# Supplementary material for: Neutrophil to lymphocyte ratio varies in magnitude and biomarker utility based on patient demographics
Source: J Clin Invest. 2025 Nov 11;136(1):e198948. doi: 10.1172/JCI198948 (PMC12721878; doi:10.1172/JCI198948)
Supplement: Supporting data values [file jci-136-198948-s045.xlsx]

## Sheet: MSKCC ICI
ID	Sex	Race	Ethnicity	Age	Cancer_type	PFS_Months	Event	NLR
8215	Female	WHITE	NON-SPANISH; NON-HISPANIC	62.5024	SCLC	3.44969	1	1.38
8216	Female	WHITE	NON-SPANISH; NON-HISPANIC	58.9651	Melanoma	0.558522	1	2.69
8217	Female	WHITE	NON-SPANISH; NON-HISPANIC	52.1068	NSCLC	4.6653	1	2.54
8218	Female	WHITE	NON-SPANISH; NON-HISPANIC	69.1745	Hepatobiliary	1.90554	1	3.32
8221	Female	WHITE	NON-SPANISH; NON-HISPANIC	61.7878	Pancreatic	1.24846	1	2.18
8222	Male	WHITE	SPANISH NOS; HISPANIC NOS, LATINO NOS	54.3765	Renal	1.97125	1	4.62
8224	Female	WHITE	NON-SPANISH; NON-HISPANIC	80.115	Hepatobiliary	0.821355	1	3.16
8225	Male	WHITE	NON-SPANISH; NON-HISPANIC	69.6181	Bladder	1.83984	1	1.88
8226	Male	WHITE	NON-SPANISH; NON-HISPANIC	61.9877	SCLC	1.34702	1	4.89
8227	Female	WHITE	SPANISH NOS; HISPANIC NOS, LATINO NOS	61.8179	Sarcoma	1.74127	1	4.63
8228	Female	WHITE	NON-SPANISH; NON-HISPANIC	69.5496	SCLC	1.08419	1	4.88
8229	Female	BLACK	NON-SPANISH; NON-HISPANIC	52.8296	NSCLC	45.963	0	2.92
8230	Male	WHITE	NON-SPANISH; NON-HISPANIC	69.8371	Bladder	1.64271	1	4.25
8231	Female	WHITE	UNKNOWN WHETHER SPANISH OR NOT	94.5818	Endometrial	14.2587	0	4
8232	Female	WHITE	NON-SPANISH; NON-HISPANIC	63.0335	NSCLC	5.32238	1	8.5
8233	Female	WHITE	NON-SPANISH; NON-HISPANIC	79.258	SCLC	14.2587	1	5.4
8235	Female	WHITE	NON-SPANISH; NON-HISPANIC	51.384	Bladder	0.525667	1	2.56
8236	Female	UNKNOWN	NON-SPANISH; NON-HISPANIC	65.1855	Endometrial	13.6674	1	3.4
8237	Female	WHITE	NON-SPANISH; NON-HISPANIC	76.1561	NSCLC	1.83984	1	5.45
8238	Male	WHITE	NON-SPANISH; NON-HISPANIC	76.0821	NSCLC	9.26489	1	5.75
8241	Male	WHITE	UNKNOWN WHETHER SPANISH OR NOT	62.7926	NSCLC	0.591376	1	4.43
8244	Male	WHITE	UNKNOWN WHETHER SPANISH OR NOT	74.0096	Gastric	1.44559	1	6.14
8245	Female	WHITE	NON-SPANISH; NON-HISPANIC	81.7112	NSCLC	8.08214	1	8.5
8248	Male	WHITE	NON-SPANISH; NON-HISPANIC	63.5975	Bladder	38.4066	0	5.64
8253	Female	WHITE	NON-SPANISH; NON-HISPANIC	65.2402	Endometrial	3.67967	1	7.4
8254	Female	WHITE	NON-SPANISH; NON-HISPANIC	55.3621	Colorectal	1.01848	1	7
8256	Female	WHITE	NON-SPANISH; NON-HISPANIC	65.1198	Melanoma	4.13963	1	6.02
8258	Male	WHITE	NON-SPANISH; NON-HISPANIC	77.1253	NSCLC	1.37988	1	13.2
8259	Female	WHITE	NON-SPANISH; NON-HISPANIC	49.807	Renal	1.70842	1	7.5
8260	Male	WHITE	SOUTH/CENTRAL AMERICA (EXCEPT BRAZIL)	50.1958	Pancreatic	1.24846	1	6.67
8261	Female	ASIAN INDIAN PAKISTANI	NON-SPANISH; NON-HISPANIC	67.373	Head & Neck	3.97536	1	4.46
8262	Male	WHITE	NON-SPANISH; NON-HISPANIC	63.373	Esophageal	0.131417	1	9.09
8263	Female	UNKNOWN	NON-SPANISH; NON-HISPANIC	54.5407	NSCLC	3.5154	1	10.14
8264	Female	WHITE	NON-SPANISH; NON-HISPANIC	61.3826	Gastric	0.952772	1	6
8265	Male	WHITE	NON-SPANISH; NON-HISPANIC	83.6386	NSCLC	3.61396	1	1.81
8266	Female	WHITE	NON-SPANISH; NON-HISPANIC	59.165	SCLC	27.3676	0	2.32
8267	Female	WHITE	NON-SPANISH; NON-HISPANIC	67.4606	NSCLC	0.854209	1	3.27
8268	Female	WHITE	NON-SPANISH; NON-HISPANIC	53.1034	NSCLC	20.731	0	1.32
8270	Female	WHITE	NON-SPANISH; NON-HISPANIC	66.3819	Ovarian	2.52977	1	2.25
8274	Male	WHITE	NON-SPANISH; NON-HISPANIC	64.8953	Bladder	3.05544	1	11.5
8275	Female	WHITE	NON-SPANISH; NON-HISPANIC	77.3443	NSCLC	2.43121	1	2
8276	Male	WHITE	NON-SPANISH; NON-HISPANIC	58.6283	Renal	11.2361	1	3.28
8277	Male	WHITE	NON-SPANISH; NON-HISPANIC	63.3374	Gastric	3.31828	1	5.2
8278	Male	WHITE	NON-SPANISH; NON-HISPANIC	71.3046	Melanoma	38.5051	0	5.88
8279	Male	WHITE	NON-SPANISH; NON-HISPANIC	81.0322	NSCLC	1.37988	1	14.4
8280	Female	WHITE	NON-SPANISH; NON-HISPANIC	53.859	NSCLC	5.68378	1	3.38
8281	Male	WHITE	NON-SPANISH; NON-HISPANIC	87.2854	Bladder	4.07392	1	3.56
8283	Male	WHITE	NON-SPANISH; NON-HISPANIC	76.3888	Melanoma	2.29979	1	1.91
8284	Female	WHITE	NON-SPANISH; NON-HISPANIC	74.1985	NSCLC	1.60986	1	33.75
8286	Male	WHITE	NON-SPANISH; NON-HISPANIC	88.1342	NSCLC	24.8049	0	2.6
8287	Female	WHITE	NON-SPANISH; NON-HISPANIC	47.3758	Breast	5.28953	1	1.77
8288	Female	WHITE	NON-SPANISH; NON-HISPANIC	50.8036	Renal	9.65914	0	4.9
8289	Female	WHITE	NON-SPANISH; NON-HISPANIC	71.4086	SCLC	4.89528	1	5.2
8290	Male	CHINESE	NON-SPANISH; NON-HISPANIC	65.2485	Hepatobiliary	14.5544	1	4
8291	Male	WHITE	NON-SPANISH; NON-HISPANIC	54.6256	Renal	46.4559	0	2.57
8292	Male	WHITE	NON-SPANISH; NON-HISPANIC	46.9952	Renal	1.37988	1	4.55
8293	Male	WHITE	NON-SPANISH; NON-HISPANIC	39.6523	Pancreatic	1.67556	1	6.25
8295	Female	WHITE	NON-SPANISH; NON-HISPANIC	71.1978	NSCLC	14.3573	1	3.67
8296	Female	WHITE	NON-SPANISH; NON-HISPANIC	48.7091	NSCLC	2.10267	1	1.44
8297	Male	WHITE	NON-SPANISH; NON-HISPANIC	68.6489	NSCLC	1.74127	1	6.08
8298	Male	WHITE	NON-SPANISH; NON-HISPANIC	55.1485	Melanoma	52.4353	0	3.83
8300	Male	CHINESE	NON-SPANISH; NON-HISPANIC	44.3477	Hepatobiliary	0.295688	1	21.8
8304	Male	WHITE	NON-SPANISH; NON-HISPANIC	52.1369	NSCLC	0.689938	1	13.9
8306	Male	UNKNOWN	NON-SPANISH; NON-HISPANIC	54.6146	Melanoma	1.34702	1	20.75
8307	Female	WHITE	NON-SPANISH; NON-HISPANIC	43.6167	Renal	51.7454	0	3.29
8309	Female	WHITE	NON-SPANISH; NON-HISPANIC	68.5394	NSCLC	0.854209	1	6.29
8310	Female	BLACK	NON-SPANISH; NON-HISPANIC	58.3737	NSCLC	50.2341	0	3.25
8311	Male	WHITE	NON-SPANISH; NON-HISPANIC	83.1129	Melanoma	6.43943	1	7.88
8312	Female	WHITE	NON-SPANISH; NON-HISPANIC	78.8227	Head & Neck	0.427105	1	34.5
8313	Female	WHITE	NON-SPANISH; NON-HISPANIC	57.4511	NSCLC	8.50924	1	2.25
8314	Female	VIETNAMESE	NON-SPANISH; NON-HISPANIC	50.8912	NSCLC	24.3121	1	1.5
8315	Female	UNKNOWN	NON-SPANISH; NON-HISPANIC	38.8118	NSCLC	7.12936	0	1.38
8317	Male	WHITE	NON-SPANISH; NON-HISPANIC	76.5065	Melanoma	1.60986	1	4.67
8318	Female	WHITE	NON-SPANISH; NON-HISPANIC	58.1027	NSCLC	5.05955	1	9.43
8319	Male	WHITE	NON-SPANISH; NON-HISPANIC	22.4586	Melanoma	13.306	1	5.82
8322	Female	BLACK	NON-SPANISH; NON-HISPANIC	64.1752	Sarcoma	1.74127	1	1.72
8324	Female	WHITE	NON-SPANISH; NON-HISPANIC	80.104	Endometrial	2.69405	1	1.42
8325	Female	WHITE	NON-SPANISH; NON-HISPANIC	52.6626	Melanoma	26.6119	0	1.46
8330	Female	WHITE	NON-SPANISH; NON-HISPANIC	82.7899	Melanoma	9.59343	1	3.19
8332	Male	WHITE	NON-SPANISH; NON-HISPANIC	68.5147	SCLC	1.64271	1	9
8333	Female	BLACK	NON-SPANISH; NON-HISPANIC	59.3539	NSCLC	1.44559	1	5
8334	Female	WHITE	NON-SPANISH; NON-HISPANIC	75.4223	Ovarian	0.394251	1	7
8335	Female	WHITE	NON-SPANISH; NON-HISPANIC	65.2156	NSCLC	29.2402	0	2.5
8336	Female	BLACK	NON-SPANISH; NON-HISPANIC	62.7734	Colorectal	1.1499	1	5.4
8339	Male	WHITE	NON-SPANISH; NON-HISPANIC	60.6927	Esophageal	5.12526	1	2.63
8340	Female	WHITE	NON-SPANISH; NON-HISPANIC	58.8966	Esophageal	0.919918	1	8.71
8342	Female	WHITE	NON-SPANISH; NON-HISPANIC	58.7132	Colorectal	3.71253	1	3.73
8345	Female	WHITE	NON-SPANISH; NON-HISPANIC	53.2649	Endometrial	3.71253	1	3.78
8346	Male	WHITE	NON-SPANISH; NON-HISPANIC	79.1458	NSCLC	10.2834	1	9.22
8347	Female	WHITE	NON-SPANISH; NON-HISPANIC	73.7331	NSCLC	1.74127	1	9
8349	Female	UNKNOWN	NON-SPANISH; NON-HISPANIC	52.7337	Renal	2.59548	1	1.57
8350	Male	WHITE	NON-SPANISH; NON-HISPANIC	43.8713	Esophageal	2.20123	1	2.44
8352	Male	WHITE	NON-SPANISH; NON-HISPANIC	64.8186	NSCLC	16.4928	1	1.48
8353	Male	WHITE	NON-SPANISH; NON-HISPANIC	75.4552	NSCLC	5.05955	1	2.88
8354	Male	UNKNOWN	NON-SPANISH; NON-HISPANIC	33.0103	Sarcoma	0.62423	1	1.14
8355	Male	WHITE	NON-SPANISH; NON-HISPANIC	54.3847	Esophageal	23.5236	1	4.92
8357	Male	UNKNOWN	NON-SPANISH; NON-HISPANIC	51.9425	Renal	5.02669	1	2
8358	Male	WHITE	NON-SPANISH; NON-HISPANIC	52.5832	Renal	2.52977	1	3.31
8359	Male	WHITE	NON-SPANISH; NON-HISPANIC	66.3901	Melanoma	10.2834	0	3.18
8361	Female	WHITE	NON-SPANISH; NON-HISPANIC	69.8645	NSCLC	1.80698	1	3.45
8363	Female	WHITE	NON-SPANISH; NON-HISPANIC	60.0082	NSCLC	11.1376	1	7.5
8364	Female	OTHER	NON-SPANISH; NON-HISPANIC	36.0246	Breast	1.80698	1	1.76
8369	Male	WHITE	NON-SPANISH; NON-HISPANIC	71.7645	Renal	49.9713	0	3.56
8371	Male	WHITE	NON-SPANISH; NON-HISPANIC	53.6838	Melanoma	46.883	0	6.17
8372	Female	WHITE	NON-SPANISH; NON-HISPANIC	60.23	Endometrial	1.74127	1	1.79
8374	Male	WHITE	NON-SPANISH; NON-HISPANIC	78.9076	Melanoma	6.07803	1	2.41
8375	Male	WHITE	NON-SPANISH; NON-HISPANIC	69.5058	NSCLC	1.08419	1	2.08
8382	Female	WHITE	NON-SPANISH; NON-HISPANIC	73.9713	Ovarian	1.24846	1	2.25
8385	Male	WHITE	NON-SPANISH; NON-HISPANIC	67.2909	Esophageal	5.25667	0	3.67
8386	Male	WHITE	NON-SPANISH; NON-HISPANIC	63.3101	SCLC	0.952772	1	3.13
8388	Male	WHITE	SPANISH NOS; HISPANIC NOS, LATINO NOS	67.5729	Gastric	3.38398	1	9.5
8389	Male	WHITE	NON-SPANISH; NON-HISPANIC	65.0294	Esophageal	1.74127	1	2.56
8390	Female	WHITE	NON-SPANISH; NON-HISPANIC	70.5544	NSCLC	13.963	1	12.14
8393	Female	WHITE	NON-SPANISH; NON-HISPANIC	62.2724	Bladder	9.65914	1	2.8
8397	Male	WHITE	NON-SPANISH; NON-HISPANIC	65.3744	Bladder	2.00411	1	4.16
8399	Female	WHITE	NON-SPANISH; NON-HISPANIC	72.1615	NSCLC	3.97536	1	4.36
8400	Male	WHITE	NON-SPANISH; NON-HISPANIC	64.6133	Melanoma	45.5359	0	2.25
8401	Male	CHINESE	NON-SPANISH; NON-HISPANIC	55.1923	NSCLC	1.80698	1	4.58
8402	Male	UNKNOWN	NON-SPANISH; NON-HISPANIC	60.8268	Melanoma	17.9055	0	3.64
8403	Female	WHITE	NON-SPANISH; NON-HISPANIC	70.8118	Hepatobiliary	0.722793	1	4.64
8405	Female	BLACK	NON-SPANISH; NON-HISPANIC	51.1677	Colorectal	2.23409	1	1.86
8407	Male	WHITE	NON-SPANISH; NON-HISPANIC	63.4278	NSCLC	6.93224	1	0.79
8408	Female	WHITE	NON-SPANISH; NON-HISPANIC	62.5407	Breast	7.06366	1	6
8409	Male	WHITE	NON-SPANISH; NON-HISPANIC	26.2615	Sarcoma	1.1499	1	2.33
8410	Male	WHITE	NON-SPANISH; NON-HISPANIC	62.6585	NSCLC	1.70842	1	5
8411	Male	WHITE	SOUTH/CENTRAL AMERICA (EXCEPT BRAZIL)	40.4298	Hepatobiliary	2.13552	1	3.19
8412	Female	WHITE	NON-SPANISH; NON-HISPANIC	67.9014	NSCLC	3.71253	1	17.91
8414	Male	WHITE	NON-SPANISH; NON-HISPANIC	69.1691	Gastric	2.10267	1	3.5
8415	Male	BLACK	NON-SPANISH; NON-HISPANIC	26.0397	Colorectal	1.577	1	3.5
8416	Male	WHITE	NON-SPANISH; NON-HISPANIC	63.5866	Esophageal	2.52977	1	8
8417	Male	UNKNOWN	NON-SPANISH; NON-HISPANIC	52.8898	Renal	8.31211	1	2.92
8420	Female	WHITE	NON-SPANISH; NON-HISPANIC	69.4812	Hepatobiliary	2.75975	1	12
8421	Male	WHITE	NON-SPANISH; NON-HISPANIC	44.8296	Gastric	1.60986	1	4.33
8423	Female	WHITE	NON-SPANISH; NON-HISPANIC	59.5318	Pancreatic	1.37988	1	3.75
8425	Male	WHITE	NON-SPANISH; NON-HISPANIC	47.6715	NSCLC	6.47228	1	2.15
8428	Male	WHITE	NON-SPANISH; NON-HISPANIC	73.128	Bladder	1.1499	1	9
8429	Male	WHITE	NON-SPANISH; NON-HISPANIC	40.5558	Esophageal	0.591376	1	11.33
8430	Female	WHITE	NON-SPANISH; NON-HISPANIC	47.8029	Ovarian	5.35524	1	3.57
8432	Female	WHITE	NON-SPANISH; NON-HISPANIC	13.9822	Sarcoma	0.492813	1	5.81
8434	Female	WHITE	NON-SPANISH; NON-HISPANIC	72.334	Melanoma	32.6571	0	2.09
8436	Male	UNKNOWN	NON-SPANISH; NON-HISPANIC	67.729	SCLC	2.59548	1	2.88
8437	Male	ASIAN INDIAN PAKISTANI	NON-SPANISH; NON-HISPANIC	65.2293	Colorectal	44.3532	0	2.63
8438	Male	WHITE	NON-SPANISH; NON-HISPANIC	66.4723	Bladder	1.1499	1	12.25
8440	Female	WHITE	NON-SPANISH; NON-HISPANIC	58.7488	Renal	2.29979	1	1.5
8441	Male	WHITE	NON-SPANISH; NON-HISPANIC	54.9076	NSCLC	34.9569	0	2.33
8443	Male	WHITE	NON-SPANISH; NON-HISPANIC	67.9233	Head & Neck	1.37988	1	4.33
8445	Female	WHITE	NON-SPANISH; NON-HISPANIC	57.5578	NSCLC	1.577	1	4.67
8446	Male	BLACK	NON-SPANISH; NON-HISPANIC	56.1451	Gastric	0.985626	1	6.14
8447	Male	BLACK	NON-SPANISH; NON-HISPANIC	40.9035	Head & Neck	0.558522	1	10.67
8454	Female	BLACK	NON-SPANISH; NON-HISPANIC	45.1253	Breast	8.31211	1	0.74
8458	Female	UNKNOWN	NON-SPANISH; NON-HISPANIC	39.8522	Renal	5.35524	1	5.33
8459	Female	UNKNOWN	NON-SPANISH; NON-HISPANIC	57.8179	Hepatobiliary	1.44559	1	1.92
8460	Female	WHITE	NON-SPANISH; NON-HISPANIC	53.0267	NSCLC	4.6653	1	1.68
8461	Female	WHITE	NON-SPANISH; NON-HISPANIC	73.8453	Bladder	3.12115	1	7.6
8462	Male	UNKNOWN	NON-SPANISH; NON-HISPANIC	67.5127	SCLC	1.18275	1	7.64
8464	Male	UNKNOWN	NON-SPANISH; NON-HISPANIC	69.0951	Head & Neck	1.83984	1	8.43
8467	Male	WHITE	NON-SPANISH; NON-HISPANIC	81.3333	NSCLC	33.9055	1	9.5
8469	Male	WHITE	NON-SPANISH; NON-HISPANIC	53.1554	Renal	4.13963	1	1.33
8471	Male	WHITE	NON-SPANISH; NON-HISPANIC	36.7337	Sarcoma	21.6509	0	6.13
8474	Male	VIETNAMESE	NON-SPANISH; NON-HISPANIC	57.7194	NSCLC	3.12115	1	4.2
8475	Male	WHITE	NON-SPANISH; NON-HISPANIC	67.7837	Melanoma	3.77823	1	4.18
8480	Male	UNKNOWN	SPANISH NOS; HISPANIC NOS, LATINO NOS	73.2293	NSCLC	0.919918	1	11.08
8481	Female	BLACK	NON-SPANISH; NON-HISPANIC	73.0486	NSCLC	3.64682	1	6.21
8482	Male	WHITE	NON-SPANISH; NON-HISPANIC	50.1547	Renal	2.52977	1	5.18
8484	Female	WHITE	NON-SPANISH; NON-HISPANIC	70.6037	Esophageal	35.9425	0	3.4
8486	Female	WHITE	NON-SPANISH; NON-HISPANIC	75.8713	NSCLC	0.919918	1	11.2
8488	Female	ASIAN INDIAN PAKISTANI	NON-SPANISH; NON-HISPANIC	52.7693	Colorectal	1.64271	1	1.29
8489	Female	WHITE	NON-SPANISH; NON-HISPANIC	64.178	NSCLC	31.5072	0	5.27
8491	Female	WHITE	NON-SPANISH; NON-HISPANIC	69.3361	Melanoma	2.52977	1	1.4
8494	Male	BLACK	NON-SPANISH; NON-HISPANIC	61.1389	NSCLC	39.7864	0	0.71
8495	Male	WHITE	NON-SPANISH; NON-HISPANIC	52.5257	Colorectal	3.67967	1	5.45
8501	Male	WHITE	NON-SPANISH; NON-HISPANIC	67.3402	NSCLC	1.31417	1	8.5
8503	Male	BLACK	SPANISH NOS; HISPANIC NOS, LATINO NOS	14.9432	Hepatobiliary	1.31417	1	1.37
8504	Female	WHITE	NON-SPANISH; NON-HISPANIC	15.9589	Renal	7.22793	1	1.82
8506	Male	UNKNOWN	NON-SPANISH; NON-HISPANIC	61.9576	Hepatobiliary	1.34702	1	2.73
8507	Male	WHITE	NON-SPANISH; NON-HISPANIC	61.2402	NSCLC	1.34702	1	2.81
8508	Male	WHITE	NON-SPANISH; NON-HISPANIC	73.2457	NSCLC	15.7372	1	3.6
8510	Male	WHITE	NON-SPANISH; NON-HISPANIC	65.399	Renal	44.8131	0	2.68
8511	Female	UNKNOWN	NON-SPANISH; NON-HISPANIC	66.9843	Hepatobiliary	37.9466	0	1.75
8513	Female	WHITE	NON-SPANISH; NON-HISPANIC	50.9377	NSCLC	16.46	1	2.83
8514	Male	WHITE	NON-SPANISH; NON-HISPANIC	64.9802	Colorectal	1.67556	1	7.69
8515	Female	WHITE	NON-SPANISH; NON-HISPANIC	58.4504	Ovarian	1.74127	1	5.64
8516	Male	WHITE	NON-SPANISH; NON-HISPANIC	76.6762	Esophageal	0.427105	1	13.5
8517	Female	WHITE	NON-SPANISH; NON-HISPANIC	51.885	Melanoma	46.3573	0	2
8518	Male	UNKNOWN	NON-SPANISH; NON-HISPANIC	35.3703	Pancreatic	2.66119	1	5.8
8519	Male	UNKNOWN	NON-SPANISH; NON-HISPANIC	63.7509	NSCLC	4.27105	1	3.63
8522	Male	UNKNOWN	NON-SPANISH; NON-HISPANIC	62.6776	Head & Neck	33.6427	0	22.67
8524	Male	WHITE	NON-SPANISH; NON-HISPANIC	65.9548	Pancreatic	0.722793	1	52
8526	Female	WHITE	NON-SPANISH; NON-HISPANIC	48.6407	NSCLC	35.0554	0	1.96
8528	Female	WHITE	NON-SPANISH; NON-HISPANIC	57.9001	Renal	37.8809	0	1.48
8529	Female	FILIPINO	NON-SPANISH; NON-HISPANIC	51.6687	Head & Neck	36.1068	0	9.88
8530	Female	WHITE	PUERTO RICAN	72.063	Gastric	1.1499	1	6.75
8531	Female	WHITE	NON-SPANISH; NON-HISPANIC	52.4435	Renal	2.46407	1	3.57
8534	Female	WHITE	NON-SPANISH; NON-HISPANIC	68.6297	NSCLC	2.66119	1	12.38
8535	Female	WHITE	NON-SPANISH; NON-HISPANIC	58.5188	NSCLC	20.501	1	20.25
8539	Female	WHITE	NON-SPANISH; NON-HISPANIC	61.9795	Renal	5.28953	1	2.47
8540	Male	WHITE	NON-SPANISH; NON-HISPANIC	41.577	Gastric	1.01848	1	9.1
8541	Male	WHITE	NON-SPANISH; NON-HISPANIC	58.8364	Bladder	3.8768	1	1.71
8544	Male	WHITE	NON-SPANISH; NON-HISPANIC	57.4894	Melanoma	2.66119	1	3.23
8545	Female	WHITE	NON-SPANISH; NON-HISPANIC	67.2799	Melanoma	3.8768	1	2.79
8547	Female	WHITE	NON-SPANISH; NON-HISPANIC	71.3758	Endometrial	3.90965	1	3.14
8549	Female	UNKNOWN	NON-SPANISH; NON-HISPANIC	58.7543	Renal	1.67556	1	3.17
8550	Male	WHITE	NON-SPANISH; NON-HISPANIC	72.5147	Esophageal	1.64271	1	3.71
8552	Male	ASIAN INDIAN PAKISTANI	NON-SPANISH; NON-HISPANIC	53.0924	NSCLC	22.8008	1	1.8
8554	Male	WHITE	NON-SPANISH; NON-HISPANIC	64.9144	NSCLC	1.74127	1	10.33
8555	Female	WHITE	SOUTH/CENTRAL AMERICA (EXCEPT BRAZIL)	57.6044	Sarcoma	0.591376	1	8.83
8557	Female	WHITE	NON-SPANISH; NON-HISPANIC	66.1985	NSCLC	2.98973	1	4.33
8558	Female	WHITE	NON-SPANISH; NON-HISPANIC	64.4025	Endometrial	0.427105	1	6.26
8559	Female	WHITE	SPANISH NOS; HISPANIC NOS, LATINO NOS	49.9192	NSCLC	2.46407	1	5.57
8560	Male	WHITE	SPANISH NOS; HISPANIC NOS, LATINO NOS	53.1253	Renal	14.2587	0	3.55
8561	Female	WHITE	NON-SPANISH; NON-HISPANIC	62.2368	Renal	4.59959	1	2.79
8562	Female	WHITE	NON-SPANISH; NON-HISPANIC	58.3573	NSCLC	2.59548	1	2.5
8563	Male	WHITE	NON-SPANISH; NON-HISPANIC	71.0965	NSCLC	2.49692	1	5.5
8566	Male	WHITE	SPANISH NOS; HISPANIC NOS, LATINO NOS	37.6126	Gastric	0.591376	1	7.8
8567	Male	WHITE	NON-SPANISH; NON-HISPANIC	64.9446	Sarcoma	1.80698	1	5.44
8569	Male	UNKNOWN	NON-SPANISH; NON-HISPANIC	61.7495	Renal	44.6489	0	4.8
8570	Male	WHITE	NON-SPANISH; NON-HISPANIC	79.5921	Sarcoma	1.80698	1	3.4
8571	Male	UNKNOWN	NON-SPANISH; NON-HISPANIC	74.1273	NSCLC	5.0924	1	4.57
8572	Male	WHITE	NON-SPANISH; NON-HISPANIC	58.8583	Renal	1.67556	1	5.6
8576	Male	WHITE	NON-SPANISH; NON-HISPANIC	43.1841	Hepatobiliary	0.952772	1	6.81
8577	Female	WHITE	NON-SPANISH; NON-HISPANIC	43.2553	Pancreatic	6.07803	1	1.25
8578	Female	WHITE	NON-SPANISH; NON-HISPANIC	37.859	NSCLC	9.19918	1	1.1
8579	Male	WHITE	NON-SPANISH; NON-HISPANIC	84.4572	Melanoma	5.58522	1	2.15
8581	Female	WHITE	NON-SPANISH; NON-HISPANIC	64.4627	Endometrial	1.1499	1	3.27
8582	Female	WHITE	NON-SPANISH; NON-HISPANIC	72.0082	Endometrial	1.28131	1	6.67
8583	Female	WHITE	NON-SPANISH; NON-HISPANIC	40.1287	Breast	0.722793	1	7
8584	Female	WHITE	NON-SPANISH; NON-HISPANIC	77.2129	NSCLC	0.854209	1	7.71
8585	Male	WHITE	NON-SPANISH; NON-HISPANIC	50.3326	Melanoma	3.44969	1	5.21
8588	Male	WHITE	NON-SPANISH; NON-HISPANIC	68.8761	Bladder	2.69405	1	19.29
8590	Male	WHITE	NON-SPANISH; NON-HISPANIC	69.1307	Renal	1.41273	1	16.8
8591	Female	WHITE	NON-SPANISH; NON-HISPANIC	52.2601	NSCLC	1.47844	1	3.31
8592	Female	OTHER	NON-SPANISH; NON-HISPANIC	31.4114	Breast	5.25667	1	9.29
8598	Female	UNKNOWN	NON-SPANISH; NON-HISPANIC	45.7029	NSCLC	1.90554	1	1.23
8599	Female	CHINESE	NON-SPANISH; NON-HISPANIC	54.5216	Head & Neck	16.2628	1	17.33
8601	Male	WHITE	NON-SPANISH; NON-HISPANIC	60.9802	Gastric	0.854209	1	7.6
8605	Female	WHITE	NON-SPANISH; NON-HISPANIC	55.666	NSCLC	43.2361	0	2.17
8606	Female	WHITE	NON-SPANISH; NON-HISPANIC	75.3703	Head & Neck	28.386	0	7.2
8607	Female	WHITE	NON-SPANISH; NON-HISPANIC	55.1869	SCLC	1.60986	1	87
8608	Female	WHITE	NON-SPANISH; NON-HISPANIC	61.8946	Melanoma	0.197125	1	7
8609	Male	BLACK	NON-SPANISH; NON-HISPANIC	67.0746	Gastric	8.87064	1	2.95
8610	Male	KOREAN	NON-SPANISH; NON-HISPANIC	65.3744	Hepatobiliary	3.97536	1	1.62
8612	Male	WHITE	NON-SPANISH; NON-HISPANIC	78.4641	NSCLC	8.70637	1	7.5
8613	Female	WHITE	NON-SPANISH; NON-HISPANIC	68.8268	Colorectal	25.9877	0	5.36
8615	Female	UNKNOWN	NON-SPANISH; NON-HISPANIC	62.2998	Endometrial	7.35934	1	13.52
8617	Female	WHITE	NON-SPANISH; NON-HISPANIC	78.0041	NSCLC	3.28542	1	2.92
8618	Male	UNKNOWN	NON-SPANISH; NON-HISPANIC	71.8084	Renal	41.6591	0	4.09
8619	Male	WHITE	NON-SPANISH; NON-HISPANIC	69.6646	Renal	14.883	1	12.8
8620	Male	WHITE	NON-SPANISH; NON-HISPANIC	66.6858	Sarcoma	1.60986	1	2.11
8621	Male	WHITE	NON-SPANISH; NON-HISPANIC	70.7461	NSCLC	2.26694	1	3.46
8623	Male	WHITE	NON-SPANISH; NON-HISPANIC	60.4764	Sarcoma	9.62628	1	1.53
8625	Male	WHITE	NON-SPANISH; NON-HISPANIC	73.0924	NSCLC	1.1499	1	11
8626	Male	WHITE	NON-SPANISH; NON-HISPANIC	76.7748	Bladder	1.87269	1	7
8627	Male	WHITE	NON-SPANISH; NON-HISPANIC	51.7837	Head & Neck	1.90554	1	6.43
8628	Female	WHITE	NON-SPANISH; NON-HISPANIC	66.9678	Melanoma	1.37988	1	11.75
8629	Male	WHITE	NON-SPANISH; NON-HISPANIC	61.9877	Renal	13.7988	1	29.58
8631	Male	WHITE	NON-SPANISH; NON-HISPANIC	55.5647	Melanoma	0.788501	1	1.46
8632	Male	WHITE	NON-SPANISH; NON-HISPANIC	68.7146	Head & Neck	7.26078	1	3.4
8633	Male	WHITE	NON-SPANISH; NON-HISPANIC	61.7248	Head & Neck	2.03696	1	13.2
8635	Male	WHITE	NON-SPANISH; NON-HISPANIC	69.1362	Melanoma	2.23409	1	5.67
8636	Male	WHITE	NON-SPANISH; NON-HISPANIC	82.7953	Melanoma	1.64271	1	25.86
8638	Male	WHITE	NON-SPANISH; NON-HISPANIC	81.6701	NSCLC	1.77413	1	4.83
8639	Male	BLACK	NON-SPANISH; NON-HISPANIC	38.6968	Bladder	1.21561	1	1.44
8643	Male	WHITE	NON-SPANISH; NON-HISPANIC	63.4333	NSCLC	2.7269	1	5.36
8645	Male	WHITE	NON-SPANISH; NON-HISPANIC	46.1684	NSCLC	27.5975	0	1.37
8647	Female	WHITE	NON-SPANISH; NON-HISPANIC	52.6051	Endometrial	26.4148	1	6.22
8649	Female	WHITE	NON-SPANISH; NON-HISPANIC	73.8371	NSCLC	3.0883	1	5.86
8651	Female	WHITE	NON-SPANISH; NON-HISPANIC	77.87	Hepatobiliary	1.9384	1	3.3
8652	Male	BLACK	NON-SPANISH; NON-HISPANIC	64.8022	Head & Neck	1.60986	1	3.25
8653	Male	WHITE	NON-SPANISH; NON-HISPANIC	62.6557	NSCLC	37.4538	0	1.94
8654	Female	WHITE	NON-SPANISH; NON-HISPANIC	69.8152	NSCLC	5.35524	1	4.11
8656	Male	ASIAN INDIAN PAKISTANI	NON-SPANISH; NON-HISPANIC	48.7009	Sarcoma	0.262834	1	7
8657	Female	WHITE	NON-SPANISH; NON-HISPANIC	35.5236	Colorectal	3.48255	1	4.56
8658	Male	WHITE	NON-SPANISH; NON-HISPANIC	53.514	Bladder	1.24846	1	7.64
8661	Male	UNKNOWN	NON-SPANISH; NON-HISPANIC	67.3867	NSCLC	8.04928	1	2.8
8662	Female	WHITE	NON-SPANISH; NON-HISPANIC	71.5811	Pancreatic	2.85832	1	8.29
8663	Female	BLACK	NON-SPANISH; NON-HISPANIC	54.0862	NSCLC	10.2505	1	1.06
8664	Male	WHITE	NON-SPANISH; NON-HISPANIC	62.0808	NSCLC	3.38398	1	3.55
8665	Female	UNKNOWN	NON-SPANISH; NON-HISPANIC	32.3696	NSCLC	1.51129	1	4.31
8666	Female	BLACK	NON-SPANISH; NON-HISPANIC	49.3662	NSCLC	2.49692	1	3.67
8669	Male	WHITE	NON-SPANISH; NON-HISPANIC	70.694	Renal	1.24846	1	2.63
8670	Female	WHITE	NON-SPANISH; NON-HISPANIC	59.5756	Bladder	0.295688	1	12.5
8671	Male	UNKNOWN	NON-SPANISH; NON-HISPANIC	72.271	Bladder	11.729	0	12.22
8675	Male	WHITE	NON-SPANISH; NON-HISPANIC	43.1759	Gastric	0.821355	1	2.53
8676	Male	WHITE	NON-SPANISH; NON-HISPANIC	79.8001	Head & Neck	1.70842	1	4.92
8677	Female	WHITE	NON-SPANISH; NON-HISPANIC	61.7687	Melanoma	2.29979	1	2.62
8679	Male	WHITE	NON-SPANISH; NON-HISPANIC	47.0801	NSCLC	0.952772	1	22.25
8680	Male	UNKNOWN	NON-SPANISH; NON-HISPANIC	57.7714	Head & Neck	18.0698	1	9.5
8681	Male	BLACK	NON-SPANISH; NON-HISPANIC	66.3409	NSCLC	16.46	1	6.91
8683	Female	WHITE	NON-SPANISH; NON-HISPANIC	68.0192	NSCLC	1.83984	1	3.38
8684	Female	WHITE	NON-SPANISH; NON-HISPANIC	72.8296	NSCLC	14.3901	1	5.55
8687	Male	WHITE	NON-SPANISH; NON-HISPANIC	60.2601	Melanoma	3.90965	1	2.24
8688	Male	WHITE	NON-SPANISH; NON-HISPANIC	53.3607	NSCLC	1.1499	1	11
8689	Male	BLACK	NON-SPANISH; NON-HISPANIC	48.1068	Sarcoma	24.1478	1	3.67
8691	Male	WHITE	NON-SPANISH; NON-HISPANIC	76.1944	NSCLC	1.31417	1	4.94
8692	Male	WHITE	NON-SPANISH; NON-HISPANIC	53.4784	Gastric	2.00411	1	5.94
8693	Male	WHITE	NON-SPANISH; NON-HISPANIC	66.3984	NSCLC	33.4456	0	6.9
8694	Male	BLACK	NON-SPANISH; NON-HISPANIC	67.7947	Gastric	3.31828	1	4.28
8695	Male	WHITE	NON-SPANISH; NON-HISPANIC	60.1232	NSCLC	9.16632	1	2.87
8696	Male	BLACK	NON-SPANISH; NON-HISPANIC	63.1458	NSCLC	17.0513	1	13
8698	Female	WHITE	NON-SPANISH; NON-HISPANIC	68.4545	SCLC	14.9487	1	2
8700	Male	WHITE	NON-SPANISH; NON-HISPANIC	63.1896	NSCLC	3.44969	1	10.75
8701	Female	WHITE	NON-SPANISH; NON-HISPANIC	51.0116	Breast	1.05133	1	6.38
8702	Male	WHITE	NON-SPANISH; NON-HISPANIC	86.9076	Melanoma	1.34702	1	2.27
8703	Male	WHITE	NON-SPANISH; NON-HISPANIC	77.0541	NSCLC	4.89528	1	8.29
8704	Male	WHITE	NON-SPANISH; NON-HISPANIC	74.7707	Pancreatic	0.689938	1	13.9
8707	Female	WHITE	NON-SPANISH; NON-HISPANIC	58.6858	NSCLC	2.43121	1	8
8708	Male	WHITE	NON-SPANISH; NON-HISPANIC	58.5216	Hepatobiliary	1.87269	1	2.29
8709	Male	UNKNOWN	NON-SPANISH; NON-HISPANIC	71.6797	Melanoma	26.3819	0	3.3
8710	Female	BLACK	NON-SPANISH; NON-HISPANIC	25.9439	Sarcoma	4.40246	1	3.4
8711	Female	WHITE	NON-SPANISH; NON-HISPANIC	45.3005	Hepatobiliary	11.269	1	25
8718	Male	BLACK	NON-SPANISH; NON-HISPANIC	48.7639	NSCLC	1.21561	1	7.05
8719	Female	WHITE	NON-SPANISH; NON-HISPANIC	54.7242	NSCLC	14.653	1	6.08
8720	Female	WHITE	NON-SPANISH; NON-HISPANIC	68.6105	Colorectal	1.70842	1	2
8721	Female	WHITE	NON-SPANISH; NON-HISPANIC	72.8296	Sarcoma	0.459959	1	6.08
8724	Female	WHITE	NON-SPANISH; NON-HISPANIC	59.1732	Sarcoma	0.131417	1	5.65
8726	Male	WHITE	NON-SPANISH; NON-HISPANIC	41.4648	Colorectal	1.67556	1	7.45
8727	Male	WHITE	NON-SPANISH; NON-HISPANIC	45.3251	Gastric	1.41273	1	2.38
8728	Male	WHITE	NON-SPANISH; NON-HISPANIC	61.8809	Bladder	5.91376	1	14.29
8732	Female	WHITE	NON-SPANISH; NON-HISPANIC	52.9309	Esophageal	1.28131	1	3.44
8733	Male	WHITE	NON-SPANISH; NON-HISPANIC	57.1034	Sarcoma	17.9384	0	3.3
8737	Male	WHITE	NON-SPANISH; NON-HISPANIC	66.8611	SCLC	1.18275	1	5.75
8738	Male	UNKNOWN	NON-SPANISH; NON-HISPANIC	77.2402	Bladder	0.788501	1	12.33
8739	Female	WHITE	NON-SPANISH; NON-HISPANIC	53.358	NSCLC	9.00205	1	3.81
8740	Female	UNKNOWN	NON-SPANISH; NON-HISPANIC	63.9863	Bladder	1.18275	1	6.27
8742	Male	UNKNOWN	NON-SPANISH; NON-HISPANIC	73.2567	Renal	1.31417	1	14
8743	Male	WHITE	NON-SPANISH; NON-HISPANIC	72.1889	Melanoma	8.08214	1	9
8744	Female	WHITE	NON-SPANISH; NON-HISPANIC	76.9309	NSCLC	0.985626	1	11.17
8745	Male	WHITE	NON-SPANISH; NON-HISPANIC	60.052	Melanoma	1.34702	1	5.11
8747	Female	WHITE	NON-SPANISH; NON-HISPANIC	63.6386	NSCLC	31.77	0	2
8749	Female	WHITE	NON-SPANISH; NON-HISPANIC	67.4962	Colorectal	2.00411	1	2.86
8750	Female	WHITE	NON-SPANISH; NON-HISPANIC	48.6407	NSCLC	1.54415	1	3.4
8751	Female	WHITE	NON-SPANISH; NON-HISPANIC	30.2533	Melanoma	2.59548	1	1.35
8752	Female	WHITE	NON-SPANISH; NON-HISPANIC	82.0315	NSCLC	1.44559	1	5
8753	Female	WHITE	NON-SPANISH; NON-HISPANIC	57.4319	NSCLC	5.84805	1	4.64
8755	Male	WHITE	NON-SPANISH; NON-HISPANIC	69.0924	SCLC	1.18275	1	4.7
8756	Male	UNKNOWN	SPANISH NOS; HISPANIC NOS, LATINO NOS	75.039	Head & Neck	1.83984	1	8
8761	Female	WHITE	NON-SPANISH; NON-HISPANIC	63.4114	NSCLC	0.985626	1	5.75
8762	Female	UNKNOWN	SPANISH NOS; HISPANIC NOS, LATINO NOS	46.7899	Renal	2.62834	1	6.14
8764	Male	WHITE	NON-SPANISH; NON-HISPANIC	64.9719	Melanoma	30.5873	0	1.93
8765	Male	WHITE	NON-SPANISH; NON-HISPANIC	76.3149	Hepatobiliary	1.67556	1	3.75
8767	Male	ASIAN INDIAN PAKISTANI	NON-SPANISH; NON-HISPANIC	52.898	Renal	5.51951	0	2.14
8769	Female	WHITE	NON-SPANISH; NON-HISPANIC	64.7036	SCLC	2.3655	1	7
8772	Female	WHITE	NON-SPANISH; NON-HISPANIC	75.3539	Sarcoma	1.577	1	9.13
8773	Male	WHITE	NON-SPANISH; NON-HISPANIC	72.1834	Gastric	0.62423	1	4.09
8774	Female	WHITE	NON-SPANISH; NON-HISPANIC	50.8337	NSCLC	34.4969	1	6.22
8775	Female	WHITE	NON-SPANISH; NON-HISPANIC	67.2252	Hepatobiliary	0.755647	1	12.5
8776	Male	WHITE	NON-SPANISH; NON-HISPANIC	67.8713	NSCLC	0.854209	1	7.4
8778	Male	UNKNOWN	NON-SPANISH; NON-HISPANIC	54.1191	Bladder	2.00411	1	1.31
8779	Female	WHITE	NON-SPANISH; NON-HISPANIC	67.5702	Bladder	0.525667	1	4.31
8781	Male	WHITE	NON-SPANISH; NON-HISPANIC	56.8843	Esophageal	1.41273	1	12.13
8783	Male	WHITE	NON-SPANISH; NON-HISPANIC	66.8227	NSCLC	2.06982	1	4.76
8784	Male	WHITE	NON-SPANISH; NON-HISPANIC	53.6893	Melanoma	10.3819	0	1.53
8785	Male	UNKNOWN	NON-SPANISH; NON-HISPANIC	39.8768	NSCLC	9.19918	0	4.21
8788	Female	WHITE	NON-SPANISH; NON-HISPANIC	64.7255	NSCLC	2.62834	1	3.18
8789	Female	WHITE	NON-SPANISH; NON-HISPANIC	69.0376	NSCLC	0.919918	1	16.5
8791	Male	WHITE	NON-SPANISH; NON-HISPANIC	48.2218	Renal	8.24641	1	2.81
8793	Male	OTHER ASIAN	NON-SPANISH; NON-HISPANIC	74.2697	Bladder	3.8768	1	6.12
8797	Male	OTHER	NON-SPANISH; NON-HISPANIC	34.4531	Head & Neck	1.67556	1	12.5
8798	Male	WHITE	NON-SPANISH; NON-HISPANIC	50.6585	Head & Neck	1.577	1	7.57
8799	Male	WHITE	NON-SPANISH; NON-HISPANIC	73.9411	NSCLC	2.62834	1	2.47
8801	Male	WHITE	SPANISH NOS; HISPANIC NOS, LATINO NOS	71.0965	NSCLC	0.62423	1	6.67
8802	Male	WHITE	NON-SPANISH; NON-HISPANIC	36.5503	Hepatobiliary	1.9384	1	1
8803	Female	CHINESE	NON-SPANISH; NON-HISPANIC	43.4634	Sarcoma	1.83984	1	2.2
8804	Male	WHITE	NON-SPANISH; NON-HISPANIC	66.4723	NSCLC	5.78234	1	5.9
8806	Female	WHITE	NON-SPANISH; NON-HISPANIC	34.4367	Ovarian	0.591376	1	18.33
8807	Male	WHITE	NON-SPANISH; NON-HISPANIC	53.7084	Head & Neck	1.37988	1	5.13
8808	Male	WHITE	NON-SPANISH; NON-HISPANIC	68.1123	NSCLC	5.68378	1	3
8809	Male	WHITE	NON-SPANISH; NON-HISPANIC	74.7707	NSCLC	21.1581	1	4.5
8811	Male	WHITE	NON-SPANISH; NON-HISPANIC	72.3258	Pancreatic	0.689938	1	14.75
8812	Male	WHITE	NON-SPANISH; NON-HISPANIC	30.3135	Pancreatic	0.689938	1	1.99
8813	Female	WHITE	NON-SPANISH; NON-HISPANIC	77.7112	NSCLC	9.19918	1	18
8816	Male	WHITE	NON-SPANISH; NON-HISPANIC	64.4627	Melanoma	29.6345	0	2.62
8817	Female	WHITE	NON-SPANISH; NON-HISPANIC	58.8474	NSCLC	1.83984	1	5.59
8818	Male	WHITE	NON-SPANISH; NON-HISPANIC	66.7899	NSCLC	1.90554	1	3.71
8819	Female	WHITE	NON-SPANISH; NON-HISPANIC	65.6263	Renal	4.07392	1	2.12
8821	Female	WHITE	NON-SPANISH; NON-HISPANIC	60.1451	NSCLC	0.197125	1	3.67
8822	Male	WHITE	NON-SPANISH; NON-HISPANIC	52.4353	Melanoma	40.7064	0	2.95
8827	Male	WHITE	NON-SPANISH; NON-HISPANIC	69.8782	Melanoma	18.7926	0	2.31
8829	Male	WHITE	NON-SPANISH; NON-HISPANIC	71.8193	Melanoma	0.887064	1	2.14
8830	Female	BLACK	NON-SPANISH; NON-HISPANIC	74.6804	Bladder	6.6694	1	10.7
8831	Female	ASIAN INDIAN PAKISTANI	NON-SPANISH; NON-HISPANIC	26.3463	Ovarian	4.43532	1	1.43
8832	Male	OTHER	SPANISH NOS; HISPANIC NOS, LATINO NOS	73.3525	NSCLC	2.00411	1	1.8
8835	Male	WHITE	NON-SPANISH; NON-HISPANIC	62.1848	Renal	3.94251	1	2.5
8837	Male	WHITE	NON-SPANISH; NON-HISPANIC	68.9446	Melanoma	15.0144	0	3.78
8838	Female	WHITE	SPANISH NOS; HISPANIC NOS, LATINO NOS	58.0862	NSCLC	2.82546	1	1.3
8840	Male	WHITE	NON-SPANISH; NON-HISPANIC	67.8275	Bladder	1.9384	1	6.91
8842	Male	WHITE	NON-SPANISH; NON-HISPANIC	74.7953	Melanoma	19.4497	0	4.43
8843	Male	WHITE	NON-SPANISH; NON-HISPANIC	51.2361	Melanoma	39.3265	0	19.18
8846	Male	WHITE	NON-SPANISH; NON-HISPANIC	66.2943	Head & Neck	11.039	1	9.44
8848	Male	WHITE	NON-SPANISH; NON-HISPANIC	67.0965	NSCLC	33.577	0	2.11
8849	Female	WHITE	NON-SPANISH; NON-HISPANIC	67.6851	NSCLC	11.2033	1	2.23
8850	Male	WHITE	NON-SPANISH; NON-HISPANIC	73.8344	NSCLC	2.03696	1	15.25
8851	Male	WHITE	NON-SPANISH; NON-HISPANIC	64.9199	Renal	12.0575	1	5.11
8852	Female	BLACK	NON-SPANISH; NON-HISPANIC	73.1116	NSCLC	3.31828	1	8.89
8853	Male	WHITE	NON-SPANISH; NON-HISPANIC	69.3005	NSCLC	6.07803	1	2
8855	Male	ASIAN INDIAN PAKISTANI	NON-SPANISH; NON-HISPANIC	82.4613	NSCLC	13.5688	1	3.15
8856	Female	WHITE	NON-SPANISH; NON-HISPANIC	74.3901	NSCLC	2.69405	1	4
8857	Male	UNKNOWN	NON-SPANISH; NON-HISPANIC	26.3901	Sarcoma	4.40246	1	1.92
8858	Male	WHITE	NON-SPANISH; NON-HISPANIC	33.6153	Melanoma	0.459959	1	2.47
8859	Male	WHITE	NON-SPANISH; NON-HISPANIC	45.7358	NSCLC	1.34702	1	2.17
8861	Female	BLACK	NON-SPANISH; NON-HISPANIC	60.5777	Bladder	6.2423	1	4.5
8863	Female	UNKNOWN	NON-SPANISH; NON-HISPANIC	62.9979	NSCLC	8.01643	1	8.92
8864	Female	BLACK	NON-SPANISH; NON-HISPANIC	45.0897	Sarcoma	1.28131	1	13.5
8865	Female	WHITE	NON-SPANISH; NON-HISPANIC	36.9227	Renal	0.229979	1	9.5
8867	Female	WHITE	NON-SPANISH; NON-HISPANIC	75.4825	NSCLC	1.28131	1	7.38
8868	Female	WHITE	NON-SPANISH; NON-HISPANIC	66.6612	Renal	25.2977	0	4.27
8869	Female	WHITE	NON-SPANISH; NON-HISPANIC	63.1239	SCLC	0.657084	1	4
8870	Male	OTHER ASIAN	NON-SPANISH; NON-HISPANIC	58.642	NSCLC	3.31828	1	2.36
8872	Male	WHITE	NON-SPANISH; NON-HISPANIC	69.7741	NSCLC	0.62423	1	5.64
8873	Female	WHITE	NON-SPANISH; NON-HISPANIC	42.2587	Renal	38.0452	0	1.83
8875	Male	WHITE	NON-SPANISH; NON-HISPANIC	80.1916	Melanoma	26.0862	0	3
8876	Male	WHITE	NON-SPANISH; NON-HISPANIC	74.8912	NSCLC	1.83984	1	9.21
8877	Male	WHITE	NON-SPANISH; NON-HISPANIC	60.3066	Pancreatic	1.83984	1	5.78
8879	Male	WHITE	NON-SPANISH; NON-HISPANIC	66.4641	Pancreatic	4.3039	1	4.17
8881	Male	WHITE	NON-SPANISH; NON-HISPANIC	60.8898	Renal	15.3429	1	1.71
8882	Female	WHITE	NON-SPANISH; NON-HISPANIC	62.7461	NSCLC	1.67556	1	2.33
8885	Male	WHITE	NON-SPANISH; NON-HISPANIC	58.6968	Esophageal	4.59959	1	1.31
8886	Male	BLACK	NON-SPANISH; NON-HISPANIC	60.063	Melanoma	2.85832	1	1.57
8888	Male	WHITE	NON-SPANISH; NON-HISPANIC	79.729	SCLC	9.79055	1	6
8889	Female	UNKNOWN	NON-SPANISH; NON-HISPANIC	42.2341	NSCLC	0.459959	1	6.57
8890	Male	CHINESE	NON-SPANISH; NON-HISPANIC	65.3443	SCLC	8.70637	1	3
8891	Female	BLACK	NON-SPANISH; NON-HISPANIC	62.4723	NSCLC	1.80698	1	1.21
8895	Male	WHITE	NON-SPANISH; NON-HISPANIC	55.9562	NSCLC	1.77413	1	5.57
8896	Female	WHITE	NON-SPANISH; NON-HISPANIC	51.9261	Melanoma	5.28953	1	2.89
8897	Female	WHITE	NON-SPANISH; NON-HISPANIC	70.976	NSCLC	3.64682	1	6.5
8898	Female	WHITE	NON-SPANISH; NON-HISPANIC	69.963	NSCLC	5.28953	1	8.17
8899	Male	WHITE	NON-SPANISH; NON-HISPANIC	58.4312	Head & Neck	6.04517	1	3
8901	Female	WHITE	NON-SPANISH; NON-HISPANIC	71.0965	NSCLC	0.887064	1	3.07
8903	Male	WHITE	NON-SPANISH; NON-HISPANIC	62.3107	Bladder	3.81109	1	3.13
8904	Male	WHITE	NON-SPANISH; NON-HISPANIC	73.5852	Renal	28.9774	0	6
8907	Male	WHITE	NON-SPANISH; NON-HISPANIC	63.9452	NSCLC	1.34702	1	5.75
8908	Female	BLACK	NON-SPANISH; NON-HISPANIC	60.9418	NSCLC	2.29979	1	4.6
8909	Female	WHITE	NON-SPANISH; NON-HISPANIC	82.601	NSCLC	1.37988	0	5.25
8911	Female	WHITE	NON-SPANISH; NON-HISPANIC	53.9576	Melanoma	7.52361	1	2.24
8913	Female	WHITE	NON-SPANISH; NON-HISPANIC	64.8433	NSCLC	2.75975	1	2.39
8914	Female	UNKNOWN	UNKNOWN WHETHER SPANISH OR NOT	61.5222	Sarcoma	1.83984	1	3
8915	Male	WHITE	NON-SPANISH; NON-HISPANIC	76.0493	Melanoma	1.21561	1	3.12
8916	Male	WHITE	NON-SPANISH; NON-HISPANIC	57.0815	Melanoma	37.6181	0	11.9
8918	Female	WHITE	NON-SPANISH; NON-HISPANIC	76.5257	Sarcoma	1.87269	1	3.45
8919	Female	WHITE	NON-SPANISH; NON-HISPANIC	86.4805	Endometrial	9.13347	0	3.75
8922	Female	BLACK	NON-SPANISH; NON-HISPANIC	68.4846	Ovarian	2.16838	1	2.67
8925	Female	BLACK	NON-SPANISH; NON-HISPANIC	79.7372	NSCLC	8.04928	1	1.27
8926	Female	WHITE	SPANISH NOS; HISPANIC NOS, LATINO NOS	45.7467	Hepatobiliary	2.69405	1	5.92
8927	Male	ASIAN INDIAN PAKISTANI	NON-SPANISH; NON-HISPANIC	59.9781	Renal	34.037	0	17.33
8929	Female	WHITE	NON-SPANISH; NON-HISPANIC	56.4736	NSCLC	4.04107	1	9.22
8930	Male	BLACK	NON-SPANISH; NON-HISPANIC	52.668	Bladder	23.1622	1	2.56
8931	Male	WHITE	NON-SPANISH; NON-HISPANIC	65.4757	NSCLC	0.657084	1	5
8932	Male	WHITE	NON-SPANISH; NON-HISPANIC	55.488	Esophageal	12.2546	1	3.32
8933	Female	WHITE	NON-SPANISH; NON-HISPANIC	62.2478	NSCLC	2.59548	1	2.8
8935	Male	WHITE	NON-SPANISH; NON-HISPANIC	60.1944	Colorectal	0.525667	1	13.13
8937	Male	WHITE	NON-SPANISH; NON-HISPANIC	43.3703	SCLC	1.31417	1	6.44
8938	Male	OTHER	SPANISH NOS; HISPANIC NOS, LATINO NOS	25.6756	Gastric	0.689938	1	6.85
8940	Male	WHITE	NON-SPANISH; NON-HISPANIC	73.4839	Melanoma	35.4168	0	2.36
8941	Female	WHITE	NON-SPANISH; NON-HISPANIC	70.6667	NSCLC	2.52977	1	5.63
8942	Male	WHITE	NON-SPANISH; NON-HISPANIC	49.859	Melanoma	3.0883	1	1.48
8943	Male	WHITE	NON-SPANISH; NON-HISPANIC	55.9699	Gastric	1.28131	1	6.5
8944	Female	WHITE	NON-SPANISH; NON-HISPANIC	66.9596	Endometrial	15.3429	0	12.67
8945	Male	WHITE	NON-SPANISH; NON-HISPANIC	61.8152	Melanoma	27.3676	0	4.06
8947	Male	WHITE	NON-SPANISH; NON-HISPANIC	73.2731	Sarcoma	2.3655	1	7.57
8949	Male	WHITE	NON-SPANISH; NON-HISPANIC	47.8412	Renal	1.28131	1	5.4
8950	Male	WHITE	NON-SPANISH; NON-HISPANIC	60.0301	Melanoma	2.98973	1	2.27
8951	Male	WHITE	NON-SPANISH; NON-HISPANIC	29.024	Head & Neck	1.77413	1	8
8953	Female	WHITE	NON-SPANISH; NON-HISPANIC	63.9589	NSCLC	1.31417	1	2.33
8955	Female	WHITE	NON-SPANISH; NON-HISPANIC	67.3238	Head & Neck	0.558522	1	13.53
8957	Female	WHITE	NON-SPANISH; NON-HISPANIC	80.334	NSCLC	5.68378	1	21.71
8961	Male	WHITE	NON-SPANISH; NON-HISPANIC	69.5989	NSCLC	4.20534	1	1.26
8962	Male	WHITE	NON-SPANISH; NON-HISPANIC	75.321	NSCLC	12.616	1	3.44
8964	Female	WHITE	NON-SPANISH; NON-HISPANIC	72.1697	NSCLC	2.79261	1	12.25
8965	Female	WHITE	NON-SPANISH; NON-HISPANIC	68.1971	NSCLC	3.58111	1	4.19
8967	Female	WHITE	NON-SPANISH; NON-HISPANIC	57.3908	Melanoma	8.57495	1	2.89
8968	Female	WHITE	NON-SPANISH; NON-HISPANIC	55.7536	NSCLC	2.7269	1	2.7
8970	Female	WHITE	NON-SPANISH; NON-HISPANIC	65.796	Ovarian	2.62834	1	3.64
8971	Male	WHITE	NON-SPANISH; NON-HISPANIC	72.9172	NSCLC	0.492813	1	5.75
8973	Male	WHITE	NON-SPANISH; NON-HISPANIC	49.0705	Bladder	1.41273	1	7.4
8976	Female	WHITE	NON-SPANISH; NON-HISPANIC	32.8953	Melanoma	30.7187	0	2.31
8980	Male	WHITE	NON-SPANISH; NON-HISPANIC	64.4134	Hepatobiliary	1.77413	1	5.43
8981	Male	ASIAN INDIAN PAKISTANI	NON-SPANISH; NON-HISPANIC	47.5483	NSCLC	28.7146	0	6.64
8982	Female	WHITE	NON-SPANISH; NON-HISPANIC	66.4285	Melanoma	3.0883	1	16
8983	Female	WHITE	NON-SPANISH; NON-HISPANIC	63.614	NSCLC	1.31417	1	4.1
8985	Female	BLACK	NON-SPANISH; NON-HISPANIC	36.4764	Breast	2.66119	1	2.56
8986	Male	WHITE	NON-SPANISH; NON-HISPANIC	58.4942	Esophageal	1.34702	1	5.52
8987	Male	WHITE	NON-SPANISH; NON-HISPANIC	61.5277	SCLC	5.02669	1	2.61
8988	Female	WHITE	NON-SPANISH; NON-HISPANIC	35.5948	Ovarian	3.74538	1	3.29
8989	Male	CHINESE	NON-SPANISH; NON-HISPANIC	66.3628	Esophageal	2.26694	1	2.8
8990	Male	WHITE	NON-SPANISH; NON-HISPANIC	75.0992	NSCLC	2.59548	1	3.41
8991	Male	WHITE	NON-SPANISH; NON-HISPANIC	89.1526	NSCLC	5.48665	1	2.82
8992	Female	BLACK	NON-SPANISH; NON-HISPANIC	14.9897	Sarcoma	1.60986	1	1.75
8993	Male	WHITE	NON-SPANISH; NON-HISPANIC	69.5907	NSCLC	1.05133	1	5.36
8995	Female	WHITE	NON-SPANISH; NON-HISPANIC	18.9979	Hepatobiliary	22.308	1	2.07
8997	Male	WHITE	NON-SPANISH; NON-HISPANIC	71.1294	NSCLC	1.28131	1	2.88
9000	Male	WHITE	NON-SPANISH; NON-HISPANIC	63.9452	Sarcoma	5.0924	1	3.13
9004	Female	WHITE	NON-SPANISH; NON-HISPANIC	48.2957	NSCLC	36.5667	0	4.89
9005	Male	WHITE	NON-SPANISH; NON-HISPANIC	61.2156	Head & Neck	1.41273	1	7.75
9006	Female	BLACK	NON-SPANISH; NON-HISPANIC	75.2964	NSCLC	8.11499	1	2.65
9008	Male	ASIAN INDIAN PAKISTANI	NON-SPANISH; NON-HISPANIC	57.8125	NSCLC	0.459959	1	5.17
9011	Female	WHITE	NON-SPANISH; NON-HISPANIC	85.8836	NSCLC	4.13963	1	4.33
9014	Female	WHITE	NON-SPANISH; NON-HISPANIC	69.6947	NSCLC	1.24846	1	10.73
9015	Female	WHITE	NON-SPANISH; NON-HISPANIC	45.1828	Melanoma	2.06982	1	1
9016	Female	WHITE	SPANISH NOS; HISPANIC NOS, LATINO NOS	43.4962	Gastric	1.21561	1	1.56
9017	Male	WHITE	NON-SPANISH; NON-HISPANIC	83.5647	NSCLC	3.71253	1	4.7
9022	Male	WHITE	NON-SPANISH; NON-HISPANIC	62.1465	Renal	1.90554	1	10.25
9026	Male	WHITE	NON-SPANISH; NON-HISPANIC	70.1684	Head & Neck	1.577	1	2.14
9027	Male	OTHER	SPANISH NOS; HISPANIC NOS, LATINO NOS	70.2916	NSCLC	13.5688	0	8.14
9031	Female	WHITE	NON-SPANISH; NON-HISPANIC	68.0411	SCLC	2.92402	1	3.58
9033	Male	WHITE	NON-SPANISH; NON-HISPANIC	56.3806	Bladder	1.47844	1	3.67
9034	Male	WHITE	NON-SPANISH; NON-HISPANIC	68.9062	Bladder	1.37988	1	3.5
9035	Female	CHINESE	NON-SPANISH; NON-HISPANIC	22.141	Sarcoma	2.20123	1	11.58
9036	Female	WHITE	NON-SPANISH; NON-HISPANIC	67.9726	NSCLC	2.16838	1	2.22
9037	Male	WHITE	NON-SPANISH; NON-HISPANIC	62.0287	Bladder	2.56263	1	4.41
9038	Male	WHITE	NON-SPANISH; NON-HISPANIC	66.0452	Renal	3.81109	1	7.13
9039	Male	WHITE	NON-SPANISH; NON-HISPANIC	48.0493	Melanoma	5.42094	1	2.28
9040	Female	WHITE	SPANISH NOS; HISPANIC NOS, LATINO NOS	64.0219	Ovarian	4.99384	1	2.44
9041	Male	WHITE	NON-SPANISH; NON-HISPANIC	64.2272	NSCLC	1.1499	1	4.38
9044	Male	WHITE	NON-SPANISH; NON-HISPANIC	65.3333	Bladder	1.28131	1	5.18
9045	Female	WHITE	NON-SPANISH; NON-HISPANIC	71.8549	Gastric	0.229979	1	12.63
9047	Female	WHITE	NON-SPANISH; NON-HISPANIC	62.9432	Melanoma	2.16838	1	2.03
9052	Female	WHITE	NON-SPANISH; NON-HISPANIC	66.5435	Renal	19.2854	0	4.5
9053	Female	WHITE	NON-SPANISH; NON-HISPANIC	56.8104	NSCLC	1.34702	1	10
9055	Female	WHITE	NON-SPANISH; NON-HISPANIC	52.7967	Ovarian	1.21561	1	6.11
9056	Male	WHITE	NON-SPANISH; NON-HISPANIC	57.796	Melanoma	0.394251	1	7.64
9057	Female	WHITE	NON-SPANISH; NON-HISPANIC	48.3888	Colorectal	2.56263	1	2.92
9058	Male	WHITE	NON-SPANISH; NON-HISPANIC	77.6235	NSCLC	1.74127	1	5.36
9061	Male	WHITE	SPANISH NOS; HISPANIC NOS, LATINO NOS	71.2964	NSCLC	2.59548	1	9.5
9062	Female	ASIAN INDIAN PAKISTANI	NON-SPANISH; NON-HISPANIC	30.2779	Sarcoma	2.00411	1	6.14
9065	Female	WHITE	NON-SPANISH; NON-HISPANIC	57.7467	Renal	3.61396	1	2.07
9066	Female	WHITE	SPANISH NOS; HISPANIC NOS, LATINO NOS	74.2313	Melanoma	10.8747	1	4.23
9068	Male	WHITE	NON-SPANISH; NON-HISPANIC	60.2437	NSCLC	27.1376	0	4.02
9069	Male	BLACK	NON-SPANISH; NON-HISPANIC	62.3409	NSCLC	0.459959	1	10.33
9070	Male	WHITE	NON-SPANISH; NON-HISPANIC	70.3518	Melanoma	9.7577	0	3
9073	Male	WHITE	NON-SPANISH; NON-HISPANIC	38.4641	Head & Neck	1.34702	1	30.5
9074	Female	WHITE	NON-SPANISH; NON-HISPANIC	65.681	SCLC	0.985626	1	2.2
9078	Male	OTHER	NON-SPANISH; NON-HISPANIC	33.0623	Colorectal	3.02259	1	4
9081	Female	BLACK	NON-SPANISH; NON-HISPANIC	59.8138	Colorectal	7.75359	1	6.14
9084	Male	WHITE	NON-SPANISH; NON-HISPANIC	58.2122	Bladder	1.1499	1	4.23
9086	Male	WHITE	NON-SPANISH; NON-HISPANIC	40.0274	Renal	29.4374	0	3.18
9087	Female	WHITE	NON-SPANISH; NON-HISPANIC	78.2697	Endometrial	5.28953	1	10.75
9088	Female	WHITE	NON-SPANISH; NON-HISPANIC	70.9185	Ovarian	4.33676	1	7.75
9090	Male	WHITE	NON-SPANISH; NON-HISPANIC	52.7283	Melanoma	0.788501	1	4.73
9093	Female	ASIAN INDIAN PAKISTANI	NON-SPANISH; NON-HISPANIC	45.64	Colorectal	4.10678	1	5.58
9095	Male	WHITE	NON-SPANISH; NON-HISPANIC	59.614	Bladder	2.52977	1	4.78
9097	Male	WHITE	NON-SPANISH; NON-HISPANIC	66.9131	Melanoma	1.28131	1	3.93
9099	Female	WHITE	NON-SPANISH; NON-HISPANIC	45.7522	NSCLC	2.52977	1	3.08
9100	Female	WHITE	NON-SPANISH; NON-HISPANIC	53.7139	NSCLC	2.33265	1	2.69
9102	Male	WHITE	NON-SPANISH; NON-HISPANIC	71.1348	Renal	8.34497	1	4.23
9107	Male	WHITE	NON-SPANISH; NON-HISPANIC	77.7002	NSCLC	12.7146	1	2.05
9108	Female	WHITE	NON-SPANISH; NON-HISPANIC	31.3429	Breast	0.558522	1	6.88
9109	Male	WHITE	NON-SPANISH; NON-HISPANIC	60.835	Melanoma	0.689938	1	3.36
9110	Male	WHITE	NON-SPANISH; NON-HISPANIC	58.1355	Colorectal	24.5421	0	2.91
9112	Female	WHITE	NON-SPANISH; NON-HISPANIC	73.7495	NSCLC	0.722793	1	12.67
9115	Female	ASIAN INDIAN PAKISTANI	NON-SPANISH; NON-HISPANIC	34.8638	Breast	1.97125	1	0.3
9116	Male	WHITE	NON-SPANISH; NON-HISPANIC	71.7235	NSCLC	5.65092	1	2.38
9117	Male	WHITE	NON-SPANISH; NON-HISPANIC	61.4593	Hepatobiliary	1.83984	1	5.67
9118	Female	WHITE	NON-SPANISH; NON-HISPANIC	64.4189	Renal	22.5708	0	2.95
9119	Female	WHITE	NON-SPANISH; NON-HISPANIC	59.8604	Endometrial	3.84394	1	3.55
9120	Female	ASIAN INDIAN PAKISTANI	NON-SPANISH; NON-HISPANIC	61.5414	NSCLC	0.492813	1	3.22
9122	Male	WHITE	NON-SPANISH; NON-HISPANIC	48.3477	Head & Neck	19.3183	0	2.67
9123	Male	WHITE	NON-SPANISH; NON-HISPANIC	26.1465	Melanoma	2.03696	1	7.2
9124	Male	WHITE	NON-SPANISH; NON-HISPANIC	48.898	Gastric	9.10062	1	14.67
9127	Male	WHITE	NON-SPANISH; NON-HISPANIC	56.3888	Colorectal	1.64271	1	7.38
9128	Male	WHITE	NON-SPANISH; NON-HISPANIC	57.7714	Renal	1.34702	1	3.9
9132	Male	WHITE	NON-SPANISH; NON-HISPANIC	53.3388	Head & Neck	5.55236	1	5.86
9133	Female	BLACK	NON-SPANISH; NON-HISPANIC	28.7064	Sarcoma	12.616	1	1.1
9137	Female	BLACK	NON-SPANISH; NON-HISPANIC	66.7296	NSCLC	2.16838	1	9.2
9138	Male	WHITE	NON-SPANISH; NON-HISPANIC	46.0616	Colorectal	4.79671	1	2.86
9139	Male	UNKNOWN	NON-SPANISH; NON-HISPANIC	68.7064	Hepatobiliary	4.17248	1	5.34
9141	Female	WHITE	NON-SPANISH; NON-HISPANIC	68.679	NSCLC	2.56263	1	3.31
9142	Male	WHITE	NON-SPANISH; NON-HISPANIC	84.6571	Melanoma	31.0472	0	5.2
9144	Female	WHITE	NON-SPANISH; NON-HISPANIC	53.6947	NSCLC	1.47844	1	3.41
9145	Female	WHITE	NON-SPANISH; NON-HISPANIC	66.2697	Bladder	2.52977	1	3.8
9147	Male	WHITE	NON-SPANISH; NON-HISPANIC	69.3333	Melanoma	11.3347	0	2.73
9149	Female	WHITE	NON-SPANISH; NON-HISPANIC	22.2697	Esophageal	2.00411	1	1.64
9151	Female	WHITE	NON-SPANISH; NON-HISPANIC	77.8097	Endometrial	3.71253	1	4.5
9152	Female	WHITE	NON-SPANISH; NON-HISPANIC	32.3915	Breast	2.03696	1	2.29
9157	Male	WHITE	NON-SPANISH; NON-HISPANIC	71.8412	Melanoma	34.5955	0	10.6
9158	Female	ASIAN INDIAN PAKISTANI	NON-SPANISH; NON-HISPANIC	33.3361	Breast	0.689938	1	2.67
9159	Male	BLACK	NON-SPANISH; NON-HISPANIC	72.835	NSCLC	9.88912	1	4
9161	Female	WHITE	NON-SPANISH; NON-HISPANIC	39.6988	Ovarian	4.40246	0	1.86
9162	Male	WHITE	NON-SPANISH; NON-HISPANIC	56.3477	NSCLC	34.037	0	1.69
9163	Female	WHITE	NON-SPANISH; NON-HISPANIC	74.0999	NSCLC	14.9158	1	2.29
9166	Male	WHITE	NON-SPANISH; NON-HISPANIC	64.8487	NSCLC	1.51129	1	3.22
9167	Male	WHITE	NON-SPANISH; NON-HISPANIC	78.8474	Melanoma	0.492813	1	18.33
9168	Female	FILIPINO	NON-SPANISH; NON-HISPANIC	42.9103	Hepatobiliary	21.848	1	5.17
9173	Male	WHITE	NON-SPANISH; NON-HISPANIC	55.0226	Colorectal	1.18275	1	1.9
9175	Male	WHITE	NON-SPANISH; NON-HISPANIC	65.024	Bladder	22.9979	0	3.92
9176	Male	WHITE	SPANISH NOS; HISPANIC NOS, LATINO NOS	44.0082	Gastric	0.985626	1	10.75
9177	Female	WHITE	NON-SPANISH; NON-HISPANIC	53.9658	NSCLC	5.02669	1	3
9180	Male	WHITE	NON-SPANISH; NON-HISPANIC	65.3032	Melanoma	1.51129	1	9.25
9182	Female	WHITE	SPANISH NOS; HISPANIC NOS, LATINO NOS	31.9589	Breast	1.24846	1	1.6
9183	Female	BLACK	NON-SPANISH; NON-HISPANIC	56.4819	NSCLC	15.2115	1	1.1
9184	Male	WHITE	NON-SPANISH; NON-HISPANIC	69.18	NSCLC	2.29979	1	6.83
9186	Male	WHITE	SPANISH NOS; HISPANIC NOS, LATINO NOS	72.8789	NSCLC	32.3614	0	3.48
9188	Male	WHITE	NON-SPANISH; NON-HISPANIC	39.5838	Renal	1.77413	1	2.91
9189	Female	WHITE	NON-SPANISH; NON-HISPANIC	88.2601	NSCLC	12.7803	0	7.17
9190	Female	WHITE	NON-SPANISH; NON-HISPANIC	70.4312	Bladder	2.23409	1	6.67
9191	Female	WHITE	NON-SPANISH; NON-HISPANIC	65.0459	Melanoma	0.689938	1	23.75
9194	Male	WHITE	NON-SPANISH; NON-HISPANIC	81.8946	Melanoma	33.3142	0	5.67
9195	Male	WHITE	NON-SPANISH; NON-HISPANIC	78.8282	Melanoma	5.55236	1	7.13
9196	Male	WHITE	NON-SPANISH; NON-HISPANIC	66.0424	Melanoma	27.8932	0	5.05
9198	Female	WHITE	NON-SPANISH; NON-HISPANIC	57.3032	Head & Neck	0.164271	1	28
9201	Male	WHITE	NON-SPANISH; NON-HISPANIC	31.885	Melanoma	1.11704	1	4.6
9202	Female	WHITE	NON-SPANISH; NON-HISPANIC	44.9692	Pancreatic	0.62423	1	63
9203	Male	WHITE	NON-SPANISH; NON-HISPANIC	61.8152	Renal	2.20123	1	13
9205	Female	WHITE	NON-SPANISH; NON-HISPANIC	62.6092	Ovarian	0.722793	1	14
9206	Female	UNKNOWN	SPANISH NOS; HISPANIC NOS, LATINO NOS	17.3881	Head & Neck	0.788501	1	17.33
9207	Male	WHITE	SPANISH NOS; HISPANIC NOS, LATINO NOS	60.7529	NSCLC	1.18275	1	2.58
9209	Male	WHITE	NON-SPANISH; NON-HISPANIC	42.4668	Renal	3.54825	1	3.56
9210	Male	UNKNOWN	UNKNOWN WHETHER SPANISH OR NOT	53.3306	NSCLC	1.83984	1	2.55
9211	Female	BLACK	NON-SPANISH; NON-HISPANIC	58.9596	Hepatobiliary	1.77413	1	3
9212	Male	WHITE	NON-SPANISH; NON-HISPANIC	39.5975	Gastric	8.6078	1	3.09
9213	Female	BLACK	NON-SPANISH; NON-HISPANIC	64.6297	Renal	4.10678	1	2.56
9214	Female	WHITE	NON-SPANISH; NON-HISPANIC	64.9802	Hepatobiliary	2.39836	1	3
9216	Female	WHITE	NON-SPANISH; NON-HISPANIC	70.0507	Melanoma	2.39836	1	7.17
9217	Male	WHITE	NON-SPANISH; NON-HISPANIC	68.2491	NSCLC	5.97947	1	4.77
9219	Male	WHITE	NON-SPANISH; NON-HISPANIC	79.7591	NSCLC	1.08419	1	2.71
9220	Male	WHITE	NON-SPANISH; NON-HISPANIC	78.8528	NSCLC	3.77823	1	5.75
9221	Male	WHITE	NON-SPANISH; NON-HISPANIC	70.7953	NSCLC	3.58111	1	5.21
9222	Female	WHITE	NON-SPANISH; NON-HISPANIC	91.1239	Melanoma	26.809	1	0.58
9223	Male	WHITE	NON-SPANISH; NON-HISPANIC	63.7782	Melanoma	0.361396	1	26.47
9224	Male	WHITE	NON-SPANISH; NON-HISPANIC	70.486	Bladder	1.1499	1	8.14
9226	Female	WHITE	NON-SPANISH; NON-HISPANIC	82.6831	NSCLC	2.10267	1	5.11
9227	Male	WHITE	NON-SPANISH; NON-HISPANIC	60.4189	NSCLC	2.03696	1	5.94
9229	Female	BLACK	NON-SPANISH; NON-HISPANIC	54.3901	Endometrial	23.7864	0	7.2
9230	Male	WHITE	NON-SPANISH; NON-HISPANIC	61.9138	Head & Neck	1.83984	1	5.33
9233	Male	WHITE	NON-SPANISH; NON-HISPANIC	67.6961	Bladder	25.9548	0	3.64
9234	Male	WHITE	NON-SPANISH; NON-HISPANIC	79.2635	Bladder	22.1109	0	2.06
9235	Male	WHITE	NON-SPANISH; NON-HISPANIC	66.7981	NSCLC	2.13552	1	7.33
9236	Female	BLACK	NON-SPANISH; NON-HISPANIC	66.0534	Sarcoma	1.60986	1	2.56
9238	Male	WHITE	NON-SPANISH; NON-HISPANIC	87.6468	NSCLC	2.39836	1	9.83
9239	Female	WHITE	NON-SPANISH; NON-HISPANIC	67.4442	Endometrial	1.74127	1	3.78
9243	Female	WHITE	NON-SPANISH; NON-HISPANIC	60.5667	Esophageal	2.3655	1	3.8
9244	Female	BLACK	NON-SPANISH; NON-HISPANIC	54.5572	Bladder	0.952772	1	2
9245	Female	CHINESE	NON-SPANISH; NON-HISPANIC	59.1102	Hepatobiliary	1.77413	1	0.95
9247	Male	WHITE	NON-SPANISH; NON-HISPANIC	62.5873	Gastric	2.10267	1	2.53
9248	Female	WHITE	NON-SPANISH; NON-HISPANIC	42.7789	Melanoma	23.0308	0	7
9249	Male	WHITE	NON-SPANISH; NON-HISPANIC	61.859	Melanoma	24.1478	0	5.86
9250	Male	WHITE	NON-SPANISH; NON-HISPANIC	61.974	Renal	4.59959	1	13.3
9251	Male	WHITE	NON-SPANISH; NON-HISPANIC	75.1211	NSCLC	1.47844	1	10
9254	Female	WHITE	NON-SPANISH; NON-HISPANIC	53.9685	NSCLC	0.952772	1	3.03
9255	Male	WHITE	NON-SPANISH; NON-HISPANIC	63.2279	Head & Neck	6.89938	1	6.44
9257	Female	UNKNOWN	NON-SPANISH; NON-HISPANIC	66.8474	NSCLC	8.37782	1	4.38
9259	Female	OTHER ASIAN	NON-SPANISH; NON-HISPANIC	69.6701	NSCLC	13.3388	1	3.5
9260	Male	WHITE	NON-SPANISH; NON-HISPANIC	76.5832	Gastric	1.577	1	1.2
9262	Male	WHITE	NON-SPANISH; NON-HISPANIC	47.7974	Renal	0.722793	1	9.67
9265	Male	WHITE	NON-SPANISH; NON-HISPANIC	53.0951	NSCLC	29.2402	0	14.86
9266	Male	WHITE	NON-SPANISH; NON-HISPANIC	58.7324	NSCLC	0.755647	1	3.78
9267	Female	WHITE	NON-SPANISH; NON-HISPANIC	48.3532	Renal	0.591376	1	10.63
9268	Female	WHITE	NON-SPANISH; NON-HISPANIC	65.4867	Endometrial	3.44969	1	2.36
9269	Male	WHITE	NON-SPANISH; NON-HISPANIC	52.219	Renal	0.689938	1	16
9273	Female	WHITE	NON-SPANISH; NON-HISPANIC	65.9138	Gastric	8.70637	1	1.53
9274	Male	WHITE	NON-SPANISH; NON-HISPANIC	59.0308	Colorectal	21.3224	0	2.63
9276	Female	WHITE	NON-SPANISH; NON-HISPANIC	77.2676	Endometrial	2.98973	1	5.14
9277	Male	WHITE	NON-SPANISH; NON-HISPANIC	79.9781	Bladder	21.6181	0	1.69
9278	Male	WHITE	SPANISH NOS; HISPANIC NOS, LATINO NOS	68.7228	Melanoma	2.82546	1	3.1
9281	Female	WHITE	NON-SPANISH; NON-HISPANIC	70.9788	NSCLC	2.56263	1	1.82
9282	Female	WHITE	NON-SPANISH; NON-HISPANIC	78.9213	Endometrial	4.27105	1	5
9284	Female	WHITE	NON-SPANISH; NON-HISPANIC	52.1095	NSCLC	1.9384	1	11.8
9286	Female	WHITE	NON-SPANISH; NON-HISPANIC	70.9322	Endometrial	1.18275	1	4.78
9287	Male	ASIAN INDIAN PAKISTANI	NON-SPANISH; NON-HISPANIC	27.822	SCLC	0.821355	1	24.8
9288	Female	WHITE	NON-SPANISH; NON-HISPANIC	64.1561	NSCLC	2.66119	1	4.93
9290	Male	WHITE	NON-SPANISH; NON-HISPANIC	72.7611	NSCLC	0.558522	1	9.4
9291	Female	UNKNOWN	NON-SPANISH; NON-HISPANIC	74.9131	NSCLC	5.22382	1	3
9293	Female	OTHER ASIAN	NON-SPANISH; NON-HISPANIC	74.9405	Endometrial	4.82957	1	4.5
9294	Male	WHITE	NON-SPANISH; NON-HISPANIC	72.7995	NSCLC	1.18275	1	2.88
9295	Female	WHITE	NON-SPANISH; NON-HISPANIC	64.0548	NSCLC	0.394251	1	9.75
9296	Male	WHITE	NON-SPANISH; NON-HISPANIC	73.9521	NSCLC	1.64271	1	0.42
9300	Male	ASIAN INDIAN PAKISTANI	NON-SPANISH; NON-HISPANIC	66.4668	Hepatobiliary	2.39836	1	4.9
9301	Male	WHITE	NON-SPANISH; NON-HISPANIC	44.4353	Head & Neck	2.29979	1	4.2
9302	Male	WHITE	SPANISH NOS; HISPANIC NOS, LATINO NOS	27.5181	Colorectal	24.115	0	3.94
9306	Female	WHITE	NON-SPANISH; NON-HISPANIC	80.564	NSCLC	0.952772	1	8.12
9307	Female	WHITE	NON-SPANISH; NON-HISPANIC	68.0794	Head & Neck	1.51129	1	19.8
9311	Female	WHITE	NON-SPANISH; NON-HISPANIC	67.1294	Gastric	17.2813	1	1.73
9313	Female	WHITE	NON-SPANISH; NON-HISPANIC	58.3436	Bladder	2.52977	1	2.29
9316	Male	WHITE	NON-SPANISH; NON-HISPANIC	70.0917	Esophageal	23.4579	0	5
9317	Female	BLACK	NON-SPANISH; NON-HISPANIC	35.1951	NSCLC	7.16222	1	2.3
9318	Male	ASIAN INDIAN PAKISTANI	NON-SPANISH; NON-HISPANIC	43.4853	Colorectal	1.34702	1	8.18
9322	Male	WHITE	NON-SPANISH; NON-HISPANIC	73.2786	Bladder	3.41684	1	1.71
9326	Female	WHITE	NON-SPANISH; NON-HISPANIC	70.6283	Endometrial	23.4579	0	4.2
9328	Male	WHITE	NON-SPANISH; NON-HISPANIC	68.5202	Gastric	8.41068	1	6.11
9331	Male	WHITE	NON-SPANISH; NON-HISPANIC	73.065	NSCLC	1.1499	1	3.71
9332	Female	WHITE	NON-SPANISH; NON-HISPANIC	53.9466	NSCLC	1.51129	1	10
9333	Female	WHITE	DOMINICAN REPUBLIC	50.6639	NSCLC	2.29979	1	3.64
9334	Male	WHITE	NON-SPANISH; NON-HISPANIC	57.0267	Melanoma	23.6879	0	2.93
9335	Female	WHITE	NON-SPANISH; NON-HISPANIC	68.8296	NSCLC	0.689938	1	3.17
9336	Male	WHITE	NON-SPANISH; NON-HISPANIC	43.3484	Sarcoma	1.67556	1	3.92
9338	Female	WHITE	NON-SPANISH; NON-HISPANIC	67.4031	NSCLC	3.35113	1	4
9342	Male	WHITE	NON-SPANISH; NON-HISPANIC	68.0821	SCLC	1.08419	1	12.5
9346	Male	WHITE	NON-SPANISH; NON-HISPANIC	78.2971	NSCLC	7.3922	1	6.92
9348	Male	WHITE	NON-SPANISH; NON-HISPANIC	57.4511	NSCLC	1.54415	1	15.17
9353	Male	WHITE	NON-SPANISH; NON-HISPANIC	51.781	Head & Neck	7.75359	1	4.25
9354	Female	WHITE	NON-SPANISH; NON-HISPANIC	44.2218	Bladder	0.525667	1	18.67
9356	Female	WHITE	NON-SPANISH; NON-HISPANIC	74.2478	Ovarian	1.67556	1	9.33
9357	Female	OTHER	NON-SPANISH; NON-HISPANIC	59.7563	SCLC	1.54415	1	1.28
9358	Male	WHITE	NON-SPANISH; NON-HISPANIC	60.2957	Head & Neck	1.37988	1	4.83
9359	Female	WHITE	NON-SPANISH; NON-HISPANIC	71.6632	NSCLC	1.28131	1	6.1
9361	Male	WHITE	NON-SPANISH; NON-HISPANIC	76.2957	NSCLC	1.47844	1	3.47
9362	Female	WHITE	NON-SPANISH; NON-HISPANIC	40.9254	Endometrial	9.42916	1	3.13
9363	Male	WHITE	NON-SPANISH; NON-HISPANIC	64.1259	Melanoma	14.7187	0	5.3
9364	Female	WHITE	NON-SPANISH; NON-HISPANIC	64.1807	Gastric	14.4887	1	2.14
9365	Female	ASIAN INDIAN PAKISTANI	NON-SPANISH; NON-HISPANIC	54.308	Ovarian	1.70842	1	2.4
9366	Female	WHITE	NON-SPANISH; NON-HISPANIC	69.6756	NSCLC	2.7269	1	5
9368	Female	WHITE	NON-SPANISH; NON-HISPANIC	76.9719	Bladder	0.854209	1	3.06
9369	Male	ASIAN INDIAN PAKISTANI	NON-SPANISH; NON-HISPANIC	71.7645	NSCLC	1.67556	1	2.5
9370	Female	WHITE	NON-SPANISH; NON-HISPANIC	79.9233	Melanoma	28.7474	0	2.27
9374	Male	WHITE	NON-SPANISH; NON-HISPANIC	50.5106	Melanoma	1.11704	1	1.49
9376	Female	WHITE	NON-SPANISH; NON-HISPANIC	62.037	Ovarian	5.28953	1	10.33
9377	Male	WHITE	NON-SPANISH; NON-HISPANIC	78.0643	Head & Neck	15.1129	0	7.17
9378	Female	WHITE	NON-SPANISH; NON-HISPANIC	59.781	NSCLC	0.427105	1	6.72
9381	Female	WHITE	NON-SPANISH; NON-HISPANIC	82.6064	NSCLC	1.80698	1	5.5
9382	Female	WHITE	NON-SPANISH; NON-HISPANIC	72.3121	Ovarian	0.919918	1	7.17
9383	Male	WHITE	NON-SPANISH; NON-HISPANIC	83.1211	NSCLC	10.9733	1	4.5
9384	Female	WHITE	NON-SPANISH; NON-HISPANIC	78.8063	Melanoma	2.06982	1	4
9385	Female	WHITE	NON-SPANISH; NON-HISPANIC	58.1109	Breast	6.43943	1	6.5
9386	Male	WHITE	NON-SPANISH; NON-HISPANIC	54.1164	NSCLC	1.87269	1	7.75
9387	Male	WHITE	NON-SPANISH; NON-HISPANIC	61.9576	Head & Neck	2.03696	1	3.56
9390	Male	WHITE	SOUTH/CENTRAL AMERICA (EXCEPT BRAZIL)	27.4716	Colorectal	2.75975	0	8.75
9391	Male	WHITE	NON-SPANISH; NON-HISPANIC	77.0075	Pancreatic	1.67556	1	4
9392	Female	WHITE	NON-SPANISH; NON-HISPANIC	80.4134	Melanoma	4.59959	0	3.29
9395	Male	ASIAN INDIAN PAKISTANI	NON-SPANISH; NON-HISPANIC	83.5099	NSCLC	17.2813	1	6.13
9396	Female	WHITE	NON-SPANISH; NON-HISPANIC	68.2218	Gastric	1.577	1	10.5
9398	Female	OTHER	SPANISH NOS; HISPANIC NOS, LATINO NOS	64.4107	NSCLC	1.37988	1	6.43
9399	Male	WHITE	NON-SPANISH; NON-HISPANIC	74.7844	NSCLC	2.00411	1	1.14
9400	Female	ASIAN INDIAN PAKISTANI	NON-SPANISH; NON-HISPANIC	64.386	Endometrial	1.60986	1	1.66
9401	Male	WHITE	NON-SPANISH; NON-HISPANIC	43.5702	Sarcoma	1.64271	1	5.89
9402	Female	WHITE	NON-SPANISH; NON-HISPANIC	57.5195	Renal	2.03696	1	2.45
9403	Male	WHITE	NON-SPANISH; NON-HISPANIC	81.6208	Melanoma	2.69405	1	2.77
9407	Male	WHITE	NON-SPANISH; NON-HISPANIC	71.6359	NSCLC	1.51129	1	7
9410	Female	BLACK	NON-SPANISH; NON-HISPANIC	67.2964	Sarcoma	3.54825	1	2
9415	Male	WHITE	NON-SPANISH; NON-HISPANIC	70.7789	NSCLC	11.9261	1	2.83
9418	Male	WHITE	NON-SPANISH; NON-HISPANIC	41.1882	Pancreatic	1.77413	1	2.83
9419	Male	WHITE	NON-SPANISH; NON-HISPANIC	66.6311	Pancreatic	1.24846	1	0.83
9422	Female	WHITE	NON-SPANISH; NON-HISPANIC	82.9897	Melanoma	26.9076	0	2.89
9424	Male	WHITE	NON-SPANISH; NON-HISPANIC	64.5886	Head & Neck	6.76797	1	3.25
9426	Female	WHITE	NON-SPANISH; NON-HISPANIC	74.3409	Endometrial	4.00821	1	3.85
9428	Male	BLACK	NON-SPANISH; NON-HISPANIC	68.1177	NSCLC	0.821355	1	2.5
9431	Male	WHITE	NON-SPANISH; NON-HISPANIC	59.9507	Gastric	27.6304	0	5.9
9433	Male	WHITE	NON-SPANISH; NON-HISPANIC	73.6756	Melanoma	1.74127	1	14.25
9434	Female	OTHER ASIAN	NON-SPANISH; NON-HISPANIC	69.807	NSCLC	1.05133	1	36
9435	Female	WHITE	NON-SPANISH; NON-HISPANIC	77.1636	Ovarian	2.46407	1	5.33
9438	Male	UNKNOWN	NON-SPANISH; NON-HISPANIC	63.6441	Gastric	1.34702	1	5.89
9439	Female	WHITE	NON-SPANISH; NON-HISPANIC	61.0075	Melanoma	3.12115	1	2.09
9440	Male	WHITE	NON-SPANISH; NON-HISPANIC	63.0171	Melanoma	2.26694	1	2.41
9441	Male	WHITE	NON-SPANISH; NON-HISPANIC	61.0103	NSCLC	0.854209	1	4.91
9445	Female	WHITE	NON-SPANISH; NON-HISPANIC	66.3436	Endometrial	27.4661	0	2.36
9447	Female	WHITE	NON-SPANISH; NON-HISPANIC	53.1937	Pancreatic	1.37988	1	5.8
9448	Male	WHITE	NON-SPANISH; NON-HISPANIC	58.7707	Head & Neck	0.459959	1	7.71
9452	Male	WHITE	NON-SPANISH; NON-HISPANIC	72.8597	NSCLC	13.6345	1	8.27
9454	Male	WHITE	NON-SPANISH; NON-HISPANIC	46.9706	Head & Neck	1.9384	1	1.27
9456	Female	WHITE	NON-SPANISH; NON-HISPANIC	73.3963	Bladder	14.4887	0	1.4
9457	Male	BLACK	NON-SPANISH; NON-HISPANIC	56.2026	Head & Neck	0.854209	1	9.2
9460	Male	WHITE	NON-SPANISH; NON-HISPANIC	70.475	Head & Neck	2.06982	1	5.33
9461	Male	WHITE	NON-SPANISH; NON-HISPANIC	69.4264	Bladder	3.0883	1	4.69
9462	Male	WHITE	NON-SPANISH; NON-HISPANIC	68.512	Renal	2.33265	1	2.11
9463	Female	WHITE	NON-SPANISH; NON-HISPANIC	69.8973	Melanoma	0.985626	1	3.64
9464	Male	WHITE	NON-SPANISH; NON-HISPANIC	66.9295	Head & Neck	1.83984	1	3.5
9465	Female	WHITE	NON-SPANISH; NON-HISPANIC	23.0719	Renal	4.20534	1	3.43
9466	Male	OTHER	SPANISH NOS; HISPANIC NOS, LATINO NOS	31.5181	Esophageal	21.3881	0	5.14
9467	Female	WHITE	NON-SPANISH; NON-HISPANIC	70.7488	SCLC	0.262834	1	6.33
9468	Female	WHITE	NON-SPANISH; NON-HISPANIC	74.5873	Renal	2.20123	1	4.92
9469	Female	WHITE	NON-SPANISH; NON-HISPANIC	74.4203	NSCLC	2.59548	1	6
9470	Male	CHINESE	NON-SPANISH; NON-HISPANIC	79.4196	Hepatobiliary	24.8378	0	3.17
9473	Female	WHITE	NON-SPANISH; NON-HISPANIC	81.4127	NSCLC	5.22382	1	8.15
9475	Female	WHITE	NON-SPANISH; NON-HISPANIC	38.078	Hepatobiliary	0.657084	1	9.47
9476	Female	WHITE	NON-SPANISH; NON-HISPANIC	74.1958	NSCLC	3.61396	1	5.1
9479	Female	WHITE	NON-SPANISH; NON-HISPANIC	55.1814	Endometrial	0.919918	1	4.44
9480	Male	WHITE	NON-SPANISH; NON-HISPANIC	67.1869	NSCLC	10.1191	1	2.04
9481	Male	WHITE	NON-SPANISH; NON-HISPANIC	62.82	SCLC	5.42094	1	10.89
9482	Male	WHITE	NON-SPANISH; NON-HISPANIC	71.9836	Melanoma	1.08419	1	2.5
9483	Male	WHITE	NON-SPANISH; NON-HISPANIC	69.5962	Hepatobiliary	2.13552	1	17.25
9484	Female	WHITE	NON-SPANISH; NON-HISPANIC	46.1136	Colorectal	0.887064	1	1.28
9485	Female	WHITE	NON-SPANISH; NON-HISPANIC	63.7399	Bladder	24.3778	0	2.35
9486	Female	WHITE	NON-SPANISH; NON-HISPANIC	70.3956	Pancreatic	0.919918	1	31.5
9491	Female	WHITE	NON-SPANISH; NON-HISPANIC	79.8193	NSCLC	9.49487	0	5.47
9492	Male	WHITE	NON-SPANISH; NON-HISPANIC	67.3183	NSCLC	3.02259	1	5.86
9493	Female	WHITE	NON-SPANISH; NON-HISPANIC	31.4743	Breast	5.51951	1	1.47
9496	Male	WHITE	NON-SPANISH; NON-HISPANIC	57.3333	Bladder	2.26694	1	11.08
9499	Male	WHITE	NON-SPANISH; NON-HISPANIC	61.3306	Melanoma	2.52977	1	2
9501	Male	WHITE	NON-SPANISH; NON-HISPANIC	62.319	NSCLC	0.821355	1	7.71
9503	Male	WHITE	NON-SPANISH; NON-HISPANIC	75.7043	NSCLC	2.85832	1	4.08
9506	Male	WHITE	NON-SPANISH; NON-HISPANIC	52.2163	Colorectal	0.887064	1	7
9507	Male	BLACK	NON-SPANISH; NON-HISPANIC	60.8816	NSCLC	1.60986	1	5.56
9508	Female	WHITE	NON-SPANISH; NON-HISPANIC	73.1006	Gastric	2.66119	1	1.69
9509	Male	WHITE	NON-SPANISH; NON-HISPANIC	47.3758	Esophageal	11.7618	1	4.07
9511	Male	WHITE	NON-SPANISH; NON-HISPANIC	24.5558	Sarcoma	3.67967	1	2.25
9512	Female	WHITE	NON-SPANISH; NON-HISPANIC	61.7933	NSCLC	1.21561	1	13
9513	Female	WHITE	NON-SPANISH; NON-HISPANIC	51.9863	Endometrial	13.8645	0	2.86
9514	Male	WHITE	NON-SPANISH; NON-HISPANIC	53.295	Renal	1.60986	1	1.64
9515	Female	WHITE	NON-SPANISH; NON-HISPANIC	58.9925	Endometrial	3.90965	1	2.36
9521	Male	WHITE	NON-SPANISH; NON-HISPANIC	63.3292	Head & Neck	13.6345	1	2.96
9522	Female	WHITE	NON-SPANISH; NON-HISPANIC	71.1376	SCLC	5.55236	1	5.09
9527	Female	ASIAN INDIAN PAKISTANI	NON-SPANISH; NON-HISPANIC	44.2902	Colorectal	2.10267	1	5.71
9528	Male	BLACK	NON-SPANISH; NON-HISPANIC	53.7029	NSCLC	0.62423	1	15.75
9529	Female	WHITE	NON-SPANISH; NON-HISPANIC	32.7091	Sarcoma	0.229979	1	5.9
9530	Male	WHITE	NON-SPANISH; NON-HISPANIC	38.7187	NSCLC	18.694	1	1.83
9531	Female	CHINESE	NON-SPANISH; NON-HISPANIC	52.5229	SCLC	4.86242	1	3.11
9534	Female	WHITE	NON-SPANISH; NON-HISPANIC	67.0883	NSCLC	4.82957	1	2.17
9535	Male	WHITE	NON-SPANISH; NON-HISPANIC	51.4086	NSCLC	27.1047	0	6.2
9536	Male	WHITE	NON-SPANISH; NON-HISPANIC	72.1314	Sarcoma	1.01848	1	18
9537	Female	WHITE	NON-SPANISH; NON-HISPANIC	60.0219	NSCLC	2.7269	1	5.29
9539	Female	WHITE	NON-SPANISH; NON-HISPANIC	67.1184	Breast	1.77413	1	1
9541	Male	WHITE	SPANISH NOS; HISPANIC NOS, LATINO NOS	34.8966	Esophageal	0.821355	1	35.33
9543	Male	WHITE	NON-SPANISH; NON-HISPANIC	30.4394	NSCLC	5.48665	1	2.1
9544	Male	CHINESE	NON-SPANISH; NON-HISPANIC	60.1588	NSCLC	2.7269	1	11.18
9546	Female	WHITE	NON-SPANISH; NON-HISPANIC	53.0869	NSCLC	3.54825	1	4.83
9547	Female	WHITE	NON-SPANISH; NON-HISPANIC	68.5749	NSCLC	0.821355	1	15.57
9548	Female	WHITE	NON-SPANISH; NON-HISPANIC	51.729	Pancreatic	1.83984	1	2
9550	Male	WHITE	NON-SPANISH; NON-HISPANIC	73.4949	SCLC	2.62834	1	4.13
9552	Female	OTHER ASIAN	NON-SPANISH; NON-HISPANIC	68.7392	NSCLC	13.1417	1	26.29
9553	Female	BLACK	NON-SPANISH; NON-HISPANIC	65.0787	Endometrial	3.154	1	4.59
9556	Female	WHITE	NON-SPANISH; NON-HISPANIC	64.9829	NSCLC	17.2156	1	6.28
9558	Female	WHITE	NON-SPANISH; NON-HISPANIC	38.4695	Colorectal	0.459959	1	3.44
9559	Male	UNKNOWN	NON-SPANISH; NON-HISPANIC	71.1622	NSCLC	14.5873	0	2.82
9560	Female	WHITE	NON-SPANISH; NON-HISPANIC	64.178	Gastric	7.88501	1	4.82
9561	Male	UNKNOWN	NON-SPANISH; NON-HISPANIC	50.078	Breast	9.19918	0	2.75
9562	Male	WHITE	NON-SPANISH; NON-HISPANIC	91.5975	Melanoma	0.657084	1	3.8
9563	Female	WHITE	NON-SPANISH; NON-HISPANIC	44.1013	Head & Neck	0.821355	1	11
9564	Male	WHITE	NON-SPANISH; NON-HISPANIC	81.1964	Melanoma	2.95688	1	4.73
9565	Female	OTHER	NON-SPANISH; NON-HISPANIC	72.512	Endometrial	3.44969	1	0.83
9567	Female	BLACK	NON-SPANISH; NON-HISPANIC	47.8768	NSCLC	1.11704	1	0.65
9568	Male	WHITE	NON-SPANISH; NON-HISPANIC	73.2594	SCLC	0.361396	1	6.62
9569	Male	WHITE	NON-SPANISH; NON-HISPANIC	74.9815	Melanoma	1.31417	1	3.2
9570	Male	WHITE	NON-SPANISH; NON-HISPANIC	64.0767	Esophageal	10.9405	1	5
9571	Female	WHITE	NON-SPANISH; NON-HISPANIC	51.1376	Ovarian	4.00821	1	6.2
9572	Female	WHITE	NON-SPANISH; NON-HISPANIC	62.2697	Endometrial	0.558522	1	7
9574	Male	WHITE	NON-SPANISH; NON-HISPANIC	68.8871	NSCLC	0.985626	1	5.57
9575	Male	WHITE	NON-SPANISH; NON-HISPANIC	70.7105	Melanoma	22.9979	0	4.24
9576	Male	WHITE	NON-SPANISH; NON-HISPANIC	74.3135	Melanoma	15.3429	0	8.8
9577	Male	WHITE	NON-SPANISH; NON-HISPANIC	77.3333	Melanoma	12.0903	0	3.67
9578	Male	BLACK	NON-SPANISH; NON-HISPANIC	69.4976	Melanoma	1.51129	1	0.98
9581	Female	WHITE	NON-SPANISH; NON-HISPANIC	58.82	Endometrial	14.2587	0	3.21
9582	Male	WHITE	NON-SPANISH; NON-HISPANIC	78.13	NSCLC	1.60986	1	16.67
9585	Male	WHITE	NON-SPANISH; NON-HISPANIC	73.3771	NSCLC	1.1499	1	4.63
9587	Female	WHITE	NON-SPANISH; NON-HISPANIC	69.4976	SCLC	1.18275	1	16.38
9588	Female	WHITE	NON-SPANISH; NON-HISPANIC	69.191	Esophageal	0.919918	0	14.57
9589	Female	ASIAN INDIAN PAKISTANI	NON-SPANISH; NON-HISPANIC	48.1862	Colorectal	2.23409	1	2.78
9590	Male	WHITE	NON-SPANISH; NON-HISPANIC	64.3778	Hepatobiliary	20.4682	0	7
9594	Female	OTHER	SOUTH/CENTRAL AMERICA (EXCEPT BRAZIL)	73.4949	Pancreatic	2.52977	1	6.36
9595	Male	WHITE	NON-SPANISH; NON-HISPANIC	69.3443	Melanoma	6.93224	1	2.27
9596	Male	WHITE	NON-SPANISH; NON-HISPANIC	88.9911	Melanoma	22.768	0	4.06
9598	Male	WHITE	NON-SPANISH; NON-HISPANIC	61.4018	NSCLC	14.9487	1	5.9
9600	Female	WHITE	NON-SPANISH; NON-HISPANIC	67.8439	Melanoma	25.5277	0	1.53
9601	Female	WHITE	SPANISH NOS; HISPANIC NOS, LATINO NOS	56.3094	Colorectal	11.729	1	2.2
9603	Male	WHITE	NON-SPANISH; NON-HISPANIC	64.2218	NSCLC	0.689938	1	5.18
9605	Female	WHITE	NON-SPANISH; NON-HISPANIC	60.2409	Endometrial	1.60986	1	3.42
9607	Male	WHITE	NON-SPANISH; NON-HISPANIC	37.4812	Sarcoma	1.37988	1	7.11
9610	Female	WHITE	NON-SPANISH; NON-HISPANIC	80.7611	Bladder	1.87269	1	2.13
9612	Male	ASIAN INDIAN PAKISTANI	NON-SPANISH; NON-HISPANIC	46.2888	Gastric	0.328542	1	3.25
9613	Male	WHITE	NON-SPANISH; NON-HISPANIC	74.642	NSCLC	19.0883	0	4.78
9614	Male	WHITE	SPANISH NOS; HISPANIC NOS, LATINO NOS	76.1862	NSCLC	23.0308	0	2.67
9616	Male	WHITE	NON-SPANISH; NON-HISPANIC	35.8303	Melanoma	1.70842	1	1.6
9620	Male	WHITE	NON-SPANISH; NON-HISPANIC	68.794	Esophageal	0.854209	1	5.42
9622	Female	WHITE	NON-SPANISH; NON-HISPANIC	76.4517	NSCLC	14.8501	1	15.93
9623	Male	WHITE	NON-SPANISH; NON-HISPANIC	71.7728	NSCLC	2.59548	1	3.05
9626	Female	CHINESE	NON-SPANISH; NON-HISPANIC	50.7817	Ovarian	1.64271	1	3.21
9628	Female	WHITE	NON-SPANISH; NON-HISPANIC	60.282	NSCLC	1.80698	1	3.08
9633	Male	WHITE	NON-SPANISH; NON-HISPANIC	47.0965	NSCLC	1.21561	1	49.5
9636	Male	WHITE	NON-SPANISH; NON-HISPANIC	74.0342	Melanoma	19.5483	0	2.24
9637	Female	WHITE	NON-SPANISH; NON-HISPANIC	53.8261	NSCLC	16.7885	0	4.36
9638	Male	UNKNOWN	UNKNOWN WHETHER SPANISH OR NOT	16.9391	Sarcoma	1.51129	1	5.9
9640	Male	WHITE	NON-SPANISH; NON-HISPANIC	40.7885	SCLC	1.08419	1	4.29
9643	Male	BLACK	NON-SPANISH; NON-HISPANIC	47.0226	Gastric	1.64271	1	6.18
9644	Male	ASIAN INDIAN PAKISTANI	NON-SPANISH; NON-HISPANIC	66.4668	NSCLC	4.46817	1	12.29
9645	Male	FILIPINO	NON-SPANISH; NON-HISPANIC	44.6379	Bladder	21.6838	0	4.23
9648	Female	BLACK	NON-SPANISH; NON-HISPANIC	68.9637	Sarcoma	8.21355	1	4
9649	Male	WHITE	NON-SPANISH; NON-HISPANIC	62.0616	SCLC	0.854209	1	5.38
9650	Female	WHITE	NON-SPANISH; NON-HISPANIC	75.7645	NSCLC	2.79261	1	7
9652	Male	WHITE	NON-SPANISH; NON-HISPANIC	70.1109	NSCLC	0.361396	1	4.25
9654	Male	WHITE	NON-SPANISH; NON-HISPANIC	64.282	Head & Neck	2.52977	1	8.17
9657	Female	WHITE	NON-SPANISH; NON-HISPANIC	56.794	NSCLC	10.5791	0	2.67
9659	Male	WHITE	NON-SPANISH; NON-HISPANIC	51.0609	NSCLC	0.821355	1	6.11
9661	Male	WHITE	NON-SPANISH; NON-HISPANIC	69.6126	Esophageal	0.62423	1	4.13
9663	Female	WHITE	NON-SPANISH; NON-HISPANIC	65.0486	Melanoma	24.1478	0	2.86
9664	Male	WHITE	SPANISH NOS; HISPANIC NOS, LATINO NOS	57.4648	SCLC	0.887064	1	10.75
9665	Female	ASIAN INDIAN PAKISTANI	NON-SPANISH; NON-HISPANIC	31.2663	Gastric	9.42916	1	2.86
9667	Male	WHITE	NON-SPANISH; NON-HISPANIC	65.8371	Melanoma	6.27515	1	4.8
9668	Male	WHITE	NON-SPANISH; NON-HISPANIC	69.2375	NSCLC	1.28131	1	10.91
9669	Male	WHITE	NON-SPANISH; NON-HISPANIC	59.1075	Gastric	6.86653	1	3.91
9670	Female	WHITE	NON-SPANISH; NON-HISPANIC	63.7782	NSCLC	22.5051	0	2.2
9671	Male	WHITE	NON-SPANISH; NON-HISPANIC	57.8946	NSCLC	4.89528	1	23.33
9672	Male	WHITE	NON-SPANISH; NON-HISPANIC	60.5558	NSCLC	20.4025	0	3.59
9673	Male	WHITE	NON-SPANISH; NON-HISPANIC	55.6277	Sarcoma	4.10678	1	16.5
9674	Male	UNKNOWN	NON-SPANISH; NON-HISPANIC	64.8761	Gastric	2.52977	1	2.22
9675	Male	WHITE	NON-SPANISH; NON-HISPANIC	62.8528	Melanoma	21.3224	0	2.87
9678	Male	WHITE	NON-SPANISH; NON-HISPANIC	61.1499	Pancreatic	1.77413	1	4.75
9681	Male	WHITE	NON-SPANISH; NON-HISPANIC	66.2423	SCLC	0.657084	1	3.2
9682	Male	WHITE	SPANISH NOS; HISPANIC NOS, LATINO NOS	49.0431	Melanoma	2.49692	1	3.4
9683	Female	WHITE	SPANISH NOS; HISPANIC NOS, LATINO NOS	59.7837	Head & Neck	1.80698	1	5
9686	Male	WHITE	NON-SPANISH; NON-HISPANIC	40.1643	Renal	7.35934	1	2.69
9687	Male	WHITE	NON-SPANISH; NON-HISPANIC	45.5113	Melanoma	1.24846	1	3.25
9690	Male	WHITE	NON-SPANISH; NON-HISPANIC	59.6441	Gastric	4.56674	1	5.11
9691	Male	WHITE	NON-SPANISH; NON-HISPANIC	71.8877	Esophageal	10.9733	1	4.27
9695	Female	WHITE	NON-SPANISH; NON-HISPANIC	42.6311	Endometrial	2.52977	1	3.4
9696	Female	WHITE	NON-SPANISH; NON-HISPANIC	70.5708	NSCLC	1.44559	1	2.95
9698	Male	WHITE	NON-SPANISH; NON-HISPANIC	90.193	Sarcoma	9.06776	1	4.09
9699	Male	WHITE	NON-SPANISH; NON-HISPANIC	46.9213	Renal	22.078	0	10.67
9701	Female	OTHER ASIAN	NON-SPANISH; NON-HISPANIC	57.117	Endometrial	1.60986	1	3.78
9702	Male	WHITE	NON-SPANISH; NON-HISPANIC	85.8289	Melanoma	2.06982	1	5.36
9703	Male	WHITE	NON-SPANISH; NON-HISPANIC	79.9316	Bladder	1.11704	1	1.59
9707	Female	WHITE	NON-SPANISH; NON-HISPANIC	64.6379	Sarcoma	18.3984	1	1.81
9709	Male	WHITE	NON-SPANISH; NON-HISPANIC	66.1273	Melanoma	4.79671	1	2.33
9710	Male	WHITE	NON-SPANISH; NON-HISPANIC	88.3943	Bladder	1.67556	1	4.33
9711	Female	WHITE	NON-SPANISH; NON-HISPANIC	56.4079	Pancreatic	1.577	1	7.88
9712	Female	WHITE	NON-SPANISH; NON-HISPANIC	60.9062	NSCLC	6.20945	1	2.91
9716	Male	ASIAN INDIAN PAKISTANI	NON-SPANISH; NON-HISPANIC	62.8063	NSCLC	1.37988	1	2.48
9717	Female	WHITE	NON-SPANISH; NON-HISPANIC	67.5592	NSCLC	3.61396	1	6.5
9721	Male	WHITE	NON-SPANISH; NON-HISPANIC	82.0068	NSCLC	1.64271	1	7.83
9725	Female	OTHER	NON-SPANISH; NON-HISPANIC	66.9076	Sarcoma	1.60986	1	1.07
9726	Female	BLACK	NON-SPANISH; NON-HISPANIC	68.1506	Endometrial	1.18275	1	1.82
9727	Male	WHITE	NON-SPANISH; NON-HISPANIC	59.6359	Gastric	6.96509	1	8
9728	Female	WHITE	NON-SPANISH; NON-HISPANIC	78.7351	NSCLC	4.96099	1	4
9731	Female	WHITE	NON-SPANISH; NON-HISPANIC	69.0732	NSCLC	0.788501	1	5.75
9732	Female	OTHER	NON-SPANISH; NON-HISPANIC	64.1287	Endometrial	2.52977	1	9
9733	Male	WHITE	NON-SPANISH; NON-HISPANIC	73.9521	NSCLC	0.459959	1	3.29
9735	Male	WHITE	NON-SPANISH; NON-HISPANIC	63.5264	Head & Neck	2.23409	1	6.14
9737	Male	WHITE	NON-SPANISH; NON-HISPANIC	65.5633	NSCLC	18.1684	0	4
9738	Female	BLACK	NON-SPANISH; NON-HISPANIC	59.7481	NSCLC	4.17248	1	2.42
9739	Male	OTHER	NON-SPANISH; NON-HISPANIC	47.1403	Gastric	5.68378	0	2.36
9740	Male	WHITE	NON-SPANISH; NON-HISPANIC	57.5496	Hepatobiliary	3.21971	1	14
9742	Male	WHITE	NON-SPANISH; NON-HISPANIC	59.3511	Sarcoma	22.078	0	2.21
9743	Female	WHITE	NON-SPANISH; NON-HISPANIC	58.8638	Breast	13.3388	0	4.75
9746	Female	WHITE	NON-SPANISH; NON-HISPANIC	62.152	NSCLC	3.02259	1	15.75
9748	Female	WHITE	SPANISH NOS; HISPANIC NOS, LATINO NOS	49.0294	NSCLC	8.01643	1	5.42
9749	Male	WHITE	NON-SPANISH; NON-HISPANIC	91.9179	NSCLC	0.558522	1	1.4
9751	Male	WHITE	NON-SPANISH; NON-HISPANIC	75.5264	Bladder	6.30801	1	8.72
9753	Male	ASIAN INDIAN PAKISTANI	NON-SPANISH; NON-HISPANIC	30.1903	NSCLC	1.41273	1	8.72
9754	Female	OTHER ASIAN	NON-SPANISH; NON-HISPANIC	68.4216	NSCLC	1.24846	1	3.56
9755	Male	WHITE	NON-SPANISH; NON-HISPANIC	58.3409	NSCLC	16.7556	1	4.23
9756	Male	WHITE	NON-SPANISH; NON-HISPANIC	59.154	Gastric	4.36961	1	4.67
9757	Female	WHITE	NON-SPANISH; NON-HISPANIC	60.7639	Bladder	1.24846	1	2.06
9758	Male	WHITE	NON-SPANISH; NON-HISPANIC	68.9227	NSCLC	1.51129	1	2
9759	Male	WHITE	NON-SPANISH; NON-HISPANIC	56.5969	NSCLC	16.1314	1	4.5
9762	Female	WHITE	NON-SPANISH; NON-HISPANIC	73.9521	NSCLC	12.5503	1	2.69
9763	Female	WHITE	NON-SPANISH; NON-HISPANIC	60.5476	Pancreatic	1.44559	1	3.35
9765	Female	CHINESE	NON-SPANISH; NON-HISPANIC	82.9076	Gastric	4.79671	1	3.31
9766	Female	UNKNOWN	NON-SPANISH; NON-HISPANIC	63.9671	Head & Neck	2.52977	1	11.2
9767	Female	WHITE	NON-SPANISH; NON-HISPANIC	68.0657	NSCLC	15.6386	0	4.28
9768	Male	WHITE	NON-SPANISH; NON-HISPANIC	75.9918	Melanoma	0.229979	1	9.2
9770	Male	WHITE	NON-SPANISH; NON-HISPANIC	52.23	Renal	0.197125	1	4
9771	Female	WHITE	SOUTH/CENTRAL AMERICA (EXCEPT BRAZIL)	54.5873	Hepatobiliary	2.29979	1	6.14
9773	Male	WHITE	NON-SPANISH; NON-HISPANIC	55.2033	Gastric	20.0082	0	8.44
9774	Female	WHITE	SPANISH NOS; HISPANIC NOS, LATINO NOS	67.3265	Melanoma	9.03491	1	3.2
9775	Male	WHITE	NON-SPANISH; NON-HISPANIC	67.4579	NSCLC	1.18275	1	7
9778	Male	CHINESE	NON-SPANISH; NON-HISPANIC	39.4661	Melanoma	4.59959	1	1.6
9780	Female	WHITE	NON-SPANISH; NON-HISPANIC	70.1054	NSCLC	1.83984	1	6.53
9781	Male	WHITE	NON-SPANISH; NON-HISPANIC	31.9671	Colorectal	16.9528	0	4.3
9785	Male	UNKNOWN	UNKNOWN WHETHER SPANISH OR NOT	57.8398	Renal	0.887064	1	14.6
9786	Male	WHITE	NON-SPANISH; NON-HISPANIC	65.9658	Sarcoma	1.87269	1	4.53
9789	Female	UNKNOWN	UNKNOWN WHETHER SPANISH OR NOT	72.5092	Endometrial	12.4189	0	7.67
9790	Male	WHITE	NON-SPANISH; NON-HISPANIC	70.9925	Sarcoma	1.31417	1	13.4
9791	Male	WHITE	NON-SPANISH; NON-HISPANIC	54.768	Sarcoma	5.48665	1	4.35
9792	Male	WHITE	NON-SPANISH; NON-HISPANIC	45.0322	NSCLC	4.86242	1	9
9793	Female	WHITE	NON-SPANISH; NON-HISPANIC	46.9322	Breast	0.854209	1	9.33
9795	Male	WHITE	NON-SPANISH; NON-HISPANIC	79.5756	NSCLC	13.0431	1	5.04
9796	Male	WHITE	NON-SPANISH; NON-HISPANIC	71.1157	Melanoma	13.7988	1	5.71
9798	Female	WHITE	NON-SPANISH; NON-HISPANIC	68.0903	Hepatobiliary	0.755647	1	3.45
9801	Male	WHITE	NON-SPANISH; NON-HISPANIC	56.1369	Bladder	2.62834	1	1.6
9802	Male	WHITE	NON-SPANISH; NON-HISPANIC	62.3929	NSCLC	1.47844	1	6
9804	Male	WHITE	NON-SPANISH; NON-HISPANIC	50.4504	Hepatobiliary	2.16838	1	3.47
9805	Female	ASIAN INDIAN PAKISTANI	NON-SPANISH; NON-HISPANIC	61.1499	NSCLC	6.63655	1	5.36
9809	Female	WHITE	NON-SPANISH; NON-HISPANIC	63.4333	Endometrial	10.7433	1	1.29
9810	Female	WHITE	NON-SPANISH; NON-HISPANIC	70.4476	SCLC	4.86242	0	3.94
9812	Male	WHITE	NON-SPANISH; NON-HISPANIC	56.95	NSCLC	0.295688	1	4.78
9813	Male	WHITE	NON-SPANISH; NON-HISPANIC	56.7693	Melanoma	0.262834	1	5.33
9815	Male	WHITE	NON-SPANISH; NON-HISPANIC	47.7426	Renal	10.1191	0	2.16
9816	Male	WHITE	NON-SPANISH; NON-HISPANIC	72.3066	NSCLC	1.21561	1	10.8
9817	Female	WHITE	NON-SPANISH; NON-HISPANIC	61.347	Pancreatic	0.525667	1	4.4
9819	Female	WHITE	NON-SPANISH; NON-HISPANIC	58.3737	NSCLC	1.41273	1	3.75
9822	Male	WHITE	NON-SPANISH; NON-HISPANIC	61.6893	Melanoma	2.98973	1	2.73
9823	Female	FILIPINO	NON-SPANISH; NON-HISPANIC	71.8877	NSCLC	1.87269	1	8
9824	Male	WHITE	NON-SPANISH; NON-HISPANIC	72.6653	Gastric	19.3511	1	4
9826	Female	WHITE	NON-SPANISH; NON-HISPANIC	49.6537	NSCLC	1.64271	1	4.33
9827	Male	WHITE	NON-SPANISH; NON-HISPANIC	30.0534	Head & Neck	0.295688	1	32.17
9830	Male	WHITE	NON-SPANISH; NON-HISPANIC	47.2197	Melanoma	1.90554	1	2.33
9831	Male	WHITE	SOUTH/CENTRAL AMERICA (EXCEPT BRAZIL)	73.1198	Pancreatic	1.34702	1	1.81
9833	Male	WHITE	NON-SPANISH; NON-HISPANIC	50.9514	Head & Neck	5.55236	1	9.6
9834	Female	WHITE	NON-SPANISH; NON-HISPANIC	52.9035	Colorectal	0.427105	1	18.8
9836	Female	WHITE	NON-SPANISH; NON-HISPANIC	46.924	Breast	3.5154	1	3
9837	Female	WHITE	NON-SPANISH; NON-HISPANIC	74.7269	Esophageal	5.51951	1	5.64
9838	Female	WHITE	NON-SPANISH; NON-HISPANIC	56.3504	NSCLC	1.577	1	4.76
9839	Female	BLACK	NON-SPANISH; NON-HISPANIC	78.3792	NSCLC	2.39836	1	1.76
9841	Male	WHITE	NON-SPANISH; NON-HISPANIC	62.1711	NSCLC	5.32238	1	8.83
9842	Male	WHITE	NON-SPANISH; NON-HISPANIC	62.5681	Esophageal	0.821355	1	13.25
9845	Female	WHITE	NON-SPANISH; NON-HISPANIC	42.2533	Ovarian	19.4825	0	2.44
9847	Male	WHITE	NON-SPANISH; NON-HISPANIC	53.2293	NSCLC	11.039	0	2.44
9851	Female	WHITE	NON-SPANISH; NON-HISPANIC	66.8118	NSCLC	3.90965	1	1.62
9852	Male	WHITE	NON-SPANISH; NON-HISPANIC	77.848	Esophageal	1.18275	1	4.43
9854	Male	BLACK	NON-SPANISH; NON-HISPANIC	60.6899	NSCLC	1.41273	1	5.08
9856	Female	WHITE	NON-SPANISH; NON-HISPANIC	61.4073	Sarcoma	12.4189	0	8.08
9857	Male	WHITE	NON-SPANISH; NON-HISPANIC	70.9185	NSCLC	5.51951	1	3.6
9858	Male	OTHER	NON-SPANISH; NON-HISPANIC	69.2183	Bladder	1.60986	1	12.43
9861	Male	WHITE	NON-SPANISH; NON-HISPANIC	78.8255	Melanoma	19.7125	0	14.44
9863	Female	WHITE	NON-SPANISH; NON-HISPANIC	57.9247	Gastric	14.7187	0	3.06
9865	Female	WHITE	NON-SPANISH; NON-HISPANIC	37.87	NSCLC	2.75975	1	37.5
9869	Female	WHITE	NON-SPANISH; NON-HISPANIC	60.7337	SCLC	0.821355	1	11.63
9870	Female	WHITE	NON-SPANISH; NON-HISPANIC	57.9685	NSCLC	18.3984	1	2.36
9871	Male	WHITE	NON-SPANISH; NON-HISPANIC	81.0349	NSCLC	1.83984	1	2.04
9872	Female	ASIAN INDIAN PAKISTANI	NON-SPANISH; NON-HISPANIC	36.2519	NSCLC	17.2485	0	4.78
9873	Male	WHITE	NON-SPANISH; NON-HISPANIC	61.2074	NSCLC	1.31417	1	4.42
9874	Male	ASIAN INDIAN PAKISTANI	NON-SPANISH; NON-HISPANIC	60.6845	Hepatobiliary	0.657084	1	28.33
9875	Female	ASIAN INDIAN PAKISTANI	NON-SPANISH; NON-HISPANIC	77.0212	Ovarian	19.5483	0	7.83
9876	Male	WHITE	NON-SPANISH; NON-HISPANIC	57.6099	Bladder	1.31417	1	4.71
9878	Female	WHITE	NON-SPANISH; NON-HISPANIC	59.6632	Sarcoma	1.47844	1	3.19
9880	Female	WHITE	NON-SPANISH; NON-HISPANIC	61.5359	Head & Neck	0.558522	1	20.67
9881	Female	WHITE	NON-SPANISH; NON-HISPANIC	63.4552	NSCLC	12.4189	1	3.21
9882	Female	WHITE	NON-SPANISH; NON-HISPANIC	21.9904	Sarcoma	1.90554	1	88
9883	Male	WHITE	NON-SPANISH; NON-HISPANIC	55.6112	Melanoma	5.97947	1	2.74
9885	Male	WHITE	SPANISH NOS; HISPANIC NOS, LATINO NOS	62.6776	NSCLC	2.52977	1	5.6
9887	Male	BLACK	NON-SPANISH; NON-HISPANIC	65.1581	NSCLC	0.755647	1	9.89
9888	Male	WHITE	NON-SPANISH; NON-HISPANIC	74.1465	Pancreatic	1.60986	1	4.8
9893	Male	WHITE	NON-SPANISH; NON-HISPANIC	56.627	NSCLC	0.492813	1	2.64
9895	Female	WHITE	NON-SPANISH; NON-HISPANIC	66.0452	Head & Neck	1.64271	1	1.79
9898	Female	WHITE	NON-SPANISH; NON-HISPANIC	77.8344	Bladder	0.919918	1	1.21
9901	Male	WHITE	NON-SPANISH; NON-HISPANIC	61.0021	NSCLC	6.04517	1	3.44
9903	Male	CHINESE	NON-SPANISH; NON-HISPANIC	68.8159	NSCLC	6.11088	1	3.06
9904	Male	WHITE	NON-SPANISH; NON-HISPANIC	68.7036	NSCLC	16.8542	1	2.04
9906	Male	WHITE	NON-SPANISH; NON-HISPANIC	92.7009	Bladder	2.00411	1	4.78
9913	Male	CHINESE	NON-SPANISH; NON-HISPANIC	62.2286	NSCLC	3.94251	1	1.91
9914	Female	WHITE	SPANISH NOS; HISPANIC NOS, LATINO NOS	64.3559	NSCLC	0.558522	1	5.8
9916	Male	WHITE	NON-SPANISH; NON-HISPANIC	45.6947	NSCLC	0.952772	1	14.1
9918	Male	WHITE	NON-SPANISH; NON-HISPANIC	64.7091	NSCLC	12.386	1	4.2
9920	Male	WHITE	NON-SPANISH; NON-HISPANIC	62.8364	NSCLC	0.459959	1	6.08
9923	Female	WHITE	NON-SPANISH; NON-HISPANIC	69.7303	Endometrial	11.039	1	3
9924	Female	BLACK	NON-SPANISH; NON-HISPANIC	74.5599	Melanoma	1.24846	1	3.94
9928	Female	WHITE	NON-SPANISH; NON-HISPANIC	62.13	NSCLC	0.788501	1	3
9929	Female	WHITE	NON-SPANISH; NON-HISPANIC	32.8214	Hepatobiliary	1.54415	1	16
9931	Male	ASIAN INDIAN PAKISTANI	NON-SPANISH; NON-HISPANIC	45.6947	Esophageal	16.9856	0	4.5
9932	Male	WHITE	NON-SPANISH; NON-HISPANIC	63.7153	NSCLC	3.41684	1	7.75
9934	Female	WHITE	NON-SPANISH; NON-HISPANIC	65.3224	NSCLC	19.0883	0	5
9935	Male	WHITE	NON-SPANISH; NON-HISPANIC	63.2005	NSCLC	5.51951	1	5.8
9936	Male	WHITE	NON-SPANISH; NON-HISPANIC	81.1691	NSCLC	0.755647	1	10
9937	Male	WHITE	NON-SPANISH; NON-HISPANIC	59.822	Bladder	8.04928	1	4.12
9939	Female	WHITE	NON-SPANISH; NON-HISPANIC	69.3689	NSCLC	11.1704	1	6
9940	Female	WHITE	NON-SPANISH; NON-HISPANIC	72.1725	Endometrial	6.89938	1	8.4
9943	Female	WHITE	SPANISH NOS; HISPANIC NOS, LATINO NOS	41.4867	Melanoma	1.64271	1	2.33
9944	Female	WHITE	NON-SPANISH; NON-HISPANIC	61.0924	Sarcoma	0.525667	1	10.38
9947	Male	WHITE	NON-SPANISH; NON-HISPANIC	68.0411	NSCLC	9.69199	1	7.42
9949	Male	WHITE	NON-SPANISH; NON-HISPANIC	71.2827	NSCLC	12.0903	1	14.83
9950	Male	WHITE	NON-SPANISH; NON-HISPANIC	70.6448	NSCLC	17.577	0	7.92
9951	Male	WHITE	NON-SPANISH; NON-HISPANIC	78.9295	Melanoma	17.2485	0	3.92
9952	Male	WHITE	NON-SPANISH; NON-HISPANIC	53.1417	Renal	5.61807	1	3.1
9954	Female	WHITE	NON-SPANISH; NON-HISPANIC	75.258	NSCLC	6.89938	1	6
9955	Male	WHITE	NON-SPANISH; NON-HISPANIC	71.05	NSCLC	2.98973	1	3.83
9958	Male	ASIAN INDIAN PAKISTANI	NON-SPANISH; NON-HISPANIC	61.0431	NSCLC	3.44969	1	13.67
9959	Male	WHITE	NON-SPANISH; NON-HISPANIC	70.1711	SCLC	7.55647	1	11
9961	Female	WHITE	NON-SPANISH; NON-HISPANIC	61.0267	NSCLC	1.90554	1	2.03
9962	Male	WHITE	NON-SPANISH; NON-HISPANIC	80.9309	NSCLC	4.10678	1	2.17
9964	Female	WHITE	NON-SPANISH; NON-HISPANIC	65.3854	NSCLC	9.03491	1	5.31
9965	Male	WHITE	NON-SPANISH; NON-HISPANIC	46.7981	Renal	5.42094	1	5.3
9967	Female	WHITE	NON-SPANISH; NON-HISPANIC	69.6619	Sarcoma	0.755647	1	5.86
9968	Male	WHITE	NON-SPANISH; NON-HISPANIC	62.9487	Esophageal	2.00411	1	1.83
9969	Female	WHITE	NON-SPANISH; NON-HISPANIC	64.5859	NSCLC	1.44559	1	2.18
9972	Male	WHITE	NON-SPANISH; NON-HISPANIC	93.4018	Melanoma	6.86653	0	5.33
9974	Female	ASIAN INDIAN PAKISTANI	NON-SPANISH; NON-HISPANIC	71.1129	Endometrial	7.52361	1	3.83
9975	Female	BLACK	NON-SPANISH; NON-HISPANIC	56.6105	Endometrial	16.5257	0	2.75
9976	Male	WHITE	NON-SPANISH; NON-HISPANIC	72.2491	Melanoma	15.4743	0	3.5
9978	Female	WHITE	NON-SPANISH; NON-HISPANIC	50.9678	NSCLC	16.1643	0	10.29
9980	Male	WHITE	NON-SPANISH; NON-HISPANIC	62.8008	NSCLC	1.21561	1	4.3
9981	Male	WHITE	NON-SPANISH; NON-HISPANIC	65.0021	NSCLC	15.8686	0	5.25
9983	Male	ASIAN INDIAN PAKISTANI	NON-SPANISH; NON-HISPANIC	69.7687	NSCLC	4.3039	1	2.06
9984	Female	WHITE	NON-SPANISH; NON-HISPANIC	35.9288	Endometrial	1.18275	1	5.86
9985	Female	WHITE	NON-SPANISH; NON-HISPANIC	77.8207	Colorectal	6.57084	1	10.71
9986	Female	WHITE	NON-SPANISH; NON-HISPANIC	68.0958	Ovarian	5.28953	1	1.78
9987	Male	WHITE	NON-SPANISH; NON-HISPANIC	55.655	NSCLC	4.36961	1	16
9988	Male	UNKNOWN	NON-SPANISH; NON-HISPANIC	66.4942	Hepatobiliary	6.93224	1	2.75
9989	Male	OTHER	SPANISH NOS; HISPANIC NOS, LATINO NOS	23.6003	Colorectal	14.0287	0	10.17
9990	Male	BLACK	NON-SPANISH; NON-HISPANIC	51.4771	NSCLC	15.8686	0	5.4
9992	Female	WHITE	NON-SPANISH; NON-HISPANIC	75.896	NSCLC	9.62628	1	4
9994	Male	WHITE	NON-SPANISH; NON-HISPANIC	64.5257	NSCLC	10.5462	1	4.56
9995	Female	WHITE	NON-SPANISH; NON-HISPANIC	84.4819	NSCLC	1.28131	1	8.56
9996	Female	BLACK	NON-SPANISH; NON-HISPANIC	55.6167	NSCLC	15.2444	0	3.17
9997	Male	WHITE	NON-SPANISH; NON-HISPANIC	67.4825	NSCLC	15.4086	0	2.23
9998	Female	WHITE	NON-SPANISH; NON-HISPANIC	76.0027	NSCLC	2.13552	1	6.94
10004	Male	WHITE	NON-SPANISH; NON-HISPANIC	62.8638	Melanoma	9.03491	0	3.1
10008	Female	WHITE	NON-SPANISH; NON-HISPANIC	63.3703	Pancreatic	0.657084	1	3.2
10011	Female	WHITE	NON-SPANISH; NON-HISPANIC	64.3066	NSCLC	15.6386	0	2.88
10012	Male	WHITE	NON-SPANISH; NON-HISPANIC	75.5346	NSCLC	8.73922	1	2.24
10014	Male	WHITE	NON-SPANISH; NON-HISPANIC	83.2635	NSCLC	4.20534	1	3.88
10015	Female	WHITE	NON-SPANISH; NON-HISPANIC	66.0014	NSCLC	3.74538	1	3.6
10016	Male	WHITE	NON-SPANISH; NON-HISPANIC	57.5414	NSCLC	2.46407	1	12.3
10017	Female	WHITE	NON-SPANISH; NON-HISPANIC	85.0869	NSCLC	1.74127	1	19.88
10019	Female	BLACK	NON-SPANISH; NON-HISPANIC	64.5969	Endometrial	4.10678	1	7
10021	Male	WHITE	NON-SPANISH; NON-HISPANIC	64.5311	Gastric	10.9076	1	5.92
10025	Male	WHITE	NON-SPANISH; NON-HISPANIC	58.2505	NSCLC	0.821355	1	9.25
10027	Male	WHITE	NON-SPANISH; NON-HISPANIC	66.3299	NSCLC	11.6961	0	6.5
10028	Male	WHITE	NON-SPANISH; NON-HISPANIC	86.7159	NSCLC	1.54415	1	4.82
10029	Female	WHITE	NON-SPANISH; NON-HISPANIC	79.154	NSCLC	14.6858	0	4.77
10030	Male	WHITE	NON-SPANISH; NON-HISPANIC	57.4346	NSCLC	8.08214	1	4.92
10032	Male	WHITE	NON-SPANISH; NON-HISPANIC	50.6995	NSCLC	1.37988	1	34.67
10033	Female	WHITE	NON-SPANISH; NON-HISPANIC	59.8932	NSCLC	7.0308	1	2.33
10034	Female	WHITE	NON-SPANISH; NON-HISPANIC	71.4689	Bladder	11.9261	0	1.79
10035	Female	BLACK	NON-SPANISH; NON-HISPANIC	76.178	NSCLC	11.9589	0	6
10037	Female	WHITE	NON-SPANISH; NON-HISPANIC	68.3751	NSCLC	1.34702	1	2.53
10039	Male	WHITE	NON-SPANISH; NON-HISPANIC	61.6947	Sarcoma	1.28131	1	8.33
10040	Male	WHITE	NON-SPANISH; NON-HISPANIC	65.1143	NSCLC	0.459959	1	11.83
10043	Male	WHITE	NON-SPANISH; NON-HISPANIC	75.384	Bladder	13.7988	0	2.89
10047	Male	ASIAN INDIAN PAKISTANI	NON-SPANISH; NON-HISPANIC	63.0198	NSCLC	1.77413	1	9.2
10049	Male	WHITE	NON-SPANISH; NON-HISPANIC	69.9001	NSCLC	15.4086	0	4.11
10050	Female	UNKNOWN	UNKNOWN WHETHER SPANISH OR NOT	54.768	NSCLC	4.59959	1	4.08
10053	Female	WHITE	NON-SPANISH; NON-HISPANIC	53.5661	NSCLC	7.19507	1	3.42
10055	Female	WHITE	NON-SPANISH; NON-HISPANIC	61.2348	NSCLC	0.558522	1	8.13
10059	Female	WHITE	NON-SPANISH; NON-HISPANIC	83.8713	SCLC	4.89528	1	5.08
10060	Female	BLACK	NON-SPANISH; NON-HISPANIC	66.1903	Endometrial	1.60986	1	3.67
10061	Female	WHITE	NON-SPANISH; NON-HISPANIC	52.6735	NSCLC	7.35934	1	2.44
10063	Female	WHITE	NON-SPANISH; NON-HISPANIC	62.768	NSCLC	2.03696	1	23.3
10065	Female	WHITE	NON-SPANISH; NON-HISPANIC	59.5592	NSCLC	1.70842	1	3.26
10069	Male	UNKNOWN	UNKNOWN WHETHER SPANISH OR NOT	70.2998	NSCLC	0.131417	1	0.97
10070	Female	WHITE	NON-SPANISH; NON-HISPANIC	67.4442	NSCLC	4.07392	1	5.47
10074	Female	WHITE	NON-SPANISH; NON-HISPANIC	28.1314	NSCLC	2.75975	1	1.44
10075	Male	WHITE	NON-SPANISH; NON-HISPANIC	71.039	NSCLC	8.04928	0	4.75
10076	Male	WHITE	NON-SPANISH; NON-HISPANIC	73.9055	NSCLC	13.7659	0	12.67
10077	Male	WHITE	NON-SPANISH; NON-HISPANIC	70.1711	NSCLC	2.23409	1	4.92
10082	Female	WHITE	NON-SPANISH; NON-HISPANIC	52.2026	NSCLC	5.28953	1	4.56
10083	Female	WHITE	NON-SPANISH; NON-HISPANIC	63.0445	NSCLC	11.729	0	2.56
10084	Female	BLACK	NON-SPANISH; NON-HISPANIC	65.9357	Hepatobiliary	6.04517	1	4
10086	Male	WHITE	NON-SPANISH; NON-HISPANIC	76.4709	NSCLC	11.729	0	2.22
10087	Male	WHITE	NON-SPANISH; NON-HISPANIC	54.6858	Esophageal	11.039	0	3.32
10088	Male	OTHER	NON-SPANISH; NON-HISPANIC	70.5133	Head & Neck	3.67967	1	8
10090	Male	WHITE	NON-SPANISH; NON-HISPANIC	62.2423	NSCLC	13.1088	0	9
10091	Female	WHITE	NON-SPANISH; NON-HISPANIC	82.36	NSCLC	12.4517	0	9.14
10093	Male	WHITE	NON-SPANISH; NON-HISPANIC	68.9446	NSCLC	2.59548	1	7.43
10094	Female	WHITE	NON-SPANISH; NON-HISPANIC	56.6598	NSCLC	1.31417	1	4.4
10095	Male	WHITE	NON-SPANISH; NON-HISPANIC	61.5359	NSCLC	9.26489	0	3.33
10097	Male	WHITE	NON-SPANISH; NON-HISPANIC	82.4559	NSCLC	12.9774	0	5.4
10098	Male	WHITE	NON-SPANISH; NON-HISPANIC	66.3901	NSCLC	10.7105	0	1.71
10100	Female	WHITE	NON-SPANISH; NON-HISPANIC	61.8645	Endometrial	0.361396	1	9.43
10102	Female	BLACK	NON-SPANISH; NON-HISPANIC	69.6564	Endometrial	3.48255	1	2.79
10103	Male	WHITE	NON-SPANISH; NON-HISPANIC	76.9884	NSCLC	11.7947	0	5.5
10104	Male	WHITE	NON-SPANISH; NON-HISPANIC	53.3005	Sarcoma	5.58522	1	7.57
10105	Female	WHITE	NON-SPANISH; NON-HISPANIC	76.0849	NSCLC	1.64271	1	5.2
10106	Female	WHITE	NON-SPANISH; NON-HISPANIC	68.553	NSCLC	11.039	0	4
10107	Male	WHITE	NON-SPANISH; NON-HISPANIC	75.4935	NSCLC	7.65503	1	5.85
10110	Female	WHITE	NON-SPANISH; NON-HISPANIC	85.6564	NSCLC	10.0534	1	2.33
10113	Female	BLACK	DOMINICAN REPUBLIC	61.6427	Hepatobiliary	1.37988	1	4.08
10114	Female	WHITE	NON-SPANISH; NON-HISPANIC	70.2122	NSCLC	4.69815	1	2.29
10115	Male	WHITE	NON-SPANISH; NON-HISPANIC	72.1697	NSCLC	0.229979	1	12.4
10118	Male	WHITE	NON-SPANISH; NON-HISPANIC	65.462	NSCLC	0.952772	1	21.29
10119	Male	WHITE	NON-SPANISH; NON-HISPANIC	80.9582	NSCLC	0.657084	1	4.73
10123	Male	WHITE	NON-SPANISH; NON-HISPANIC	58.412	NSCLC	5.38809	1	5.63
10124	Male	WHITE	NON-SPANISH; NON-HISPANIC	64.2601	Gastric	8.6078	1	1.87
10125	Female	WHITE	UNKNOWN WHETHER SPANISH OR NOT	83.3949	NSCLC	7.55647	0	11.13
10126	Female	WHITE	SPANISH NOS; HISPANIC NOS, LATINO NOS	54.9459	NSCLC	6.76797	1	4.4
10127	Male	WHITE	NON-SPANISH; NON-HISPANIC	64.0356	Gastric	7.8193	0	6.82
10235	Female	FILIPINO	NON-SPANISH; NON-HISPANIC	48.5092	Mesothelioma	0.887064	1	8.43
10236	Male	WHITE	NON-SPANISH; NON-HISPANIC	67.3648	Mesothelioma	6.80082	1	7.18
10238	Female	WHITE	NON-SPANISH; NON-HISPANIC	46.7598	Melanoma	0.887064	1	15.33
10239	Male	WHITE	NON-SPANISH; NON-HISPANIC	57.7632	Melanoma	3.0883	1	2.79
10240	Male	WHITE	NON-SPANISH; NON-HISPANIC	72.6023	Mesothelioma	4.89528	1	5.89
10242	Female	WHITE	NON-SPANISH; NON-HISPANIC	34.8282	Mesothelioma	2.69405	1	12
10245	Female	WHITE	NON-SPANISH; NON-HISPANIC	53.7632	Melanoma	1.1499	1	8.07
10249	Male	WHITE	NON-SPANISH; NON-HISPANIC	75.9726	Mesothelioma	1.87269	1	39
10250	Male	WHITE	NON-SPANISH; NON-HISPANIC	78.4504	Melanoma	11.1376	1	5.67
10251	Female	UNKNOWN	NON-SPANISH; NON-HISPANIC	61.9767	Melanoma	9.00205	1	5.42
10252	Male	WHITE	NON-SPANISH; NON-HISPANIC	71.1595	Mesothelioma	8.27926	1	10.17
10253	Male	ASIAN INDIAN PAKISTANI	NON-SPANISH; NON-HISPANIC	72.9446	Mesothelioma	1.01848	1	3.42
10254	Male	WHITE	NON-SPANISH; NON-HISPANIC	68.0246	Melanoma	1.67556	1	1.67
10255	Female	WHITE	NON-SPANISH; NON-HISPANIC	49.796	Melanoma	0.459959	1	1.36
10256	Female	WHITE	NON-SPANISH; NON-HISPANIC	59.3703	Mesothelioma	31.5072	0	5.5
10259	Male	OTHER	SPANISH NOS; HISPANIC NOS, LATINO NOS	80.6708	Melanoma	9.82341	1	2.95
10261	Male	WHITE	NON-SPANISH; NON-HISPANIC	31.8987	Mesothelioma	1.70842	1	1.25
10262	Male	WHITE	NON-SPANISH; NON-HISPANIC	55.488	Melanoma	2.56263	1	2.23
10263	Female	WHITE	NON-SPANISH; NON-HISPANIC	41.6016	Melanoma	5.42094	1	1.86
10264	Male	WHITE	NON-SPANISH; NON-HISPANIC	89.1034	Melanoma	0.722793	1	3.41
10267	Female	WHITE	NON-SPANISH; NON-HISPANIC	85.3607	Melanoma	16.0329	0	3.5
10269	Male	WHITE	NON-SPANISH; NON-HISPANIC	74.5161	Mesothelioma	1.9384	1	3.6
10270	Male	WHITE	NON-SPANISH; NON-HISPANIC	76.8624	Mesothelioma	3.18686	1	4
10271	Male	WHITE	NON-SPANISH; NON-HISPANIC	71.6988	Mesothelioma	1.1499	1	9
10272	Male	WHITE	NON-SPANISH; NON-HISPANIC	73.3826	Mesothelioma	19.3183	1	4.05
10273	Male	WHITE	NON-SPANISH; NON-HISPANIC	56.104	Melanoma	1.70842	1	1.88
10274	Male	WHITE	NON-SPANISH; NON-HISPANIC	73.2567	Mesothelioma	7.42505	1	11.33
10275	Male	WHITE	NON-SPANISH; NON-HISPANIC	71.9754	Mesothelioma	6.73511	1	2.48
10276	Male	WHITE	NON-SPANISH; NON-HISPANIC	60.7118	Melanoma	12.4189	1	1.73
10277	Male	WHITE	NON-SPANISH; NON-HISPANIC	76.7912	Mesothelioma	1.21561	1	6.29
10278	Male	WHITE	NON-SPANISH; NON-HISPANIC	67.0418	Mesothelioma	2.92402	1	3.29
10281	Male	WHITE	NON-SPANISH; NON-HISPANIC	70.486	Mesothelioma	3.25257	1	5.71
10282	Male	WHITE	SPANISH NOS; HISPANIC NOS, LATINO NOS	59.7399	Mesothelioma	2.82546	1	4.33
10284	Male	WHITE	NON-SPANISH; NON-HISPANIC	69.3361	Mesothelioma	1.34702	1	5.25
10285	Male	WHITE	NON-SPANISH; NON-HISPANIC	71.2964	Mesothelioma	3.12115	1	2.62
10286	Male	OTHER	SPANISH NOS; HISPANIC NOS, LATINO NOS	60.6324	Mesothelioma	1.1499	1	2.64
10288	Male	WHITE	NON-SPANISH; NON-HISPANIC	76.6543	Mesothelioma	12.9774	1	1.69
10289	Female	KOREAN	NON-SPANISH; NON-HISPANIC	67.7591	Melanoma	5.28953	1	2.56
10291	Male	WHITE	NON-SPANISH; NON-HISPANIC	81.0486	Mesothelioma	1.64271	1	19.33
10293	Female	WHITE	NON-SPANISH; NON-HISPANIC	67.2389	Mesothelioma	1.67556	1	3.41
10295	Male	WHITE	NON-SPANISH; NON-HISPANIC	73.8179	Mesothelioma	2.06982	1	4
10296	Male	WHITE	NON-SPANISH; NON-HISPANIC	53.9439	Mesothelioma	0.427105	1	18.14
10297	Male	WHITE	NON-SPANISH; NON-HISPANIC	70.204	Melanoma	2.3655	1	8.71
8213	Female	WHITE	NON-SPANISH; NON-HISPANIC	63.7481	Colorectal	0.919918	1	7.6
8214	Female	OTHER	SPANISH NOS; HISPANIC NOS, LATINO NOS	67.9151	Endometrial	15.6386	0	1.19
8219	Male	WHITE	NON-SPANISH; NON-HISPANIC	53.6591	Gastric	8.6078	1	5.21
8243	Female	BLACK	NON-SPANISH; NON-HISPANIC	67.1896	NSCLC	0.919918	1	6.56
8247	Male	WHITE	NON-SPANISH; NON-HISPANIC	72.6105	NSCLC	2.46407	1	3.23
8251	Female	WHITE	NON-SPANISH; NON-HISPANIC	88.1807	NSCLC	12.8789	1	2.33
8273	Female	WHITE	NON-SPANISH; NON-HISPANIC	77.744	Endometrial	2.75975	1	0.92
8285	Male	WHITE	NON-SPANISH; NON-HISPANIC	71.499	Pancreatic	0.722793	1	3.79
8294	Male	WHITE	NON-SPANISH; NON-HISPANIC	78.4367	Bladder	2.23409	1	1.1
8299	Female	UNKNOWN	NON-SPANISH; NON-HISPANIC	50.6585	NSCLC	1.28131	1	2.95
8301	Female	WHITE	NON-SPANISH; NON-HISPANIC	61.7741	Sarcoma	1.54415	1	4.6
8308	Male	WHITE	NON-SPANISH; NON-HISPANIC	58.5352	NSCLC	1.44559	1	5.33
8316	Female	WHITE	NON-SPANISH; NON-HISPANIC	56.8734	Melanoma	10.4148	1	2.3
8321	Male	ASIAN INDIAN PAKISTANI	NON-SPANISH; NON-HISPANIC	55.2361	Head & Neck	0.755647	1	7.17
8326	Female	WHITE	NON-SPANISH; NON-HISPANIC	58.5681	Melanoma	2.82546	1	1.68
8331	Male	UNKNOWN	NON-SPANISH; NON-HISPANIC	45.3607	Head & Neck	1.80698	1	58
8337	Female	UNKNOWN	NON-SPANISH; NON-HISPANIC	74.3107	NSCLC	11.5318	0	3.83
8341	Male	WHITE	NON-SPANISH; NON-HISPANIC	71.8549	NSCLC	35.8768	0	2.7
8343	Female	WHITE	NON-SPANISH; NON-HISPANIC	55.2909	NSCLC	8.83778	1	2.23
8348	Male	WHITE	NON-SPANISH; NON-HISPANIC	63.7426	SCLC	2.66119	1	3.69
8351	Male	WHITE	NON-SPANISH; NON-HISPANIC	57.358	Esophageal	2.59548	1	1.12
8356	Female	WHITE	NON-SPANISH; NON-HISPANIC	68.334	NSCLC	2.98973	1	2.95
8362	Male	WHITE	NON-SPANISH; NON-HISPANIC	60.2355	Head & Neck	0.985626	1	27.6
8377	Male	UNKNOWN	NON-SPANISH; NON-HISPANIC	69.1006	NSCLC	1.18275	1	13.43
8379	Female	WHITE	NON-SPANISH; NON-HISPANIC	69.1526	NSCLC	4.3039	1	10.56
8381	Male	WHITE	NON-SPANISH; NON-HISPANIC	63.4634	Bladder	1.1499	1	3
8384	Male	WHITE	NON-SPANISH; NON-HISPANIC	68.8871	Bladder	6.80082	1	5.27
8394	Female	WHITE	NON-SPANISH; NON-HISPANIC	79.9644	NSCLC	2.13552	1	3.27
8395	Female	WHITE	NON-SPANISH; NON-HISPANIC	62.6146	Melanoma	19.7782	0	2.63
8396	Male	WHITE	NON-SPANISH; NON-HISPANIC	56.794	Head & Neck	1.83984	1	10
8404	Male	WHITE	NON-SPANISH; NON-HISPANIC	86.7379	Melanoma	3.05544	1	4.55
8419	Female	WHITE	NON-SPANISH; NON-HISPANIC	73.4921	NSCLC	5.28953	1	2.94
8422	Female	WHITE	NON-SPANISH; NON-HISPANIC	54.9952	NSCLC	1.77413	1	3.58
8424	Female	CHINESE	NON-SPANISH; NON-HISPANIC	67.165	SCLC	1.41273	1	8.4
8435	Female	WHITE	NON-SPANISH; NON-HISPANIC	73.8508	Melanoma	20.731	1	2.8
8439	Male	WHITE	NON-SPANISH; NON-HISPANIC	63.77	Pancreatic	1.08419	1	8.33
8442	Male	BLACK	NON-SPANISH; NON-HISPANIC	50.9569	Head & Neck	1.21561	1	12.43
8449	Male	WHITE	NON-SPANISH; NON-HISPANIC	64.9199	Renal	32.6571	0	6.53
8452	Male	ASIAN INDIAN PAKISTANI	NON-SPANISH; NON-HISPANIC	67.8686	Gastric	2.20123	1	1.92
8453	Female	WHITE	NON-SPANISH; NON-HISPANIC	70.412	Ovarian	3.48255	1	1.31
8456	Female	OTHER	SPANISH NOS; HISPANIC NOS, LATINO NOS	48.3696	NSCLC	1.74127	1	1.5
8465	Male	UNKNOWN	NON-SPANISH; NON-HISPANIC	74.5654	NSCLC	1.67556	1	6.14
8470	Male	WHITE	NON-SPANISH; NON-HISPANIC	52.4271	Renal	46.6858	0	9.27
8473	Male	UNKNOWN	NON-SPANISH; NON-HISPANIC	62.538	Melanoma	4.17248	1	10.25
8477	Female	WHITE	NON-SPANISH; NON-HISPANIC	64.3094	Endometrial	7.32649	1	18.6
8487	Male	WHITE	NON-SPANISH; NON-HISPANIC	50.8884	Sarcoma	3.67967	1	12.5
8490	Female	BLACK	NON-SPANISH; NON-HISPANIC	23.3347	Sarcoma	6.40657	1	1.67
8492	Female	WHITE	NON-SPANISH; NON-HISPANIC	63.5181	NSCLC	0.854209	1	9.1
8497	Male	BLACK	NON-SPANISH; NON-HISPANIC	71.2033	Gastric	2.00411	1	3.19
8498	Female	WHITE	NON-SPANISH; NON-HISPANIC	25.7166	Gastric	0.229979	1	43.5
8499	Male	WHITE	NON-SPANISH; NON-HISPANIC	58.5435	Pancreatic	1.31417	1	3.82
8525	Female	ASIAN INDIAN PAKISTANI	NON-SPANISH; NON-HISPANIC	49.2019	NSCLC	17.9384	1	2.22
8532	Female	WHITE	SPANISH NOS; HISPANIC NOS, LATINO NOS	64.9281	Breast	3.02259	1	7.43
8537	Male	WHITE	NON-SPANISH; NON-HISPANIC	58.2204	Head & Neck	8.24641	1	4.71
8568	Male	WHITE	NON-SPANISH; NON-HISPANIC	76.2902	NSCLC	1.67556	1	20.67
8580	Female	WHITE	NON-SPANISH; NON-HISPANIC	59.7372	Ovarian	24.3121	1	2.48
8586	Female	WHITE	NON-SPANISH; NON-HISPANIC	70.2368	Renal	9.16632	1	2.12
8600	Female	WHITE	NON-SPANISH; NON-HISPANIC	56.6105	NSCLC	39.1951	0	5.53
8622	Female	WHITE	NON-SPANISH; NON-HISPANIC	68.4517	Endometrial	19.3511	0	3.67
8624	Male	WHITE	NON-SPANISH; NON-HISPANIC	79.5099	NSCLC	0.755647	1	11.43
8630	Female	WHITE	SPANISH NOS; HISPANIC NOS, LATINO NOS	69.0459	Gastric	2.66119	1	1.26
8637	Female	JAPANESE	NON-SPANISH; NON-HISPANIC	40.4107	Breast	1.08419	1	3.67
8642	Female	UNKNOWN	NON-SPANISH; NON-HISPANIC	53.3552	Renal	5.42094	1	6.3
8660	Male	WHITE	SPANISH NOS; HISPANIC NOS, LATINO NOS	43.7125	Colorectal	1.67556	1	4
8672	Female	WHITE	NON-SPANISH; NON-HISPANIC	60.5667	NSCLC	24.8706	1	5.3
8673	Female	WHITE	NON-SPANISH; NON-HISPANIC	60.627	NSCLC	0.788501	1	4.05
8685	Female	WHITE	NON-SPANISH; NON-HISPANIC	46.9569	NSCLC	1.34702	1	5.27
8697	Female	WHITE	NON-SPANISH; NON-HISPANIC	56.0794	NSCLC	0.722793	1	10.36
8699	Male	WHITE	NON-SPANISH; NON-HISPANIC	74.3792	Melanoma	23.0308	0	2.08
8705	Female	WHITE	NON-SPANISH; NON-HISPANIC	57.807	Sarcoma	0.492813	1	13.29
8706	Male	WHITE	NON-SPANISH; NON-HISPANIC	77.8754	Melanoma	8.44353	1	1.63
8716	Female	WHITE	NON-SPANISH; NON-HISPANIC	73.681	SCLC	0.722793	1	4.6
8717	Male	WHITE	NON-SPANISH; NON-HISPANIC	54.1437	NSCLC	4.73101	1	2.74
8723	Male	UNKNOWN	NON-SPANISH; NON-HISPANIC	77.5661	Head & Neck	1.01848	1	18.33
8729	Female	WHITE	NON-SPANISH; NON-HISPANIC	27.1376	Melanoma	0.197125	1	4.64
8735	Female	WHITE	NON-SPANISH; NON-HISPANIC	84.2081	NSCLC	7.95072	1	11.33
8736	Female	BLACK	NON-SPANISH; NON-HISPANIC	68.2628	Head & Neck	1.64271	1	3.1
8748	Female	WHITE	NON-SPANISH; NON-HISPANIC	40.3121	Melanoma	15.0144	0	4.73
8759	Male	WHITE	NON-SPANISH; NON-HISPANIC	84.0274	Melanoma	22.0123	0	2.18
8763	Male	WHITE	SPANISH NOS; HISPANIC NOS, LATINO NOS	79.1239	NSCLC	27.6632	1	2.23
8768	Female	WHITE	NON-SPANISH; NON-HISPANIC	71.0965	SCLC	4.04107	1	7.6
8770	Male	WHITE	NON-SPANISH; NON-HISPANIC	69.3361	NSCLC	1.21561	1	2.69
8782	Male	OTHER	NON-SPANISH; NON-HISPANIC	70.4778	SCLC	2.62834	1	3.13
8786	Male	WHITE	NON-SPANISH; NON-HISPANIC	47.0472	Colorectal	0.755647	1	25.63
8790	Male	WHITE	NON-SPANISH; NON-HISPANIC	76.9473	Bladder	1.1499	1	7.4
8794	Female	WHITE	NON-SPANISH; NON-HISPANIC	18.3354	Sarcoma	8.73922	1	1.17
8795	Male	WHITE	NON-SPANISH; NON-HISPANIC	47.6797	Hepatobiliary	2.82546	1	10.22
8800	Male	UNKNOWN	UNKNOWN WHETHER SPANISH OR NOT	58.0315	Melanoma	37.7823	0	5.56
8805	Male	WHITE	NON-SPANISH; NON-HISPANIC	63.9097	NSCLC	2.10267	1	5.42
8823	Female	WHITE	NON-SPANISH; NON-HISPANIC	56.2875	Colorectal	2.13552	1	9.57
8825	Male	ASIAN INDIAN PAKISTANI	NON-SPANISH; NON-HISPANIC	79.6632	NSCLC	4.89528	1	7
8826	Male	WHITE	NON-SPANISH; NON-HISPANIC	68.4983	Renal	32.1971	0	2.69
8833	Male	UNKNOWN	NON-SPANISH; NON-HISPANIC	59.4743	Sarcoma	0.887064	1	24.57
8839	Male	WHITE	NON-SPANISH; NON-HISPANIC	58.486	Melanoma	2.59548	1	4.77
8841	Female	WHITE	NON-SPANISH; NON-HISPANIC	77.4565	Melanoma	0.722793	1	5.2
8847	Male	WHITE	NON-SPANISH; NON-HISPANIC	74.8309	Bladder	13.3717	0	6.89
8854	Female	WHITE	NON-SPANISH; NON-HISPANIC	55.1786	NSCLC	0.821355	1	8.22
8860	Male	WHITE	NON-SPANISH; NON-HISPANIC	58.4942	Renal	16.5585	0	2.7
8871	Male	WHITE	NON-SPANISH; NON-HISPANIC	62.4394	NSCLC	0.887064	1	10.33
8874	Female	WHITE	NON-SPANISH; NON-HISPANIC	33.7632	Colorectal	16.4928	0	2.4
8883	Male	WHITE	NON-SPANISH; NON-HISPANIC	50.7023	Sarcoma	0.197125	1	9.75
8887	Female	WHITE	NON-SPANISH; NON-HISPANIC	74.0014	NSCLC	28.2875	1	11.08
8892	Female	WHITE	NON-SPANISH; NON-HISPANIC	76.1697	NSCLC	2.56263	1	15
8900	Male	WHITE	NON-SPANISH; NON-HISPANIC	70.3299	NSCLC	1.64271	1	6.5
8902	Male	WHITE	NON-SPANISH; NON-HISPANIC	54.8063	NSCLC	6.6694	1	3.67
8906	Male	WHITE	NON-SPANISH; NON-HISPANIC	75.2142	Sarcoma	7.35934	1	3
8920	Male	WHITE	SOUTH/CENTRAL AMERICA (EXCEPT BRAZIL)	29.2183	Gastric	0.262834	1	5.44
8923	Female	WHITE	NON-SPANISH; NON-HISPANIC	65.2786	Ovarian	1.41273	1	9.75
8924	Male	WHITE	NON-SPANISH; NON-HISPANIC	76.6352	Head & Neck	1.60986	1	8.57
8928	Male	ASIAN INDIAN PAKISTANI	NON-SPANISH; NON-HISPANIC	48.8049	Colorectal	17.7084	1	3.25
8936	Male	WHITE	NON-SPANISH; NON-HISPANIC	68.9391	NSCLC	2.23409	1	23.58
8946	Male	CHINESE	NON-SPANISH; NON-HISPANIC	62.3956	Gastric	1.37988	1	51.75
8954	Female	WHITE	NON-SPANISH; NON-HISPANIC	61.7632	Melanoma	8.50924	1	3.1
8956	Male	WHITE	NON-SPANISH; NON-HISPANIC	42.7652	Esophageal	7.09651	1	2.33
8959	Male	UNKNOWN	NON-SPANISH; NON-HISPANIC	69.3908	Head & Neck	13.6016	1	2.5
8960	Male	CHINESE	NON-SPANISH; NON-HISPANIC	73.796	NSCLC	1.67556	1	4.5
8975	Male	WHITE	NON-SPANISH; NON-HISPANIC	47.7755	Melanoma	1.41273	1	1.68
8979	Male	WHITE	NON-SPANISH; NON-HISPANIC	74.7871	Sarcoma	7.35934	1	7.83
8996	Female	WHITE	NON-SPANISH; NON-HISPANIC	67.7262	NSCLC	2.39836	1	6.88
8999	Male	BLACK	NON-SPANISH; NON-HISPANIC	20.1177	NSCLC	4.17248	1	6.25
9010	Male	WHITE	NON-SPANISH; NON-HISPANIC	76.7858	NSCLC	1.83984	1	3.93
9013	Male	WHITE	NON-SPANISH; NON-HISPANIC	74.2067	Gastric	3.31828	1	2
9020	Male	ASIAN INDIAN PAKISTANI	NON-SPANISH; NON-HISPANIC	62.4422	NSCLC	6.47228	1	3.5
9021	Male	OTHER ASIAN	NON-SPANISH; NON-HISPANIC	37.1773	Sarcoma	1.1499	1	1.89
9023	Female	WHITE	NON-SPANISH; NON-HISPANIC	34.642	Melanoma	5.32238	1	3.29
9042	Female	BLACK	NON-SPANISH; NON-HISPANIC	78.7159	Bladder	12.0903	0	3.71
9046	Male	WHITE	NON-SPANISH; NON-HISPANIC	81.4018	Esophageal	2.75975	1	6
9049	Female	OTHER	SPANISH NOS; HISPANIC NOS, LATINO NOS	63.9316	NSCLC	2.69405	1	4.77
9050	Male	WHITE	NON-SPANISH; NON-HISPANIC	60.2574	Bladder	1.37988	1	2.22
9051	Male	WHITE	NON-SPANISH; NON-HISPANIC	63.8248	Melanoma	33.2813	0	4.63
9067	Male	BLACK	NON-SPANISH; NON-HISPANIC	66.0698	NSCLC	6.20945	1	8
9072	Male	ASIAN INDIAN PAKISTANI	NON-SPANISH; NON-HISPANIC	46.1383	Head & Neck	1.21561	1	13.75
9075	Female	WHITE	NON-SPANISH; NON-HISPANIC	51.2799	Melanoma	20.2382	0	2.19
9085	Male	WHITE	NON-SPANISH; NON-HISPANIC	55.7563	Esophageal	9.69199	0	1.89
9092	Female	WHITE	NON-SPANISH; NON-HISPANIC	77.1663	NSCLC	16.7556	1	2.75
9106	Female	WHITE	NON-SPANISH; NON-HISPANIC	56.9473	Bladder	20.5996	0	1.28
9111	Male	ASIAN INDIAN PAKISTANI	NON-SPANISH; NON-HISPANIC	85.7112	SCLC	0.492813	1	15
9125	Female	WHITE	NON-SPANISH; NON-HISPANIC	69.6947	Hepatobiliary	20.6324	0	1.52
9126	Female	WHITE	NON-SPANISH; NON-HISPANIC	69.911	Esophageal	0.328542	1	2.71
9130	Male	FILIPINO	NON-SPANISH; NON-HISPANIC	67.8166	NSCLC	32.1314	0	2.67
9131	Male	WHITE	NON-SPANISH; NON-HISPANIC	71.0253	Esophageal	0.887064	1	1.67
9135	Female	WHITE	NON-SPANISH; NON-HISPANIC	54.2204	NSCLC	2.59548	1	3.4
9153	Male	ASIAN INDIAN PAKISTANI	NON-SPANISH; NON-HISPANIC	72.9035	NSCLC	0.887064	1	4.75
9154	Male	WHITE	NON-SPANISH; NON-HISPANIC	65.4018	Hepatobiliary	2.16838	1	3.38
9155	Female	WHITE	NON-SPANISH; NON-HISPANIC	48.9336	NSCLC	0.952772	1	13.43
9171	Male	ASIAN INDIAN PAKISTANI	NON-SPANISH; NON-HISPANIC	49.4456	NSCLC	6.14374	1	7.67
9174	Female	WHITE	NON-SPANISH; NON-HISPANIC	74.3107	Melanoma	2.06982	0	2.29
9179	Male	WHITE	NON-SPANISH; NON-HISPANIC	63.0938	NSCLC	31.9014	0	10.07
9181	Female	WHITE	NON-SPANISH; NON-HISPANIC	36.2053	Ovarian	21.9138	0	1.33
9197	Male	UNKNOWN	NON-SPANISH; NON-HISPANIC	69.8946	Hepatobiliary	10.2505	1	2.8
9200	Female	WHITE	NON-SPANISH; NON-HISPANIC	73.4894	Melanoma	0.821355	1	1.3
9208	Female	WHITE	NON-SPANISH; NON-HISPANIC	61.18	Melanoma	20.9281	0	4.32
9215	Male	WHITE	NON-SPANISH; NON-HISPANIC	72.6051	Melanoma	1.05133	1	13.55
9231	Female	WHITE	NON-SPANISH; NON-HISPANIC	43.0445	Melanoma	20.3039	0	3.94
9237	Male	WHITE	NON-SPANISH; NON-HISPANIC	53.3142	Renal	10.9733	1	2
9240	Male	WHITE	NON-SPANISH; NON-HISPANIC	59.9535	Hepatobiliary	2.49692	1	1.38
9246	Female	WHITE	NON-SPANISH; NON-HISPANIC	61.0815	Renal	27.3347	0	1.94
9261	Male	WHITE	NON-SPANISH; NON-HISPANIC	65.0732	Bladder	28.7474	0	4.67
9263	Female	WHITE	NON-SPANISH; NON-HISPANIC	61.5305	NSCLC	0.887064	1	71
9285	Male	ASIAN INDIAN PAKISTANI	NON-SPANISH; NON-HISPANIC	66.6886	NSCLC	3.8768	1	8.5
9292	Male	WHITE	NON-SPANISH; NON-HISPANIC	62.7707	Bladder	0.919918	1	4
9303	Male	WHITE	NON-SPANISH; NON-HISPANIC	49.8645	Gastric	5.48665	1	4.08
9309	Female	WHITE	SPANISH NOS; HISPANIC NOS, LATINO NOS	46.8638	Gastric	3.31828	1	8.29
9310	Female	WHITE	NON-SPANISH; NON-HISPANIC	79.5318	NSCLC	8.44353	1	6.23
9312	Female	WHITE	NON-SPANISH; NON-HISPANIC	45.1526	Melanoma	1.1499	1	7.25
9324	Male	WHITE	NON-SPANISH; NON-HISPANIC	59.0582	Hepatobiliary	3.54825	1	9.64
9327	Male	WHITE	NON-SPANISH; NON-HISPANIC	52.8323	NSCLC	3.21971	1	7.89
9329	Female	WHITE	NON-SPANISH; NON-HISPANIC	62.3901	NSCLC	14.423	1	2.4
9330	Male	WHITE	NON-SPANISH; NON-HISPANIC	85.8864	Melanoma	20.0082	0	2.79
9339	Male	WHITE	NON-SPANISH; NON-HISPANIC	45.3279	Renal	0.62423	1	8.93
9340	Female	WHITE	NON-SPANISH; NON-HISPANIC	57.0459	Endometrial	1.74127	1	1.43
9341	Male	WHITE	NON-SPANISH; NON-HISPANIC	76.2053	Hepatobiliary	3.28542	1	2.75
9344	Male	WHITE	NON-SPANISH; NON-HISPANIC	63.206	Melanoma	18.8583	0	4.92
9347	Female	WHITE	NON-SPANISH; NON-HISPANIC	72.5175	Esophageal	16.4271	1	1.91
9351	Male	WHITE	NON-SPANISH; NON-HISPANIC	78.423	Sarcoma	17.1828	1	2.68
9371	Female	WHITE	NON-SPANISH; NON-HISPANIC	75.6851	NSCLC	1.9384	1	2.89
9373	Female	OTHER	NON-SPANISH; NON-HISPANIC	62.8994	Gastric	5.94661	1	9.33
9380	Male	WHITE	NON-SPANISH; NON-HISPANIC	63.6468	Melanoma	28.9774	0	3.33
9388	Female	CHINESE	NON-SPANISH; NON-HISPANIC	34.4887	Renal	3.8768	1	3.15
9389	Male	WHITE	NON-SPANISH; NON-HISPANIC	70.2615	Sarcoma	1.83984	1	2.7
9393	Male	WHITE	NON-SPANISH; NON-HISPANIC	67.54	NSCLC	0.788501	1	43.67
9404	Female	WHITE	NON-SPANISH; NON-HISPANIC	45.2786	Colorectal	1.87269	1	3.47
9409	Male	WHITE	NON-SPANISH; NON-HISPANIC	57.5852	Renal	26.2177	0	2.7
9411	Female	BLACK	NON-SPANISH; NON-HISPANIC	60.8323	Renal	0.919918	1	6
9414	Female	WHITE	NON-SPANISH; NON-HISPANIC	44.3422	NSCLC	18.8912	0	3.5
9416	Female	WHITE	NON-SPANISH; NON-HISPANIC	58.2204	NSCLC	1.87269	1	8.67
9427	Female	WHITE	NON-SPANISH; NON-HISPANIC	52.3751	Bladder	11.499	1	3.58
9430	Female	WHITE	NON-SPANISH; NON-HISPANIC	61.4839	Endometrial	7.35934	1	6.8
9442	Male	WHITE	NON-SPANISH; NON-HISPANIC	66.9541	SCLC	1.11704	1	20.5
9459	Female	CHINESE	NON-SPANISH; NON-HISPANIC	55.8303	NSCLC	1.9384	1	12.83
9471	Male	WHITE	SPANISH NOS; HISPANIC NOS, LATINO NOS	61.3634	Gastric	14.5544	1	4.4
9472	Male	WHITE	NON-SPANISH; NON-HISPANIC	74.0698	Head & Neck	5.19097	1	10.4
9477	Female	WHITE	NON-SPANISH; NON-HISPANIC	49.2402	Colorectal	6.6694	0	14.4
9488	Male	WHITE	NON-SPANISH; NON-HISPANIC	54.7652	Esophageal	7.8193	1	6
9489	Male	BLACK	NON-SPANISH; NON-HISPANIC	25.1636	Renal	1.77413	1	5.14
9494	Female	WHITE	NON-SPANISH; NON-HISPANIC	70.0999	Breast	3.64682	1	9.5
9498	Female	CHINESE	NON-SPANISH; NON-HISPANIC	66.1109	NSCLC	3.44969	1	7.25
9518	Male	WHITE	SPANISH NOS; HISPANIC NOS, LATINO NOS	28.5667	Renal	0.62423	1	8
9519	Male	WHITE	NON-SPANISH; NON-HISPANIC	70.0397	NSCLC	13.1745	0	7.75
9520	Female	WHITE	NON-SPANISH; NON-HISPANIC	71.5838	NSCLC	2.7269	1	3.5
9523	Female	WHITE	NON-SPANISH; NON-HISPANIC	68.0739	NSCLC	3.71253	1	9
9525	Female	WHITE	NON-SPANISH; NON-HISPANIC	78.4011	Bladder	27.3676	0	3.06
9526	Male	WHITE	NON-SPANISH; NON-HISPANIC	61.8727	Renal	14.653	1	3.73
9532	Female	WHITE	NON-SPANISH; NON-HISPANIC	60.5147	NSCLC	2.49692	1	5.54
9540	Male	WHITE	NON-SPANISH; NON-HISPANIC	75.4251	Head & Neck	2.03696	1	19
9545	Female	UNKNOWN	UNKNOWN WHETHER SPANISH OR NOT	54.371	Ovarian	1.60986	1	4
9549	Female	WHITE	NON-SPANISH; NON-HISPANIC	64.4572	NSCLC	0.952772	1	9.57
9554	Female	WHITE	NON-SPANISH; NON-HISPANIC	29.5551	Ovarian	1.60986	1	4.38
9555	Male	WHITE	NON-SPANISH; NON-HISPANIC	92.0027	Melanoma	6.73511	1	12.45
9566	Female	ASIAN INDIAN PAKISTANI	NON-SPANISH; NON-HISPANIC	65.6728	Endometrial	1.60986	1	1.79
9579	Female	ASIAN INDIAN PAKISTANI	NON-SPANISH; NON-HISPANIC	62.872	Endometrial	0.985626	1	3.33
9604	Male	WHITE	NON-SPANISH; NON-HISPANIC	59.2225	Head & Neck	0.722793	1	27
9606	Female	WHITE	NON-SPANISH; NON-HISPANIC	68.794	NSCLC	1.80698	1	7.36
9609	Female	WHITE	NON-SPANISH; NON-HISPANIC	57.5359	NSCLC	12.1889	0	2.56
9611	Male	WHITE	NON-SPANISH; NON-HISPANIC	61.4784	Renal	3.81109	1	3.31
9617	Male	WHITE	NON-SPANISH; NON-HISPANIC	61.5934	Pancreatic	1.47844	1	1.22
9619	Male	WHITE	NON-SPANISH; NON-HISPANIC	61.1855	Renal	1.577	1	5.88
9629	Female	WHITE	SPANISH NOS; HISPANIC NOS, LATINO NOS	45.1855	NSCLC	1.60986	1	6.13
9642	Male	CHINESE	NON-SPANISH; NON-HISPANIC	50.8474	Bladder	1.577	1	6.25
9662	Male	WHITE	NON-SPANISH; NON-HISPANIC	63.8823	NSCLC	1.9384	1	2.64
9684	Male	WHITE	NON-SPANISH; NON-HISPANIC	61.3662	NSCLC	8.31211	0	4.22
9689	Male	WHITE	NON-SPANISH; NON-HISPANIC	52.5065	Melanoma	0.229979	1	26
9693	Female	WHITE	NON-SPANISH; NON-HISPANIC	59.1759	Endometrial	9.16632	1	5.35
9694	Female	WHITE	NON-SPANISH; NON-HISPANIC	69.848	Breast	15.3758	0	5.6
9697	Male	WHITE	NON-SPANISH; NON-HISPANIC	48.6297	Renal	22.078	0	3.36
9715	Female	OTHER	NON-SPANISH; NON-HISPANIC	68.7009	NSCLC	2.06982	1	6.5
9723	Female	WHITE	NON-SPANISH; NON-HISPANIC	63.2334	NSCLC	1.41273	1	10
9730	Female	WHITE	NON-SPANISH; NON-HISPANIC	34.9815	NSCLC	1.37988	1	1.53
9741	Male	WHITE	NON-SPANISH; NON-HISPANIC	72.2574	NSCLC	3.05544	1	12.33
9747	Male	WHITE	NON-SPANISH; NON-HISPANIC	78.1848	Hepatobiliary	2.59548	1	5.71
9761	Female	WHITE	NON-SPANISH; NON-HISPANIC	64.7912	NSCLC	2.00411	1	14.2
9772	Male	BLACK	NON-SPANISH; NON-HISPANIC	41.8919	NSCLC	0.821355	1	4.2
9776	Male	WHITE	NON-SPANISH; NON-HISPANIC	45.2621	NSCLC	1.41273	1	4.43
9783	Male	BLACK	NON-SPANISH; NON-HISPANIC	81.5195	Melanoma	8.27926	1	1.58
9806	Female	BLACK	NON-SPANISH; NON-HISPANIC	46.5462	Breast	1.41273	1	0.8
9808	Female	WHITE	NON-SPANISH; NON-HISPANIC	63.5702	NSCLC	3.38398	1	2.6
9811	Male	WHITE	NON-SPANISH; NON-HISPANIC	62.5133	Melanoma	16.0986	0	3.53
9818	Male	WHITE	NON-SPANISH; NON-HISPANIC	52.5722	Bladder	6.07803	1	4
9820	Female	WHITE	NON-SPANISH; NON-HISPANIC	73.7002	NSCLC	0.0985626	1	2.88
9821	Male	WHITE	NON-SPANISH; NON-HISPANIC	75.8823	NSCLC	17.2485	0	3.55
9840	Male	WHITE	NON-SPANISH; NON-HISPANIC	64.1944	NSCLC	3.94251	1	6.56
9843	Female	WHITE	NON-SPANISH; NON-HISPANIC	66.7515	Hepatobiliary	17.5113	0	3.6
9846	Male	WHITE	NON-SPANISH; NON-HISPANIC	69.3279	Pancreatic	1.70842	1	6.5
9848	Male	WHITE	NON-SPANISH; NON-HISPANIC	72.0274	Melanoma	14.1602	1	7.88
9855	Female	WHITE	NON-SPANISH; NON-HISPANIC	59.321	SCLC	1.18275	1	5.75
9859	Male	WHITE	NON-SPANISH; NON-HISPANIC	66.8884	NSCLC	1.21561	1	4.64
9860	Male	WHITE	NON-SPANISH; NON-HISPANIC	93.4949	NSCLC	0.131417	1	2.43
9862	Male	BLACK	NON-SPANISH; NON-HISPANIC	83.4689	SCLC	1.67556	1	3.88
9868	Female	WHITE	SPANISH NOS; HISPANIC NOS, LATINO NOS	57.4018	Endometrial	5.28953	1	0.93
9877	Female	WHITE	NON-SPANISH; NON-HISPANIC	61.1116	Pancreatic	17.7413	1	1.44
9879	Female	WHITE	NON-SPANISH; NON-HISPANIC	58.6886	NSCLC	1.9384	1	3.32
9889	Female	BLACK	OTHER SPANISH/HISPANIC(INCL EUROPEAN; EXCL DOM REP)	45.3333	NSCLC	5.97947	1	2.35
9890	Male	WHITE	NON-SPANISH; NON-HISPANIC	61.8234	SCLC	1.70842	1	3.63
9892	Male	WHITE	NON-SPANISH; NON-HISPANIC	63.8686	NSCLC	4.79671	1	5.29
9894	Female	BLACK	NON-SPANISH; NON-HISPANIC	75.1595	Bladder	1.80698	1	3.18
9896	Female	WHITE	NON-SPANISH; NON-HISPANIC	53.1499	Hepatobiliary	1.80698	1	1.85
9899	Female	BLACK	NON-SPANISH; NON-HISPANIC	63.6605	NSCLC	2.85832	1	2
9915	Male	WHITE	NON-SPANISH; NON-HISPANIC	84.9309	Gastric	2.62834	1	4.39
9921	Female	WHITE	NON-SPANISH; NON-HISPANIC	65.3142	NSCLC	16.7885	0	2.67
9926	Female	WHITE	NON-SPANISH; NON-HISPANIC	73.9439	NSCLC	5.38809	1	9.63
9930	Female	WHITE	NON-SPANISH; NON-HISPANIC	44.3094	Melanoma	3.31828	1	1.45
9941	Male	WHITE	NON-SPANISH; NON-HISPANIC	56.6653	Sarcoma	5.32238	1	3.5
9946	Male	WHITE	NON-SPANISH; NON-HISPANIC	46.3984	NSCLC	17.3799	0	4
9953	Female	WHITE	NON-SPANISH; NON-HISPANIC	48.0602	NSCLC	1.28131	1	5.05
9963	Male	WHITE	NON-SPANISH; NON-HISPANIC	51.1403	Bladder	0.689938	1	1.77
9966	Female	WHITE	NON-SPANISH; NON-HISPANIC	70.245	NSCLC	1.34702	1	4.33
9970	Female	WHITE	NON-SPANISH; NON-HISPANIC	75.9507	NSCLC	15.7043	0	7
9982	Male	WHITE	NON-SPANISH; NON-HISPANIC	71.9042	Esophageal	0.788501	1	25
9991	Female	WHITE	NON-SPANISH; NON-HISPANIC	46.8556	NSCLC	15.9014	0	3.31
9999	Female	BLACK	NON-SPANISH; NON-HISPANIC	47.1841	NSCLC	16.5585	0	4.38
10000	Male	BLACK	NON-SPANISH; NON-HISPANIC	61.232	NSCLC	6.37372	1	3.33
10001	Male	WHITE	NON-SPANISH; NON-HISPANIC	65.5113	NSCLC	9.3306	1	1.56
10005	Male	WHITE	NON-SPANISH; NON-HISPANIC	75.9836	NSCLC	3.25257	1	5.36
10009	Male	WHITE	NON-SPANISH; NON-HISPANIC	71.6359	Melanoma	0.492813	1	3.94
10013	Female	WHITE	NON-SPANISH; NON-HISPANIC	67.2745	NSCLC	14.4887	0	4.75
10020	Male	WHITE	NON-SPANISH; NON-HISPANIC	65.9439	Colorectal	0.887064	1	9.45
10036	Female	WHITE	NON-SPANISH; NON-HISPANIC	80.8186	Endometrial	2.03696	1	4.33
10042	Male	WHITE	NON-SPANISH; NON-HISPANIC	69.8125	Melanoma	1.28131	1	7.09
10054	Female	WHITE	NON-SPANISH; NON-HISPANIC	73.9658	NSCLC	2.59548	1	10.89
10056	Female	WHITE	NON-SPANISH; NON-HISPANIC	75.1841	NSCLC	1.1499	1	3.7
10062	Female	WHITE	PUERTO RICAN	66.3381	Endometrial	1.41273	1	3.33
10071	Female	WHITE	NON-SPANISH; NON-HISPANIC	55.7153	NSCLC	7.3922	1	3.19
10079	Female	WHITE	NON-SPANISH; NON-HISPANIC	75.2799	NSCLC	2.66119	1	13
10081	Male	BLACK	NON-SPANISH; NON-HISPANIC	63.9836	NSCLC	13.5688	0	2.5
10099	Female	WHITE	NON-SPANISH; NON-HISPANIC	71.0445	Endometrial	1.83984	1	8.5
10101	Male	WHITE	NON-SPANISH; NON-HISPANIC	64.0438	NSCLC	1.34702	1	6.85
10111	Male	WHITE	NON-SPANISH; NON-HISPANIC	46.5681	Pancreatic	0.887064	1	8.64
10237	Female	WHITE	NON-SPANISH; NON-HISPANIC	50.2587	Mesothelioma	0.689938	1	2.14
10241	Male	WHITE	NON-SPANISH; NON-HISPANIC	68.3285	Mesothelioma	1.74127	1	52.5
10246	Female	WHITE	NON-SPANISH; NON-HISPANIC	30.7762	Melanoma	1.31417	1	2.56
10247	Male	WHITE	NON-SPANISH; NON-HISPANIC	77.8508	Mesothelioma	12.9774	1	2.53
10265	Male	WHITE	NON-SPANISH; NON-HISPANIC	81.3142	Mesothelioma	1.41273	1	29.75
10290	Male	WHITE	NON-SPANISH; NON-HISPANIC	71.0828	Mesothelioma	1.28131	1	3.78
10292	Male	WHITE	NON-SPANISH; NON-HISPANIC	73.0595	Mesothelioma	1.1499	1	1.95
10294	Male	WHITE	NON-SPANISH; NON-HISPANIC	71.9069	Mesothelioma	9.88912	0	5.73

## Sheet: CCF ICI
ID	Sex	SIRE	Age	PrimaryCancer	PFS_Months	Event	Neutrophils	Lymphocytes	NLR
CCF0001	Male	Non-Hispanic Black	25.8349	Head_and_Neck	1.44642	1	2.23	1.26	1.76984
CCF0002	Male	Non-Hispanic White	63.4154	Head_and_Neck	16.9954	1	4.8	0.65	7.38462
CCF0003	Female	Non-Hispanic White	78.7066	Head_and_Neck	1.97239	1	13.22	0.69	19.1594
CCF0004	Male	Non-Hispanic Black	60.2504	Head_and_Neck	13.2479	0	11.97	1.24	9.65323
CCF0005	Male	Non-Hispanic White	66.0849	Head_and_Neck	24.8192	1	2.08	0.43	4.83721
CCF0006	Female	Non-Hispanic White	87.8786	Head_and_Neck	1.61078	0	4.97	0.7	7.1
CCF0007	Male	Non-Hispanic White	56.5706	Head_and_Neck	29.5201	1	1.68	0.61	2.7541
CCF0008	Male	Hispanic	59.5467	Head_and_Neck	11.9658	1	3.47	1.19	2.91597
CCF0009	Male	Non-Hispanic White	26.8123	Head_and_Neck	1.61078	1	3.33	2.09	1.5933
CCF0010	Male	Non-Hispanic White	68.8173	Head_and_Neck	26.43	0	3.51	1.65	2.12727
CCF0011	Female	Non-Hispanic White	44.6635	Head_and_Neck	17.8172	1	5.04	1.41	3.57447
CCF0012	Male	Non-Hispanic White	79.7498	Head_and_Neck	4.63511	1	6.82	1.36	5.01471
CCF0013	Male	Non-Hispanic White	62.2107	Head_and_Neck	3.97765	1	17.89	1.11	16.1171
CCF0014	Male	Non-Hispanic Black	64.5297	Head_and_Neck	1.44642	0	3.55	0.63	5.63492
CCF0015	Male	Non-Hispanic Black	69.1486	Head_and_Neck	2.76134	1	7.57	0.57	13.2807
CCF0016	Female	Non-Hispanic White	44.2774	Head_and_Neck	2.39974	1	5.13	0.35	14.6571
CCF0017	Male	Non-Hispanic Black	77.6416	Head_and_Neck	3.81328	1	5.16	1.05	4.91429
CCF0018	Male	Non-Hispanic Black	51.4069	Head_and_Neck	1.11769	1	5.49	0.31	17.7097
CCF0019	Male	Non-Hispanic Black	67.065	Head_and_Neck	17.357	1	2.8	0.51	5.4902
CCF0020	Male	Non-Hispanic Black	63.0294	Head_and_Neck	11.0782	1	2.22	1.24	1.79032
CCF0021	Male	Non-Hispanic Black	68.9022	Head_and_Neck	2.99145	1	4.05	0.95	4.26316
CCF0022	Male	Non-Hispanic Black	66.2354	Head_and_Neck	5.2597	1	6.51	0.65	10.0154
CCF0023	Male	Non-Hispanic White	70.2465	Head_and_Neck	8.28402	1	15.44	0.89	17.3483
CCF0024	Male	Non-Hispanic Black	61.1703	Head_and_Neck	4.60224	1	5.38	1.57	3.42675
CCF0025	Male	Non-Hispanic White	59.2812	Head_and_Neck	2.10388	1	2.81	0.7	4.01429
CCF0026	Male	Non-Hispanic White	74.0932	Head_and_Neck	34.714	0	2.19	0.72	3.04167
CCF0027	Male	Non-Hispanic White	75.7415	Head_and_Neck	5.42406	1	4.55	0.4	11.375
CCF0028	Male	Non-Hispanic Black	63.5167	Head_and_Neck	4.24063	1	5.02	0.79	6.35443
CCF0029	Male	Non-Hispanic Black	43.76	Head_and_Neck	4.43787	1	4.02	0.65	6.18462
CCF0030	Male	Non-Hispanic White	72.0042	Head_and_Neck	27.2518	0	4.5	1.16	3.87931
CCF0031	Male	Non-Hispanic White	69.8878	Head_and_Neck	3.4188	1	2.76	0.89	3.10112
CCF0032	Female	Non-Hispanic White	58.876	Head_and_Neck	16.568	0	5.03	1.08	4.65741
CCF0033	Male	Non-Hispanic Black	61.288	Head_and_Neck	25.0822	0	3.46	0.41	8.43902
CCF0034	Male	Non-Hispanic White	58.8705	Head_and_Neck	6.21302	1	6.77	1.32	5.12879
CCF0035	Male	Non-Hispanic White	53.0442	Head_and_Neck	9.69757	1	2.2	0.52	4.23077
CCF0036	Female	Non-Hispanic White	67.807	Head_and_Neck	2.66272	1	11.98	0.89	13.4607
CCF0037	Male	Non-Hispanic White	62.9801	Head_and_Neck	1.31492	1	9.55	0.14	68.2143
CCF0038	Female	Non-Hispanic White	63.4729	Head_and_Neck	22.0907	1	6.72	0.81	8.2963
CCF0039	Male	Non-Hispanic White	62.7145	Head_and_Neck	2.5641	1	7.28	1.09	6.6789
CCF0040	Male	Non-Hispanic Black	41.0467	Head_and_Neck	9.79619	1	2.36	0.47	5.02128
CCF0041	Male	Non-Hispanic White	61.0526	Head_and_Neck	1.38067	1	8.33	0.4	20.825
CCF0042	Male	Non-Hispanic Black	68.0315	Head_and_Neck	4.405	1	9.45	0.68	13.8971
CCF0043	Female	Non-Hispanic White	59.9903	Head_and_Neck	9.33596	0	16.09	0.71	22.662
CCF0044	Male	Hispanic	65.0116	Head_and_Neck	50.9862	0	2	0.91	2.1978
CCF0045	Male	Non-Hispanic White	59.9547	Head_and_Neck	30.5391	1	4.04	1.08	3.74074
CCF0046	Male	Non-Hispanic White	68.0917	Head_and_Neck	2.99145	1	7.5	0.9	8.33333
CCF0047	Male	Non-Hispanic White	68.141	Head_and_Neck	3.58317	1	2.2	0.65	3.38462
CCF0048	Male	Non-Hispanic White	60.5707	Head_and_Neck	2.23537	1	6.9	0.69	10
CCF0049	Male	Hispanic	40.6524	Head_and_Neck	28.0736	0	6.94	0.55	12.6182
CCF0050	Female	Non-Hispanic Black	42.1282	Head_and_Neck	3.35306	0	2.27	0.93	2.44086
CCF0051	Male	Non-Hispanic White	60.1409	Head_and_Neck	40.5325	1	3.12	1.17	2.66667
CCF0052	Male	Non-Hispanic White	79.5444	Head_and_Neck	16.4037	1	1.79	0.61	2.93443
CCF0053	Male	Non-Hispanic White	62.0766	Head_and_Neck	3.58317	1	2.28	0.39	5.84615
CCF0054	Female	Non-Hispanic White	69.8686	Head_and_Neck	2.76134	1	5.26	1.7	3.09412
CCF0055	Male	Non-Hispanic White	59.2018	Head_and_Neck	1.64366	1	19.94	0.71	28.0845
CCF0056	Male	Non-Hispanic White	75.736	Head_and_Neck	2.66272	1	1.37	0.39	3.51282
CCF0057	Male	Non-Hispanic White	70.7995	Head_and_Neck	0.262985	1	14.99	0.82	18.2805
CCF0058	Male	Non-Hispanic White	51.0592	Head_and_Neck	1.61078	1	4.49	1.5	2.99333
CCF0059	Male	Non-Hispanic White	57.455	Head_and_Neck	16.8639	0	3.37	0.97	3.47423
CCF0060	Female	Non-Hispanic White	65.5975	Head_and_Neck	1.67653	1	4.36	0.74	5.89189
CCF0061	Male	Non-Hispanic White	79.8894	Head_and_Neck	6.14727	1	6.42	0.68	9.44118
CCF0062	Female	Non-Hispanic White	71.9631	Head_and_Neck	5.02959	1	13.46	0.6	22.4333
CCF0063	Male	Non-Hispanic White	69.6305	Head_and_Neck	10.6838	1	6.51	0.45	14.4667
CCF0064	Male	Non-Hispanic White	61.3757	Head_and_Neck	5.45694	1	3.55	0.87	4.08046
CCF0065	Male	Non-Hispanic White	61.9424	Head_and_Neck	2.49836	1	3.22	0.94	3.42553
CCF0066	Male	Non-Hispanic White	78.9311	Head_and_Neck	4.37212	1	3.57	2.56	1.39453
CCF0067	Male	Unknown	84.166	Head_and_Neck	52.2354	1	1.65	0.86	1.9186
CCF0068	Male	Non-Hispanic Black	64.6009	Head_and_Neck	9.73044	1	1.33	0.54	2.46296
CCF0069	Male	Non-Hispanic White	60.5023	Head_and_Neck	6.90335	1	2.03	0.5	4.06
CCF0070	Male	Non-Hispanic White	67.9193	Head_and_Neck	11.3083	0	8.67	0.8	10.8375
CCF0071	Female	Non-Hispanic White	38.9111	Head_and_Neck	1.97239	1	8.46	0.94	9
CCF0072	Female	Non-Hispanic White	56.5816	Head_and_Neck	32.6759	1	4.77	1.72	2.77326
CCF0073	Male	Non-Hispanic White	58.6405	Head_and_Neck	10.092	1	5.13	1.5	3.42
CCF0074	Male	Non-Hispanic White	56.9266	Head_and_Neck	11.8672	1	5.25	1.67	3.14371
CCF0075	Female	Non-Hispanic White	46.0215	Head_and_Neck	2.16963	1	16.59	0.67	24.7612
CCF0076	Female	Non-Hispanic White	51.1112	Head_and_Neck	4.10914	1	1.73	0.44	3.93182
CCF0077	Female	Non-Hispanic White	89.1928	Head_and_Neck	3.35306	1	6.31	0.49	12.8776
CCF0078	Male	Non-Hispanic White	65.7536	Head_and_Neck	21.5648	1	3.15	1.08	2.91667
CCF0079	Male	Non-Hispanic White	76.3411	Head_and_Neck	13.215	1	4.23	0.4	10.575
CCF0080	Male	Non-Hispanic White	76.6504	Head_and_Neck	1.28205	1	5.81	0.53	10.9623
CCF0081	Male	Non-Hispanic White	56.3872	Head_and_Neck	5.95003	1	5.11	0.46	11.1087
CCF0082	Male	Non-Hispanic White	65.3073	Head_and_Neck	2.72847	1	4.69	0.76	6.17105
CCF0083	Male	Non-Hispanic White	52.691	Head_and_Neck	6.04865	1	9.63	1.21	7.95868
CCF0084	Male	Non-Hispanic Black	67.7413	Head_and_Neck	23.6686	0	1.67	0.82	2.03659
CCF0085	Female	Non-Hispanic White	67.4483	Head_and_Neck	3.64892	1	16.42	0.56	29.3214
CCF0086	Male	Non-Hispanic White	64.3545	Head_and_Neck	14.2669	0	2.02	1.21	1.66942
CCF0087	Male	Non-Hispanic White	73.4252	Head_and_Neck	1.87377	1	1.94	0.92	2.1087
CCF0088	Male	Non-Hispanic White	65.2799	Head_and_Neck	7.16634	1	0.85	0.11	7.72727
CCF0089	Female	Non-Hispanic White	95.4297	Head_and_Neck	2.62985	0	6.37	4.6	1.38478
CCF0090	Male	Non-Hispanic White	64.7542	Head_and_Neck	1.08481	0	4.13	0.48	8.60417
CCF0091	Male	Non-Hispanic White	77.0447	Head_and_Neck	2.89283	1	5.32	1.17	4.54701
CCF0092	Male	Non-Hispanic White	77.031	Head_and_Neck	10.9796	1	3.93	1.09	3.6055
CCF0093	Male	Non-Hispanic White	63.7823	Head_and_Neck	3.4188	1	2.37	0.54	4.38889
CCF0094	Male	Non-Hispanic White	72.0289	Head_and_Neck	4.14201	1	7.95	0.66	12.0455
CCF0095	Male	Non-Hispanic White	58.2846	Head_and_Neck	28.3366	1	3.29	0.98	3.35714
CCF0096	Male	Non-Hispanic Black	72.0727	Head_and_Neck	4.60224	1	3.81	0.8	4.7625
CCF0097	Female	Non-Hispanic White	77.4773	Head_and_Neck	4.30638	1	3.47	1.47	2.36054
CCF0098	Male	Non-Hispanic White	60.5735	Head_and_Neck	5.09533	1	6.69	0.95	7.04211
CCF0099	Male	Non-Hispanic White	61.6385	Head_and_Neck	4.20776	1	8.32	0.83	10.0241
CCF0100	Male	Non-Hispanic White	50.1448	Head_and_Neck	2.89283	1	4.43	1.01	4.38614
CCF0101	Male	Non-Hispanic Black	69.4059	Head_and_Neck	5.55556	1	0.07	0.61	0.114754
CCF0102	Male	Hispanic	72.2561	Head_and_Neck	3.09007	1	9.53	0.45	21.1778
CCF0103	Male	Non-Hispanic White	61.1566	Head_and_Neck	28.3366	0	2.72	0.61	4.45902
CCF0104	Male	Non-Hispanic White	84.2399	Head_and_Neck	6.50888	1	4.75	1.05	4.52381
CCF0105	Male	Hispanic	69.458	Head_and_Neck	15.4504	0	3.03	1.51	2.00662
CCF0106	Male	Non-Hispanic Black	60.0149	Head_and_Neck	2.99145	1	3.43	2.24	1.53125
CCF0107	Female	Non-Hispanic White	67.9275	Head_and_Neck	43.9842	1	5.24	0.81	6.46914
CCF0108	Female	Non-Hispanic White	62.6652	Head_and_Neck	20.973	1	4.38	1.73	2.53179
CCF0109	Male	Non-Hispanic White	65.8467	Head_and_Neck	1.3478	1	7.23	0.6	12.05
CCF0110	Female	Unknown	58.8294	Head_and_Neck	33.7278	1	3.37	1.39	2.42446
CCF0111	Male	Non-Hispanic White	65.0718	Head_and_Neck	3.84615	1	5.96	0.31	19.2258
CCF0112	Male	Non-Hispanic White	93.16	Head_and_Neck	10.2564	1	5.06	0.89	5.68539
CCF0113	Male	Non-Hispanic White	73.8715	Head_and_Neck	10.7166	1	4.76	1.07	4.4486
CCF0114	Male	Non-Hispanic White	63.3086	Head_and_Neck	1.41354	1	7.75	0.65	11.9231
CCF0115	Female	Non-Hispanic White	69.9261	Head_and_Neck	1.61078	1	3.17	0.91	3.48352
CCF0116	Female	Non-Hispanic Black	84.3357	Head_and_Neck	13.9382	1	6.02	1.25	4.816
CCF0117	Female	Non-Hispanic White	70.3231	Head_and_Neck	5.85141	1	5.74	1.33	4.31579
CCF0118	Female	Non-Hispanic White	63.5222	Head_and_Neck	8.28402	0	4.02	1.12	3.58929
CCF0119	Female	Non-Hispanic White	74.4081	Head_and_Neck	5.42406	1	6.49	1.43	4.53846
CCF0120	Male	Non-Hispanic White	63.7111	Head_and_Neck	9.86193	1	1.87	1.05	1.78095
CCF0121	Male	Non-Hispanic White	63.4209	Head_and_Neck	5.68705	1	2.83	0.72	3.93056
CCF0122	Female	Non-Hispanic White	59.0211	Head_and_Neck	4.70085	1	3.24	0.66	4.90909
CCF0123	Female	Non-Hispanic White	66.3094	Head_and_Neck	15.4175	1	3.99	1.35	2.95556
CCF0124	Female	Non-Hispanic Black	79.1502	Head_and_Neck	0.95332	1	2.12	0.64	3.3125
CCF0125	Male	Non-Hispanic White	53.5398	Head_and_Neck	2.82709	1	4.55	1.06	4.29245
CCF0126	Male	Non-Hispanic White	55.4262	Head_and_Neck	2.49836	1	3.52	1.42	2.47887
CCF0127	Female	Non-Hispanic White	90.1894	Head_and_Neck	7.06772	1	5.78	1.1	5.25455
CCF0128	Male	Non-Hispanic White	57.9232	Head_and_Neck	63.0506	0	3.81	0.51	7.47059
CCF0129	Male	Non-Hispanic White	51.1797	Head_and_Neck	10.4865	0	2.39	0.25	9.56
CCF0130	Male	Non-Hispanic White	66.46	Head_and_Neck	42.7679	0	5.53	1.1	5.02727
CCF0131	Male	Non-Hispanic White	72.1356	Head_and_Neck	8.28402	0	3.99	0.56	7.125
CCF0132	Female	Non-Hispanic Black	79.1392	Head_and_Neck	16.1736	1	5.65	1.63	3.46626
CCF0133	Male	Non-Hispanic White	79.3555	Head_and_Neck	27.5477	1	4.47	1.46	3.06164
CCF0134	Male	Non-Hispanic White	62.0519	Head_and_Neck	2.26824	1	5	0.75	6.66667
CCF0135	Male	Non-Hispanic White	72.9953	Head_and_Neck	30.1118	1	3.14	0.9	3.48889
CCF0136	Male	Non-Hispanic White	76.2699	Head_and_Neck	5.42406	1	3.18	0.81	3.92593
CCF0137	Male	Non-Hispanic White	62.1258	Head_and_Neck	9.20447	0	5.17	1.66	3.11446
CCF0138	Male	Non-Hispanic White	83.0325	Head_and_Neck	4.33925	1	10.33	0.84	12.2976
CCF0139	Male	Non-Hispanic White	66.2738	Head_and_Neck	2.72847	1	4.89	2.95	1.65763
CCF0140	Female	Non-Hispanic White	63.2648	Head_and_Neck	6.67324	1	7.98	0.56	14.25
CCF0141	Male	Non-Hispanic Black	66.2847	Head_and_Neck	2.36686	1	3.66	0.89	4.11236
CCF0142	Male	Non-Hispanic White	66.742	Head_and_Neck	2.99145	1	3.75	0.76	4.93421
CCF0143	Male	Non-Hispanic White	71.1609	Head_and_Neck	29.783	0	2.68	0.54	4.96296
CCF0144	Male	Non-Hispanic White	88.2838	Head_and_Neck	4.405	1	5.22	0.68	7.67647
CCF0145	Male	Non-Hispanic White	65.9507	Head_and_Neck	6.57462	1	19.62	1.03	19.0485
CCF0146	Male	Non-Hispanic White	58.6323	Head_and_Neck	1.74227	1	6.57	0.6	10.95
CCF0147	Female	Non-Hispanic White	81.4856	Head_and_Neck	8.3169	1	9.52	0.67	14.209
CCF0148	Male	Non-Hispanic White	66.5914	Head_and_Neck	3.51742	1	26.47	0.34	77.8529
CCF0149	Male	Non-Hispanic White	63.9685	Head_and_Neck	11.144	1	4.02	0.55	7.30909
CCF0150	Female	Non-Hispanic Black	91.0546	Head_and_Neck	2.53123	1	4.95	1.34	3.69403
CCF0151	Male	Non-Hispanic Black	75.955	Head_and_Neck	7.13346	1	8.32	1.15	7.23478
CCF0152	Female	Non-Hispanic Black	43.2316	Head_and_Neck	25.8711	0	3.58	1.14	3.14035
CCF0153	Female	Non-Hispanic Black	76.7846	Head_and_Neck	20.8416	1	2.58	1.02	2.52941
CCF0154	Male	Non-Hispanic Black	70.9364	Head_and_Neck	12.5904	1	7.61	1.33	5.7218
CCF0155	Female	Non-Hispanic Black	66.7995	Head_and_Neck	3.09007	1	5.14	3.35	1.53433
CCF0156	Male	Non-Hispanic White	51.8806	Head_and_Neck	25.4438	1	2.65	0.65	4.07692
CCF0157	Female	Non-Hispanic White	55.9163	Head_and_Neck	22.025	1	1.58	0.69	2.28986
CCF0158	Male	Non-Hispanic White	73.02	Head_and_Neck	3.28731	1	2.6	0.45	5.77778
CCF0159	Male	Non-Hispanic White	73.8222	Head_and_Neck	14.2669	1	7.88	0.7	11.2571
CCF0160	Female	Non-Hispanic White	68.0616	Head_and_Neck	11.9658	0	5.24	1.17	4.47863
CCF0161	Male	Non-Hispanic White	88.9081	Head_and_Neck	16.3379	1	5.7	1.39	4.10072
CCF0162	Female	Non-Hispanic White	86.4494	Head_and_Neck	32.7745	0	3.5	1.02	3.43137
CCF0163	Male	Non-Hispanic White	64.0424	Head_and_Neck	6.77186	1	4.38	0.7	6.25714
CCF0164	Male	Non-Hispanic White	72.3629	Head_and_Neck	18.1788	0	4.37	1.03	4.24272
CCF0165	Male	Non-Hispanic White	70.3889	Head_and_Neck	8.71137	1	3.56	0.84	4.2381
CCF0166	Male	Non-Hispanic White	74.8681	Head_and_Neck	3.15582	1	6.17	0.6	10.2833
CCF0167	Male	Non-Hispanic White	73.3458	Head_and_Neck	10.1578	1	2.27	0.33	6.87879
CCF0168	Male	Non-Hispanic White	60.7815	Head_and_Neck	2.99145	1	4.72	0.51	9.2549
CCF0169	Male	Non-Hispanic White	52.3789	Head_and_Neck	5.06246	1	11.19	1.75	6.39429
CCF0170	Male	Other	55.8725	Head_and_Neck	11.2097	0	1.5	1.09	1.37615
CCF0171	Male	Non-Hispanic White	75.4786	Head_and_Neck	5.75279	1	8.09	1.96	4.12755
CCF0172	Male	Non-Hispanic White	63.065	Head_and_Neck	11.8672	1	4.77	0.92	5.18478
CCF0173	Female	Non-Hispanic Black	91.5063	Head_and_Neck	12.426	0	7.78	1.21	6.42975
CCF0174	Female	Non-Hispanic White	58.2271	Head_and_Neck	7.10059	1	5.54	1.72	3.22093
CCF0175	Male	Non-Hispanic White	68.8912	Head_and_Neck	3.68179	1	4.68	1.1	4.25455
CCF0176	Male	Non-Hispanic White	80.6505	Head_and_Neck	19.7896	0	3.14	0.69	4.55072
CCF0177	Male	Non-Hispanic White	63.9958	Head_and_Neck	24.7863	1	4.82	0.61	7.90164
CCF0178	Male	Non-Hispanic White	62.3805	Head_and_Neck	31.8212	1	2.55	1.49	1.71141
CCF0179	Male	Non-Hispanic White	66.0383	Head_and_Neck	4.50362	1	7.48	0.49	15.2653
CCF0180	Male	Non-Hispanic White	66.7064	Head_and_Neck	6.04865	1	2.56	0.83	3.08434
CCF0181	Male	Non-Hispanic White	62.9253	Head_and_Neck	4.56936	1	5.78	0.54	10.7037
CCF0182	Male	Non-Hispanic White	70.5586	Head_and_Neck	21.6634	1	5.98	0.43	13.907
CCF0183	Female	Non-Hispanic White	61.9643	Head_and_Neck	3.74753	1	3.31	1.45	2.28276
CCF0184	Female	Non-Hispanic White	63.952	Head_and_Neck	18.6391	1	7.66	0.83	9.22892
CCF0185	Male	Non-Hispanic White	74.3205	Head_and_Neck	32.4458	1	2.44	0.58	4.2069
CCF0186	Male	Non-Hispanic White	82.9449	Head_and_Neck	4.14201	1	6.05	0.45	13.4444
CCF0187	Female	Non-Hispanic Black	74.649	Head_and_Neck	5.78567	1	2.75	2.16	1.27315
CCF0188	Male	Non-Hispanic White	69.2335	Head_and_Neck	2.43261	1	3.61	0.7	5.15714
CCF0189	Female	Non-Hispanic White	74.2383	Head_and_Neck	12.3274	1	6.66	0.74	9
CCF0190	Male	Non-Hispanic White	71.4101	Head_and_Neck	42.5378	0	4.39	0.93	4.72043
CCF0191	Male	Non-Hispanic Black	74.441	Head_and_Neck	16.2393	1	2.94	1.61	1.82609
CCF0192	Male	Non-Hispanic White	97.2121	Head_and_Neck	5.91716	1	9.88	1.15	8.5913
CCF0193	Female	Non-Hispanic White	70.5175	Head_and_Neck	0.920447	1	11.51	0.22	52.3182
CCF0194	Male	Non-Hispanic White	46.5526	Head_and_Neck	23.7015	1	9.03	0.79	11.4304
CCF0195	Male	Non-Hispanic White	76.5847	Head_and_Neck	20.8087	0	3.93	1.33	2.95489
CCF0196	Male	Non-Hispanic White	74.482	Head_and_Neck	2.03813	0	4.92	1.64	3
CCF0197	Male	Non-Hispanic White	52.1297	Head_and_Neck	2.92571	1	4.06	1.21	3.35537
CCF0198	Female	Non-Hispanic Black	61.8411	Head_and_Neck	18.6062	1	3.92	0.96	4.08333
CCF0199	Female	Non-Hispanic White	73.7921	Head_and_Neck	3.5503	1	8.77	0.85	10.3176
CCF0200	Male	Non-Hispanic White	73.8058	Head_and_Neck	10.3879	0	2.71	0.54	5.01852
CCF0201	Female	Non-Hispanic White	73.2828	Head_and_Neck	20.3813	1	4.34	0.95	4.56842
CCF0202	Male	Non-Hispanic White	71.6401	Head_and_Neck	4.50362	1	6.69	0.44	15.2045
CCF0203	Male	Unknown	92.0813	Head_and_Neck	2.30112	0	7.17	0.75	9.56
CCF0204	Male	Non-Hispanic White	82.2467	Head_and_Neck	13.7738	1	5.68	0.42	13.5238
CCF0205	Male	Non-Hispanic White	52.6472	Head_and_Neck	7.92242	1	2.94	1.03	2.85437
CCF0206	Female	Non-Hispanic White	70.6955	Head_and_Neck	29.5529	1	3.69	0.6	6.15
CCF0207	Male	Non-Hispanic White	58.9992	Head_and_Neck	8.34977	1	4.52	0.54	8.37037
CCF0208	Female	Non-Hispanic White	83.5965	Head_and_Neck	21.5319	1	3.2	0.93	3.44086
CCF0209	Male	Non-Hispanic White	61.351	Head_and_Neck	2.82709	1	4.41	0.9	4.9
CCF0210	Male	Non-Hispanic White	87.6678	Head_and_Neck	8.51414	0	13.44	0.16	84
CCF0211	Male	Non-Hispanic White	82.0934	Head_and_Neck	2.13675	1	3.85	1.62	2.37654
CCF0212	Female	Non-Hispanic White	65.1321	Head_and_Neck	1.08481	1	9.22	0.54	17.0741
CCF0213	Male	Non-Hispanic White	58.0956	Head_and_Neck	57.3636	0	2.48	1.18	2.10169
CCF0214	Male	Other	42.6566	Head_and_Neck	3.28731	1	4.56	0.9	5.06667
CCF0215	Male	Non-Hispanic Black	53.8957	Head_and_Neck	2.99145	1	9.85	0.81	12.1605
CCF0216	Female	Non-Hispanic White	63.4702	Head_and_Neck	4.99671	1	14.64	1.43	10.2378
CCF0217	Male	Non-Hispanic White	80.2617	Head_and_Neck	7.39645	1	3.2	0.9	3.55556
CCF0218	Female	Non-Hispanic White	82.2029	Head_and_Neck	3.0572	1	1.199	0.325	3.68923
CCF0219	Male	Non-Hispanic White	70.9337	Head_and_Neck	7.62656	0	2.24	1.87	1.19786
CCF0220	Male	Non-Hispanic White	84.1414	Head_and_Neck	11.2097	1	6.4	1.2	5.33333
CCF0221	Male	Non-Hispanic White	59.8233	Head_and_Neck	3.02433	1	5.1	1	5.1
CCF0222	Male	Non-Hispanic White	67.2841	Head_and_Neck	0.690335	1	7.81	0.48	16.2708
CCF0223	Male	Non-Hispanic White	82.463	Head_and_Neck	26.2985	0	4.8	0.7	6.85714
CCF0224	Female	Non-Hispanic Black	59.0265	Head_and_Neck	6.57462	1	2.2	2.3	0.956522
CCF0225	Male	Non-Hispanic White	73.5265	Head_and_Neck	23.0769	0	3	0.8	3.75
CCF0226	Male	Non-Hispanic White	74.1453	Head_and_Neck	1.18343	1	5.6	0.5	11.2
CCF0227	Male	Non-Hispanic White	59.158	Head_and_Neck	16.5352	0	3.7	1	3.7
CCF0228	Female	Non-Hispanic White	71.0295	Head_and_Neck	17.7844	0	6.28	1.15	5.46087
CCF0229	Male	Non-Hispanic White	56.5542	Head_and_Neck	3.32018	1	6.7	1.29	5.1938
CCF0230	Female	Non-Hispanic White	78.8545	Head_and_Neck	1.93951	1	3.95	0.22	17.9545
CCF0231	Female	Non-Hispanic White	56.0203	Head_and_Neck	15.0559	1	7.94	1.54	5.15584
CCF0232	Male	Non-Hispanic White	23.0285	Head_and_Neck	5.09533	1	3.02	0.28	10.7857
CCF0233	Female	Non-Hispanic Black	73.5484	Head_and_Neck	2.79421	1	12.24	0.65	18.8308
CCF0234	Male	Non-Hispanic Black	51.5603	Head_and_Neck	25.3123	1	2.92	2.06	1.41748
CCF0235	Male	Non-Hispanic White	54.8403	Head_and_Neck	8.57988	1	4.32	0.63	6.85714
CCF0236	Female	Non-Hispanic White	45.8079	Head_and_Neck	4.20776	1	3.8	1.11	3.42342
CCF0237	Male	Non-Hispanic White	76.8722	Head_and_Neck	1.38067	0	8.2	0.54	15.1852
CCF0238	Female	Non-Hispanic White	65.3976	Head_and_Neck	2.79421	1	7.89	1.87	4.21925
CCF0239	Female	Non-Hispanic White	53.778	Head_and_Neck	40.4011	0	3.04	1.25	2.432
CCF0240	Male	Non-Hispanic White	53.6712	Head_and_Neck	4.83235	0	5.36	0.77	6.96104
CCF0241	Male	Non-Hispanic Black	70.293	Head_and_Neck	8.97436	0	5.87	0.73	8.0411
CCF0242	Male	Non-Hispanic White	50.9497	Head_and_Neck	6.14727	1	6.19	1.55	3.99355
CCF0243	Male	Non-Hispanic White	50.5335	Head_and_Neck	14.3984	0	5.24	0.66	7.93939
CCF0244	Male	Non-Hispanic White	83.0106	Head_and_Neck	3.22156	1	7.57	0.81	9.34568
CCF0245	Male	Non-Hispanic White	57.173	Head_and_Neck	10.4208	1	2.79	0.9	3.1
CCF0246	Male	Non-Hispanic White	65.0636	Head_and_Neck	4.79947	1	4.27	1.05	4.06667
CCF0247	Male	Non-Hispanic White	82.1263	Head_and_Neck	2.76134	0	3.12	1.05	2.97143
CCF0248	Male	Non-Hispanic Black	62.5831	Head_and_Neck	5.09533	1	4.92	1.47	3.34694
CCF0249	Female	Non-Hispanic White	73.3732	Head_and_Neck	7.23208	1	7.92	0.85	9.31765
CCF0250	Male	Non-Hispanic White	54.8184	Head_and_Neck	2.72847	1	2.46	0.42	5.85714
CCF0251	Male	Non-Hispanic White	58.4625	Head_and_Neck	20.5128	1	6.08	0.8	7.6
CCF0252	Male	Non-Hispanic White	65.666	Head_and_Neck	41.3544	1	6.93	0.71	9.76056
CCF0253	Male	Non-Hispanic White	61.7042	Head_and_Neck	2.16963	1	4.9	0.3	16.3333
CCF0254	Male	Non-Hispanic White	64.3134	Head_and_Neck	14.6943	0	4.4	0.75	5.86667
CCF0255	Male	Non-Hispanic White	75.788	Head_and_Neck	7.98817	1	4.81	0.37	13
CCF0256	Female	Non-Hispanic White	52.7951	Head_and_Neck	1.67653	1	2.67	0.78	3.42308
CCF0257	Male	Non-Hispanic White	53.8492	Head_and_Neck	0.887574	0	5.3	0.7	7.57143
CCF0258	Male	Non-Hispanic White	70.0138	Head_and_Neck	35.2728	1	2.999	0.578	5.18858
CCF0259	Female	Non-Hispanic White	51.5274	Head_and_Neck	1.3478	1	10.1	0.88	11.4773
CCF0260	Male	Non-Hispanic White	66.1314	Head_and_Neck	30.3419	0	5.1	0.64	7.96875
CCF0261	Female	Non-Hispanic White	62.5831	Head_and_Neck	19.6581	1	2.43	0.91	2.67033
CCF0262	Female	Asian	75.9879	Head_and_Neck	30.7364	0	3.338	1.462	2.28317
CCF0263	Male	Non-Hispanic Black	54.5884	Head_and_Neck	0.723208	1	6.45	0.72	8.95833
CCF0264	Female	Non-Hispanic Black	70.7557	Head_and_Neck	6.64037	1	2.29	1.1	2.08182
CCF0265	Male	Non-Hispanic White	55.3304	Head_and_Neck	5.91716	1	5.46	1.13	4.83186
CCF0266	Male	Non-Hispanic White	68.5709	Head_and_Neck	0.788955	1	11.18	1.76	6.35227
CCF0267	Male	Non-Hispanic White	63.4975	Head_and_Neck	8.94149	0	7.1	1.03	6.8932
CCF0268	Male	Non-Hispanic White	49.526	Head_and_Neck	5.35832	0	9.13	0.81	11.2716
CCF0269	Male	Non-Hispanic White	20.8848	Head_and_Neck	3.5503	0	10.11	1.36	7.43382
CCF0270	Male	Non-Hispanic White	74.5587	Head_and_Neck	14.3655	1	2.65	1.27	2.08661
CCF0271	Male	Non-Hispanic White	68.4751	Head_and_Neck	2.6956	1	9.2	0.84	10.9524
CCF0272	Male	Non-Hispanic White	83.6431	Head_and_Neck	1.64366	0	3.82	0.44	8.68182
CCF0273	Male	Non-Hispanic White	76.6587	Head_and_Neck	5.75279	0	4.61	1.06	4.34906
CCF0274	Male	Non-Hispanic White	69.0308	Head_and_Neck	1.38067	1	5.71	1.6	3.56875
CCF0275	Male	Non-Hispanic White	70.7119	Head_and_Neck	5.58843	1	5.62	0.92	6.1087
CCF0276	Male	Non-Hispanic White	65.9945	Head_and_Neck	11.1769	1	1.48	0.5	2.96
CCF0277	Female	Other	56.9129	Head_and_Neck	9.04011	1	4.16	0.85	4.89412
CCF0278	Male	Other	82.1235	Head_and_Neck	4.17488	1	6.96	0.73	9.53425
CCF0279	Male	Non-Hispanic White	64.1519	Head_and_Neck	16.1078	1	9.18	1.38	6.65217
CCF0280	Male	Non-Hispanic White	64.4531	Head_and_Neck	1.38067	1	6.79	0.97	7
CCF0281	Male	Non-Hispanic White	50.8019	Head_and_Neck	3.15582	1	4.24	1.6	2.65
CCF0282	Male	Non-Hispanic White	67.8344	Head_and_Neck	7.49507	1	6.51	0.63	10.3333
CCF0283	Male	Non-Hispanic White	79.2296	Head_and_Neck	10.0263	1	2.34	0.56	4.17857
CCF0284	Male	Non-Hispanic White	87.1503	Head_and_Neck	3.45168	1	5.04	0.74	6.81081
CCF0285	Male	Non-Hispanic White	57.57	Head_and_Neck	7.56082	1	2.71	0.43	6.30233
CCF0286	Male	Non-Hispanic White	62.1505	Head_and_Neck	3.22156	1	9.96	1.12	8.89286
CCF0287	Male	Non-Hispanic White	72.6285	Head_and_Neck	7.62656	0	9.47	0.79	11.9873
CCF0288	Male	Non-Hispanic White	60.9705	Head_and_Neck	32.8074	0	3.82	2.85	1.34035
CCF0289	Male	Non-Hispanic White	61.403	Head_and_Neck	5.02959	1	8.49	0.38	22.3421
CCF0290	Female	Non-Hispanic White	92.2565	Head_and_Neck	13.7081	1	4.34	0.92	4.71739
CCF0291	Male	Unknown	49.6656	Head_and_Neck	17.2913	1	8.22	1.29	6.37209
CCF0292	Male	Non-Hispanic White	59.1963	Head_and_Neck	3.02433	1	4.55	0.77	5.90909
CCF0293	Male	Non-Hispanic White	79.3719	Head_and_Neck	4.2735	0	21.18	2	10.59
CCF0294	Male	Unknown	71.254	Head_and_Neck	3.87903	1	3.13	0.8	3.9125
CCF0295	Male	Non-Hispanic White	65.9671	Head_and_Neck	26.1999	0	3.6	0.96	3.75
CCF0296	Female	Non-Hispanic White	67.0377	Head_and_Neck	7.26496	1	3.64	0.54	6.74074
CCF0297	Male	Non-Hispanic White	67.4812	Head_and_Neck	13.5437	0	4.38	0.46	9.52174
CCF0298	Female	Unknown	78.1536	Head_and_Neck	16.9954	0	5.23	1.25	4.184
CCF0299	Male	Non-Hispanic White	65.0746	Head_and_Neck	15.8777	1	4.35	1.43	3.04196
CCF0300	Female	Non-Hispanic White	49.986	Head_and_Neck	2.5641	1	4.42	2.27	1.94714
CCF0301	Male	Non-Hispanic White	61.6878	Head_and_Neck	9.63182	1	13.65	0.45	30.3333
CCF0302	Male	Non-Hispanic White	83.5993	Head_and_Neck	15.1874	0	4.4	1.05	4.19048
CCF0303	Male	Non-Hispanic White	74.9612	Head_and_Neck	11.8343	0	5.48	0.39	14.0513
CCF0304	Male	Hispanic	67.7961	Head_and_Neck	5.48981	0	6.64	0.79	8.40506
CCF0305	Male	Non-Hispanic White	72.0973	Head_and_Neck	3.22156	1	4.63	0.84	5.5119
CCF0306	Male	Non-Hispanic White	66.2902	Head_and_Neck	6.04865	0	1.7	0.19	8.94737
CCF0307	Male	Non-Hispanic White	69.1212	Head_and_Neck	2.36686	1	1.578	0.905	1.74365
CCF0308	Male	Unknown	55.9327	Head_and_Neck	4.53649	1	4.65	0.78	5.96154
CCF0309	Male	Non-Hispanic White	69.9617	Head_and_Neck	9.89481	1	4.42	1.48	2.98649
CCF0310	Male	Other	49.5342	Head_and_Neck	8.11966	0	2.48	1.62	1.53086
CCF0311	Male	Non-Hispanic White	75.1172	Head_and_Neck	12.952	0	1.52	0.71	2.14085
CCF0312	Male	Non-Hispanic Black	73.4033	Head_and_Neck	6.90335	0	6.89	0.85	8.10588
CCF0313	Female	Non-Hispanic White	77.8551	Head_and_Neck	10.5851	0	1.31	1.79	0.731844
CCF0314	Male	Non-Hispanic White	49.2002	Head_and_Neck	1.47929	1	5.23	0.58	9.01724
CCF0315	Male	Other	75.1857	Head_and_Neck	6.83761	0	5.58	0.89	6.26966
CCF0316	Male	Non-Hispanic White	68.9022	Head_and_Neck	4.73373	0	2.2	0.46	4.78261
CCF0317	Male	Non-Hispanic Black	62.1669	Head_and_Neck	4.24063	0	3.43	0.87	3.94253
CCF0318	Male	Non-Hispanic White	62.2764	Head_and_Neck	2.85996	0	5.65	2.09	2.70335
CCF0319	Female	Non-Hispanic White	53.8656	Head_and_Neck	17.7186	1	2.62	0.51	5.13725
CCF0320	Male	Non-Hispanic White	70.0466	Head_and_Neck	3.9119	1	4.24	1.42	2.98592
CCF0321	Female	Non-Hispanic White	56.1682	Head_and_Neck	9.89481	0	7.89	0.77	10.2468
CCF0322	Male	Non-Hispanic Black	61.4934	Head_and_Neck	4.405	1	4.91	0.5	9.82
CCF0323	Male	Hispanic	84.5986	Head_and_Neck	2.59698	1	6.62	1.95	3.39487
CCF0324	Male	Non-Hispanic White	65.9836	Head_and_Neck	8.61275	1	7.92	0.92	8.6087
CCF0325	Male	Non-Hispanic White	67.0869	Head_and_Neck	10.6509	1	6.51	1.88	3.46277
CCF0326	Female	Hispanic	62.4161	Head_and_Neck	0.887574	0	8.78	0.85	10.3294
CCF0327	Male	Non-Hispanic White	72.9816	Head_and_Neck	7.72518	1	5.63	1.48	3.80405
CCF0328	Male	Non-Hispanic Black	69.102	Head_and_Neck	14.9573	1	8.44	0.62	13.6129
CCF0329	Male	Non-Hispanic White	52.2913	Head_and_Neck	2.13675	0	2.43	0.54	4.5
CCF0330	Male	Hispanic	67.9795	Head_and_Neck	1.80802	1	2.12	0.22	9.63636
CCF0331	Male	Non-Hispanic White	64.1793	Head_and_Neck	36.6864	0	7.04	1.44	4.88889
CCF0332	Male	Non-Hispanic White	52.8361	Head_and_Neck	22.3537	0	14.14	0.55	25.7091
CCF0333	Male	Non-Hispanic White	66.1122	Head_and_Neck	8.1854	1	6.88	1.16	5.93103
CCF0334	Male	Non-Hispanic White	67.6345	Head_and_Neck	2.72847	1	10.37	0.39	26.5897
CCF0335	Female	Non-Hispanic White	61.8712	Head_and_Neck	4.83235	1	4.52	0.76	5.94737
CCF0336	Male	Non-Hispanic Black	56.8335	Head_and_Neck	9.5332	1	3.75	0.94	3.98936
CCF0337	Male	Non-Hispanic White	63.3908	Head_and_Neck	8.57988	1	4.75	0.83	5.72289
CCF0338	Male	Non-Hispanic Black	50.2871	Head_and_Neck	7.19921	0	2.54	2.19	1.15982
CCF0339	Male	Non-Hispanic White	58.416	Head_and_Neck	22.3208	1	10.65	1.18	9.02542
CCF0340	Male	Non-Hispanic Black	40.7182	Head_and_Neck	2.49836	1	2.11	0.57	3.70175
CCF0341	Female	Non-Hispanic Black	63.9356	Head_and_Neck	4.43787	0	3.36	0.55	6.10909
CCF0342	Female	Non-Hispanic White	73.0528	Head_and_Neck	2.07101	1	4.82	0.74	6.51351
CCF0343	Male	Non-Hispanic White	63.4072	Head_and_Neck	3.81328	0	10.21	1.52	6.71711
CCF0344	Male	Non-Hispanic White	74.8516	Head_and_Neck	2.33399	1	7.46	0.45	16.5778
CCF0345	Female	Non-Hispanic White	55.3577	Head_and_Neck	4.66798	1	5.09	1.4	3.63571
CCF0346	Male	Non-Hispanic White	85.1434	Head_and_Neck	7.13346	1	3.96	0.63	6.28571
CCF0347	Male	Non-Hispanic White	61.1539	Head_and_Neck	12.2617	1	3.97	1.78	2.23034
CCF0348	Female	Non-Hispanic White	77.5129	Head_and_Neck	5.78567	1	4.78	2.14	2.23364
CCF0349	Male	Non-Hispanic White	65.1896	Head_and_Neck	6.50888	1	3.92	0.74	5.2973
CCF0350	Male	Non-Hispanic White	57.5344	Head_and_Neck	4.93097	1	6.1	1.35	4.51852
CCF0351	Female	Other	71.1719	Head_and_Neck	5.16108	0	4.86	0.6	8.1
CCF0352	Male	Non-Hispanic White	58.6624	Head_and_Neck	2.72847	1	7.88	0.58	13.5862
CCF0353	Female	Non-Hispanic White	81.1872	Head_and_Neck	2.62985	0	9.83	1.33	7.39098
CCF0354	Male	Other	71.38	Head_and_Neck	57.2978	0	5.93	1.68	3.52976
CCF0355	Male	Non-Hispanic Black	38.9632	Head_and_Neck	17.2255	0	3.5	0.58	6.03448
CCF0356	Male	Non-Hispanic White	68.2697	Head_and_Neck	3.22156	1	2.48	0.68	3.64706
CCF0357	Male	Non-Hispanic White	54.2078	Head_and_Neck	6.67324	1	6.3	0.65	9.69231
CCF0358	Female	Non-Hispanic White	57.6028	Head_and_Neck	7.8238	1	4.79	0.5	9.58
CCF0359	Male	Non-Hispanic White	67.5058	Head_and_Neck	3.12295	1	7.23	0.35	20.6571
CCF0360	Male	Non-Hispanic White	76.478	Head_and_Neck	9.5332	1	3.66	1.21	3.02479
CCF0361	Male	Other	35.0343	Head_and_Neck	6.87048	1	16.63	0.47	35.383
CCF0362	Male	Non-Hispanic White	60.0587	Head_and_Neck	54.0105	0	2.89	0.9	3.21111
CCF0363	Male	Non-Hispanic White	66.7502	Head_and_Neck	16.831	1	3.14	0.64	4.90625
CCF0364	Male	Non-Hispanic Black	61.0033	Head_and_Neck	3.61604	1	2.49	1.46	1.70548
CCF0365	Male	Non-Hispanic White	61.2388	Head_and_Neck	2.95858	1	8.22	1.54	5.33766
CCF0366	Male	Non-Hispanic White	73.8359	Head_and_Neck	13.9382	1	5.22	1.04	5.01923
CCF0367	Male	Non-Hispanic White	66.4298	Head_and_Neck	1.38067	1	5.8	0.3	19.3333
CCF0368	Female	Non-Hispanic White	53.4275	Head_and_Neck	3.25444	1	4.14	0.43	9.62791
CCF0369	Male	Non-Hispanic White	54.3064	Head_and_Neck	2.99145	1	5.98	1.63	3.66871
CCF0370	Male	Non-Hispanic Black	69.5346	Head_and_Neck	3.35306	1	6.6	0.75	8.8
CCF0371	Male	Non-Hispanic White	61.6741	Head_and_Neck	9.10585	1	4.39	1.34	3.27612
CCF0372	Male	Non-Hispanic White	62.6707	Head_and_Neck	78.8626	0	4.21	0.4	10.525
CCF0373	Male	Other	80.9161	Head_and_Neck	1.97239	1	4.75	0.58	8.18966
CCF0374	Male	Non-Hispanic White	51.6616	Head_and_Neck	2.33399	1	2.97	1.06	2.80189
CCF0375	Male	Non-Hispanic White	55.0292	Head_and_Neck	4.73373	1	5.2	0.59	8.81356
CCF0376	Male	Non-Hispanic White	57.9314	Head_and_Neck	2.10388	1	2.61	0.97	2.69072
CCF0377	Female	Non-Hispanic White	58.7527	Head_and_Neck	4.37212	0	3.43	0.29	11.8276
CCF0378	Male	Non-Hispanic White	62.1916	Head_and_Neck	3.78041	1	9.35	0.68	13.75
CCF0379	Male	Non-Hispanic White	47.771	Head_and_Neck	22.1565	1	3.45	0.86	4.01163
CCF0380	Female	Non-Hispanic White	61.4277	Head_and_Neck	85.3057	0	3.64	0.24	15.1667
CCF0381	Female	Non-Hispanic White	31.9651	Head_and_Neck	4.50362	1	4.29	0.69	6.21739
CCF0382	Female	Non-Hispanic White	71.766	Head_and_Neck	4.24063	1	9.6	0.9	10.6667
CCF0383	Male	Non-Hispanic White	61.4441	Head_and_Neck	11.9987	1	4.19	1.12	3.74107
CCF0384	Female	Non-Hispanic Black	40.6935	Head_and_Neck	1.80802	1	2.97	0.64	4.64062
CCF0385	Female	Non-Hispanic White	52.5952	Head_and_Neck	13.0506	1	6.61	0.81	8.16049
CCF0386	Female	Non-Hispanic White	67.536	Head_and_Neck	2.26824	1	6.27	1.96	3.19898
CCF0387	Male	Unknown	37.2355	Head_and_Neck	23.2413	0	3.58	1.19	3.0084
CCF0388	Male	Hispanic	67.5798	Head_and_Neck	8.38264	0	4.15	0.67	6.19403
CCF0389	Male	Non-Hispanic Black	53.2906	Head_and_Neck	3.71466	1	2.56	0.36	7.11111
CCF0390	Female	Non-Hispanic White	57.6494	Head_and_Neck	1.41354	1	4.46	0.23	19.3913
CCF0391	Female	Non-Hispanic White	67.2293	Head_and_Neck	3.09007	1	6.53	0.91	7.17582
CCF0392	Female	Non-Hispanic White	78.0139	Head_and_Neck	3.4188	1	3.15	0.83	3.79518
CCF0393	Female	Non-Hispanic White	61.2442	Head_and_Neck	13.6423	1	4.38	0.66	6.63636
CCF0394	Male	Non-Hispanic White	78.3699	Head_and_Neck	9.66469	1	5.69	1.47	3.87075
CCF0395	Male	Non-Hispanic White	66.2656	Head_and_Neck	10.9467	1	8.11	1	8.11
CCF0396	Male	Non-Hispanic White	53.3317	Head_and_Neck	4.10914	1	11.59	0.86	13.4767
CCF0397	Male	Non-Hispanic Black	68.2423	Head_and_Neck	8.34977	1	4.77	1.02	4.67647
CCF0398	Male	Non-Hispanic White	53.9422	Head_and_Neck	11.2755	1	4.63	0.47	9.85106
CCF0399	Male	Non-Hispanic Black	75.8072	Head_and_Neck	15.0559	1	4.03	1.85	2.17838
CCF0400	Male	Non-Hispanic White	66.4298	Head_and_Neck	7.75805	1	1.73	1.06	1.63208
CCF0401	Male	Non-Hispanic White	66.7748	Head_and_Neck	16.9625	1	5.2	1.85	2.81081
CCF0402	Female	Non-Hispanic White	73.9536	Head_and_Neck	47.8304	0	20.39	0.99	20.596
CCF0403	Male	Non-Hispanic White	68.0972	Head_and_Neck	2.76134	1	3.05	1.2	2.54167
CCF0404	Female	Non-Hispanic White	82.2166	Head_and_Neck	3.02433	1	8.58	0.87	9.86207
CCF0405	Male	Non-Hispanic White	45.4766	Head_and_Neck	36.2262	0	3.57	0.88	4.05682
CCF0406	Female	Non-Hispanic White	75.0269	Head_and_Neck	11.0454	1	4.55	1.59	2.86164
CCF0407	Male	Non-Hispanic White	52.2885	Head_and_Neck	9.04011	1	8.74	0.69	12.6667
CCF0408	Female	Non-Hispanic White	58.3393	Head_and_Neck	12.2288	1	3.3	0.84	3.92857
CCF0409	Male	Non-Hispanic White	60.568	Head_and_Neck	35.503	1	1.86	0.66	2.81818
CCF0410	Male	Non-Hispanic White	71.7304	Head_and_Neck	29.7173	1	4.55	0.91	5
CCF0411	Male	Non-Hispanic White	67.421	Head_and_Neck	59.8948	0	2.98	1.16	2.56897
CCF0412	Male	Non-Hispanic Black	54.3557	Head_and_Neck	1.51216	0	5.87	1.17	5.01709
CCF0413	Male	Non-Hispanic White	52.4309	Bronchus	30.3748	1	2.13	1.33	1.6015
CCF0414	Female	Non-Hispanic Black	61.8438	Bronchus	1.64366	1	4.14	1.03	4.01942
CCF0415	Male	Non-Hispanic White	74.3533	Bronchus	2.07101	1	3.93	0.37	10.6216
CCF0416	Male	Non-Hispanic White	68.5106	Bronchus	18.9349	1	6.08	0.57	10.6667
CCF0417	Male	Non-Hispanic White	72.0617	Bronchus	16.5352	1	16.91	0.59	28.661
CCF0418	Male	Non-Hispanic Black	66.8816	Bronchus	4.96384	1	8.67	1.79	4.84358
CCF0419	Male	Non-Hispanic White	79.3418	Bronchus	7.19921	1	9.37	0.55	17.0364
CCF0420	Female	Non-Hispanic Black	49.7341	Bronchus	7.79093	1	3.77	1.64	2.29878
CCF0421	Male	Non-Hispanic White	77.8277	Bronchus	43.3596	1	3.8	0.57	6.66667
CCF0422	Female	Non-Hispanic Black	63.0403	Bronchus	11.7357	0	3.01	1.5	2.00667
CCF0423	Female	Non-Hispanic Black	65.9178	Bronchus	15.4832	0	6.68	3.16	2.11392
CCF0424	Male	Non-Hispanic White	73.6059	Bronchus	7.3307	1	4.71	2.19	2.15068
CCF0425	Male	Non-Hispanic White	57.2715	Bronchus	68.4747	0	4.58	2.47	1.85425
CCF0426	Female	Asian	73.6689	Bronchus	5.06246	1	8.07	0.32	25.2188
CCF0427	Female	Non-Hispanic White	59.3962	Bronchus	19.7896	1	4.12	0.83	4.96386
CCF0428	Male	Non-Hispanic White	54.9115	Bronchus	1.51216	1	5	1.42	3.52113
CCF0429	Male	Non-Hispanic Black	63.9712	Bronchus	4.14201	1	9.2	1.66	5.54217
CCF0430	Female	Non-Hispanic Black	56.7048	Bronchus	13.6752	1	19.16	0.86	22.2791
CCF0431	Male	Non-Hispanic White	60.4639	Bronchus	10.881	1	8.31	1.73	4.80347
CCF0432	Male	Non-Hispanic White	66.2519	Bronchus	1.80802	1	6.59	0.93	7.08602
CCF0433	Male	Non-Hispanic White	67.139	Bronchus	8.11966	0	8.53	2.2	3.87727
CCF0434	Male	Non-Hispanic White	67.0212	Bronchus	7.19921	1	2.97	0.62	4.79032
CCF0435	Male	Non-Hispanic White	67.7331	Bronchus	11.9001	1	3.12	1.15	2.71304
CCF0436	Male	Non-Hispanic White	64.4613	Bronchus	6.6075	1	5.83	1.17	4.98291
CCF0437	Female	Non-Hispanic White	64.1738	Bronchus	8.1854	0	8.88	0.76	11.6842
CCF0438	Female	Non-Hispanic White	86.8136	Bronchus	5.02959	1	4.56	0.9	5.06667
CCF0439	Female	Non-Hispanic White	57.5481	Bronchus	73.0112	0	8.57	3.73	2.29759
CCF0440	Male	Non-Hispanic White	81.8826	Bronchus	14.4642	1	7.4	1.42	5.21127
CCF0441	Female	Non-Hispanic White	61.518	Bronchus	26.0026	1	12.06	1.01	11.9406
CCF0442	Male	Non-Hispanic White	57.5097	Bronchus	5.52268	1	2.57	0.51	5.03922
CCF0443	Male	Non-Hispanic White	57.7479	Bronchus	5.32544	0	3.44	1.31	2.62595
CCF0444	Male	Non-Hispanic White	62.2573	Bronchus	7.8238	1	8.42	1.16	7.25862
CCF0445	Female	Non-Hispanic White	76.9434	Bronchus	6.50888	1	14.67	2.51	5.84462
CCF0446	Female	Non-Hispanic Black	91.8048	Bronchus	3.35306	1	2.54	0.45	5.64444
CCF0447	Male	Non-Hispanic Black	49.3946	Bronchus	1.08481	1	5.35	1.21	4.42149
CCF0448	Female	Non-Hispanic Black	71.4046	Bronchus	13.5437	1	6.34	2.1	3.01905
CCF0449	Male	Non-Hispanic Black	72.6449	Bronchus	10.5523	1	3.94	1.26	3.12698
CCF0450	Male	Non-Hispanic White	68.538	Bronchus	29.1913	0	5.72	0.95	6.02105
CCF0451	Female	Non-Hispanic Black	87.6377	Bronchus	33.3662	0	4.3	1.14	3.77193
CCF0452	Male	Non-Hispanic Black	43.6477	Bronchus	9.04011	0	6.02	2.75	2.18909
CCF0453	Female	Non-Hispanic Black	66.6051	Bronchus	6.90335	1	4.35	0.61	7.13115
CCF0454	Male	Non-Hispanic White	56.4283	Bronchus	1.41354	1	3.82	1.71	2.23392
CCF0455	Female	Non-Hispanic White	60.7405	Bronchus	106.542	0	4.16	1.41	2.95035
CCF0456	Male	Non-Hispanic White	63.618	Bronchus	3.94477	1	5.35	1.48	3.61486
CCF0457	Male	Non-Hispanic Black	54.0518	Bronchus	9.46746	1	11.93	1.07	11.1495
CCF0458	Male	Non-Hispanic White	59.1552	Bronchus	2.72847	1	6.37	1.42	4.48592
CCF0459	Male	Non-Hispanic White	66.1205	Bronchus	5.88429	0	4.48	1.46	3.06849
CCF0460	Male	Non-Hispanic White	75.1473	Bronchus	11.6371	1	6.79	2.07	3.28019
CCF0461	Female	Non-Hispanic White	68.9022	Bronchus	1.47929	1	4.4	0.58	7.58621
CCF0462	Male	Non-Hispanic White	67.1116	Bronchus	7.36358	1	5.59	1.58	3.53797
CCF0463	Male	Non-Hispanic White	54.0819	Bronchus	8.05391	1	6.22	3.11	2
CCF0464	Male	Non-Hispanic White	85.0367	Bronchus	11.7028	1	3.07	0.36	8.52778
CCF0465	Female	Non-Hispanic White	62.5721	Bronchus	4.07627	1	5.07	0.6	8.45
CCF0466	Female	Non-Hispanic White	68.2232	Bronchus	12.426	1	6.19	2.29	2.70306
CCF0467	Female	Asian	46.3692	Bronchus	2.99145	1	4.88	1.67	2.92216
CCF0468	Female	Non-Hispanic White	82.1044	Bronchus	7.72518	0	3.14	0.62	5.06452
CCF0469	Male	Non-Hispanic Black	67.1472	Bronchus	3.61604	1	6.91	1.86	3.71505
CCF0470	Male	Non-Hispanic White	88.2893	Bronchus	4.56936	1	6.11	1.54	3.96753
CCF0471	Male	Other	60.839	Bronchus	4.83235	1	5.76	0.66	8.72727
CCF0472	Male	Non-Hispanic White	48.0585	Bronchus	2.10388	1	3.26	0.97	3.36082
CCF0473	Female	Non-Hispanic White	55.1989	Bronchus	24.7206	0	3.35	1.38	2.42754
CCF0474	Male	Non-Hispanic White	63.0759	Bronchus	2.10388	1	5.5	0.79	6.96203
CCF0475	Male	Non-Hispanic White	66.6954	Bronchus	18.5076	1	4.35	0.56	7.76786
CCF0476	Female	Non-Hispanic White	65.6523	Bronchus	9.69757	1	3.45	0.2	17.25
CCF0477	Female	Non-Hispanic Black	79.8182	Bronchus	13.0178	1	3.15	1.17	2.69231
CCF0478	Male	Non-Hispanic Black	60.3818	Bronchus	3.9119	1	2.93	0.78	3.75641
CCF0479	Male	Non-Hispanic White	55.3577	Bronchus	29.0598	1	7.46	1.09	6.84404
CCF0480	Male	Non-Hispanic Black	66.7447	Bronchus	1.18343	0	7.22	3.01	2.39867
CCF0481	Female	Non-Hispanic White	77.1268	Bronchus	4.14201	1	5.45	0.25	21.8
CCF0482	Male	Non-Hispanic White	73.9974	Bronchus	1.31492	1	8.54	0.92	9.28261
CCF0483	Female	Non-Hispanic White	72.9652	Bronchus	8.3169	1	8.78	1.04	8.44231
CCF0484	Female	Non-Hispanic White	83.6458	Bronchus	19.1321	0	3.33	0.31	10.7419
CCF0485	Female	Non-Hispanic White	69.3786	Bronchus	6.54175	1	4.96	1.51	3.28477
CCF0486	Male	Non-Hispanic White	84.1003	Bronchus	78.1723	0	7.36	0.83	8.86747
CCF0487	Female	Non-Hispanic White	75.4649	Bronchus	2.76134	1	5.3	1.1	4.81818
CCF0488	Female	Non-Hispanic White	62.7118	Bronchus	4.37212	1	4.34	1.22	3.55738
CCF0489	Female	Non-Hispanic Black	78.2494	Bronchus	15.3846	1	14.73	1.14	12.9211
CCF0490	Female	Non-Hispanic White	65.781	Bronchus	2.07101	0	9.55	1.97	4.84772
CCF0491	Male	Non-Hispanic Black	70.9967	Bronchus	3.71466	1	2.31	1.41	1.6383
CCF0492	Male	Non-Hispanic White	84.4809	Bronchus	34.9112	1	7.56	0.65	11.6308
CCF0493	Female	Non-Hispanic White	85.6992	Bronchus	2.76134	1	4.36	1.16	3.75862
CCF0494	Female	Non-Hispanic White	71.9303	Bronchus	31.8869	1	3.11	0.73	4.26027
CCF0495	Male	Non-Hispanic White	85.1763	Bronchus	5.32544	1	5.27	1.48	3.56081
CCF0496	Female	Non-Hispanic White	59.9958	Bronchus	31.1308	1	4.63	1.37	3.37956
CCF0497	Male	Hispanic	65.6687	Bronchus	54.6022	0	2.17	0.82	2.64634
CCF0498	Male	Non-Hispanic White	88.3194	Bronchus	1.90664	1	3.57	3.45	1.03478
CCF0499	Female	Non-Hispanic White	70.8023	Bronchus	14.7929	1	8.13	0.83	9.79518
CCF0500	Female	Other	61.0115	Bronchus	3.35306	1	2.69	0.39	6.89744
CCF0501	Female	Asian	71.6894	Bronchus	4.47074	1	13.36	0.53	25.2075
CCF0502	Female	Non-Hispanic White	75.2432	Bronchus	48.5865	0	4.18	1.8	2.32222
CCF0503	Female	Non-Hispanic White	69.9563	Bronchus	74.0631	0	4.33	1.26	3.43651
CCF0504	Female	Non-Hispanic White	68.5846	Bronchus	3.94477	1	4.74	0.81	5.85185
CCF0505	Female	Non-Hispanic White	78.6272	Bronchus	16.1078	1	7.58	1.11	6.82883
CCF0506	Female	Hispanic	41.5067	Bronchus	48.0605	0	9.65	1.04	9.27885
CCF0507	Male	Non-Hispanic White	75.9851	Bronchus	3.81328	1	6.47	0.63	10.2698
CCF0508	Female	Non-Hispanic White	84.908	Bronchus	14.8915	1	6.32	2.32	2.72414
CCF0509	Female	Hispanic	60.3928	Bronchus	1.84089	1	6.36	1.22	5.21311
CCF0510	Male	Non-Hispanic White	71.9714	Bronchus	43.7541	1	1.51	1.63	0.92638
CCF0511	Male	Non-Hispanic White	76.7025	Bronchus	0.986193	1	9.64	0.22	43.8182
CCF0512	Female	Non-Hispanic White	67.1417	Bronchus	7.59369	1	3.3	0.73	4.52055
CCF0513	Female	Non-Hispanic White	65.3073	Bronchus	1.41354	1	1.61	1.09	1.47706
CCF0514	Male	Non-Hispanic White	58.123	Bronchus	7.00197	1	10.06	1.04	9.67308
CCF0515	Female	Other	67.5277	Bronchus	28.0079	0	4.13	1.73	2.38728
CCF0516	Male	Hispanic	71.8235	Bronchus	31.7226	1	9.26	1.22	7.59016
CCF0517	Male	Non-Hispanic White	68.7461	Bronchus	6.1144	1	10.88	1.16	9.37931
CCF0518	Female	Non-Hispanic White	61.3483	Bronchus	5.95003	1	6.95	0.74	9.39189
CCF0519	Male	Non-Hispanic Black	85.461	Bronchus	6.64037	1	4.54	0.97	4.68041
CCF0520	Male	Non-Hispanic White	61.8466	Bronchus	3.4188	1	4.3	0.89	4.83146
CCF0521	Female	Non-Hispanic White	63.6016	Bronchus	11.2426	0	6.06	1.94	3.12371
CCF0522	Female	Non-Hispanic White	59.0101	Bronchus	8.90861	1	4.14	0.62	6.67742
CCF0523	Female	Non-Hispanic White	81.6937	Bronchus	1.61078	1	3.68	1.14	3.22807
CCF0524	Male	Hispanic	72.5764	Bronchus	2.03813	1	3.58	0.7	5.11429
CCF0525	Male	Non-Hispanic White	54.6651	Bronchus	38.2314	0	7.88	2.8	2.81429
CCF0526	Female	Non-Hispanic White	56.9567	Bronchus	47.5016	0	1.28	0.76	1.68421
CCF0527	Female	Non-Hispanic White	60.5762	Bronchus	48.6193	0	3.15	1.09	2.88991
CCF0528	Female	Non-Hispanic Black	63.0184	Bronchus	6.27876	1	6.4	1.12	5.71429
CCF0529	Male	Non-Hispanic White	75.1117	Bronchus	6.41026	0	3.29	1.46	2.25342
CCF0530	Male	Non-Hispanic White	65.5373	Bronchus	4.79947	1	6	0.94	6.38298
CCF0531	Female	Non-Hispanic White	74.211	Bronchus	18.8034	1	4.02	0.96	4.1875
CCF0532	Male	Hispanic	72.2643	Bronchus	1.87377	1	4.78	2.32	2.06034
CCF0533	Female	Non-Hispanic White	53.6356	Bronchus	4.96384	1	16.48	0.79	20.8608
CCF0534	Female	Non-Hispanic White	79.7498	Bronchus	5.06246	0	4.07	0.74	5.5
CCF0535	Female	Non-Hispanic White	62.9719	Bronchus	3.81328	1	8.31	1	8.31
CCF0536	Male	Non-Hispanic White	68.0151	Bronchus	5.22682	1	4.92	1.29	3.81395
CCF0537	Male	Non-Hispanic White	73.9755	Bronchus	10.2564	1	6.22	1.26	4.93651
CCF0538	Female	Non-Hispanic Black	81.1132	Bronchus	16.6009	0	5.92	1.3	4.55385
CCF0539	Male	Non-Hispanic White	71.9933	Bronchus	6.37738	1	2.36	0.63	3.74603
CCF0540	Female	Non-Hispanic White	62.7966	Bronchus	63.9053	0	1.1	1.44	0.763889
CCF0541	Female	Non-Hispanic White	65.1978	Bronchus	2.46548	1	3.32	1.19	2.78992
CCF0542	Female	Non-Hispanic Black	79.684	Bronchus	3.12295	1	3.65	1.86	1.96237
CCF0543	Male	Non-Hispanic White	70.1041	Bronchus	46.384	1	4.06	0.57	7.12281
CCF0544	Male	Non-Hispanic White	69.4936	Bronchus	2.23537	1	7.48	1.41	5.30496
CCF0545	Female	Non-Hispanic White	75.3527	Bronchus	12.0644	0	9.61	0.87	11.046
CCF0546	Female	Non-Hispanic White	70.5504	Bronchus	11.0454	1	5.65	1.46	3.86986
CCF0547	Male	Non-Hispanic White	64.9541	Bronchus	70.5128	1	5.86	1.49	3.93289
CCF0548	Male	Non-Hispanic White	69.8604	Bronchus	4.17488	1	11.75	0.86	13.6628
CCF0549	Female	Non-Hispanic White	63.9411	Bronchus	2.36686	1	4.32	0.16	27
CCF0550	Male	Non-Hispanic White	64.9733	Bronchus	5.6213	0	1.59	1.49	1.06711
CCF0551	Female	Non-Hispanic White	77.2008	Bronchus	9.92768	0	5.64	4.34	1.29954
CCF0552	Female	Non-Hispanic White	62.8322	Bronchus	7.75805	1	6.64	1.42	4.67606
CCF0553	Male	Non-Hispanic White	80.478	Bronchus	6.01578	1	8.08	1.77	4.56497
CCF0554	Male	Non-Hispanic White	69.1595	Bronchus	13.5437	0	3.76	0.77	4.88312
CCF0555	Female	Non-Hispanic White	54.4378	Bronchus	8.94149	1	3.15	0.61	5.16393
CCF0556	Female	Non-Hispanic White	57.6056	Bronchus	45.7594	0	4.57	1.11	4.11712
CCF0557	Female	Non-Hispanic White	81.6745	Bronchus	5.81854	1	6.31	1.68	3.75595
CCF0558	Male	Non-Hispanic Black	63.8234	Bronchus	57.1663	1	5.28	1.48	3.56757
CCF0559	Male	Non-Hispanic White	77.6416	Bronchus	0.690335	1	3.49	0.82	4.2561
CCF0560	Male	Non-Hispanic White	70.5093	Bronchus	16.6995	1	5.15	1.45	3.55172
CCF0561	Female	Non-Hispanic White	70.8789	Bronchus	6.64037	1	6.36	0.9	7.06667
CCF0562	Male	Non-Hispanic White	65.6605	Bronchus	2.53123	1	6.34	1.44	4.40278
CCF0563	Female	Non-Hispanic Black	59.4564	Bronchus	6.57462	1	3.02	2.43	1.2428
CCF0564	Female	Non-Hispanic Black	57.1182	Bronchus	9.46746	1	1.3	1.29	1.00775
CCF0565	Male	Non-Hispanic Black	61.863	Bronchus	9.69757	0	4.12	1.14	3.61404
CCF0566	Male	Non-Hispanic White	65.6276	Bronchus	10.8481	1	0.53	1.54	0.344156
CCF0567	Female	Non-Hispanic Black	68.3026	Bronchus	29.3557	1	3.51	0.69	5.08696
CCF0568	Female	Non-Hispanic Black	66.6242	Bronchus	7.16634	1	0.95	0.81	1.17284
CCF0569	Male	Non-Hispanic Black	52.9867	Bronchus	71.6963	0	2.1	1.25	1.68
CCF0570	Male	Non-Hispanic White	63.681	Bronchus	5.52268	0	3.45	1.66	2.07831
CCF0571	Male	Non-Hispanic Black	58.2134	Bronchus	9.40171	1	12.72	1.35	9.42222
CCF0572	Male	Non-Hispanic Black	64.1519	Bronchus	27.0217	1	11.59	3.14	3.69108
CCF0573	Female	Non-Hispanic Black	59.8534	Bronchus	25.8383	1	4.59	0.8	5.7375
CCF0574	Male	Non-Hispanic Black	88.6699	Bronchus	6.9691	1	8.97	1.71	5.24561
CCF0575	Female	Non-Hispanic Black	70.419	Bronchus	27.0217	0	2.47	1.8	1.37222
CCF0576	Female	Non-Hispanic White	56.6938	Bronchus	2.30112	1	5.85	0.42	13.9286
CCF0577	Female	Non-Hispanic White	74.9584	Bronchus	2.10388	1	15.5	0.45	34.4444
CCF0578	Female	Non-Hispanic Black	53.4275	Bronchus	8.48126	1	3.3	0.93	3.54839
CCF0579	Male	Non-Hispanic White	66.3915	Bronchus	12.5904	0	2.81	0.39	7.20513
CCF0580	Female	Hispanic	65.8193	Bronchus	3.78041	1	6.61	1.18	5.60169
CCF0581	Male	Asian	85.2283	Bronchus	22.4852	1	5.92	0.92	6.43478
CCF0582	Female	Non-Hispanic Black	64.6858	Bronchus	46.4826	0	9.1	1.27	7.16535
CCF0583	Male	Non-Hispanic White	57.8492	Bronchus	1.3478	1	4.17	1.5	2.78
CCF0584	Male	Non-Hispanic Black	62.7912	Bronchus	5.02959	1	5.46	1.36	4.01471
CCF0585	Female	Non-Hispanic Black	63.5797	Bronchus	4.73373	1	3.59	1.29	2.78295
CCF0586	Male	Non-Hispanic Black	63.8945	Bronchus	24.1617	1	12.27	3.03	4.0495
CCF0587	Male	Non-Hispanic Black	72.0535	Bronchus	5.06246	0	2.26	2.19	1.03196
CCF0588	Female	Non-Hispanic Black	57.9724	Bronchus	3.71466	0	9.72	3.28	2.96341
CCF0589	Female	Non-Hispanic White	61.351	Bronchus	7.62656	1	6.63	1.22	5.43443
CCF0590	Male	Non-Hispanic White	61.8521	Bronchus	20.0526	0	5.94	0.66	9
CCF0591	Male	Non-Hispanic Black	60.7295	Bronchus	11.0782	0	5.77	1.54	3.74675
CCF0592	Female	Non-Hispanic Black	79.0324	Bronchus	28.5996	1	8.78	5.24	1.67557
CCF0593	Male	Non-Hispanic Black	69.7318	Bronchus	31.7226	0	1.4	2.04	0.686275
CCF0594	Female	Non-Hispanic White	68.8885	Bronchus	21.9264	1	5.56	1.06	5.24528
CCF0595	Male	Non-Hispanic White	63.9027	Bronchus	9.89481	1	7.84	0.22	35.6364
CCF0596	Female	Non-Hispanic White	68.6913	Bronchus	31.5582	1	9.08	0.79	11.4937
CCF0597	Female	Unknown	57.893	Bronchus	14.9244	0	3.67	2.63	1.39544
CCF0598	Female	Non-Hispanic White	49.3343	Bronchus	6.41026	1	5.77	1.56	3.69872
CCF0599	Male	Non-Hispanic White	75.5197	Bronchus	5.16108	1	8.02	0.8	10.025
CCF0600	Female	Non-Hispanic White	65.7043	Bronchus	3.84615	0	4.39	2.25	1.95111
CCF0601	Male	Unknown	76.7709	Bronchus	31.6897	0	2.54	2.82	0.900709
CCF0602	Male	Non-Hispanic Black	66.9418	Bronchus	3.12295	0	4.97	0.55	9.03636
CCF0603	Female	Non-Hispanic Black	56.5761	Bronchus	34.3524	1	9.74	3.33	2.92492
CCF0604	Male	Non-Hispanic Black	58.9526	Bronchus	5.32544	1	12.05	0.87	13.8506
CCF0605	Male	Non-Hispanic Black	62.4818	Bronchus	5.42406	1	7.49	2.04	3.67157
CCF0606	Female	Non-Hispanic Black	81.9538	Bronchus	22.3537	0	6.08	1.7	3.57647
CCF0607	Male	Non-Hispanic Black	62.8322	Bronchus	15.5819	1	3.67	1.57	2.33758
CCF0608	Female	Non-Hispanic Black	79.6238	Bronchus	13.3794	1	5.42	1.93	2.80829
CCF0609	Male	Non-Hispanic Black	75.7771	Bronchus	23.0112	1	3.23	1.4	2.30714
CCF0610	Female	Non-Hispanic White	76.3548	Bronchus	0.920447	1	3.11	1.06	2.93396
CCF0611	Male	Non-Hispanic White	63.1307	Bronchus	8.84287	1	8.57	1.98	4.32828
CCF0612	Female	Non-Hispanic White	75.8345	Bronchus	2.72847	0	10.83	1.35	8.02222
CCF0613	Female	Non-Hispanic White	70.9036	Bronchus	8.61275	1	0.85	0.59	1.44068
CCF0614	Female	Non-Hispanic White	47.9462	Bronchus	39.2176	0	5.42	2.21	2.45249
CCF0615	Male	Non-Hispanic White	63.1307	Bronchus	8.48126	1	2.36	0.58	4.06897
CCF0616	Male	Non-Hispanic White	61.3784	Bronchus	16.2064	1	3.52	1.67	2.10778
CCF0617	Male	Non-Hispanic White	61.3948	Bronchus	3.38593	1	8.56	0.82	10.439
CCF0618	Male	Non-Hispanic White	61.4605	Bronchus	7.36358	1	5.43	1.42	3.82394
CCF0619	Female	Non-Hispanic White	67.536	Bronchus	17.4556	1	2.2	2.02	1.08911
CCF0620	Female	Non-Hispanic White	61.3784	Bronchus	14.497	0	10.31	1.37	7.52555
CCF0621	Female	Non-Hispanic Black	61.5262	Bronchus	7.36358	1	7.94	1.75	4.53714
CCF0622	Male	Non-Hispanic Black	80.4972	Bronchus	3.32018	0	7.33	1.09	6.72477
CCF0623	Female	Non-Hispanic White	59.9875	Bronchus	5.58843	1	26.16	0.82	31.9024
CCF0624	Female	Non-Hispanic Black	72.1767	Bronchus	2.49836	1	6.76	0.81	8.34568
CCF0625	Male	Non-Hispanic White	78.7011	Bronchus	31.9855	0	8.39	1.52	5.51974
CCF0626	Male	Non-Hispanic White	60.9431	Bronchus	34.8126	0	12.1	2.63	4.60076
CCF0627	Female	Non-Hispanic White	64.0999	Bronchus	11.7357	1	6.79	3	2.26333
CCF0628	Male	Non-Hispanic Black	75.8236	Bronchus	7.39645	0	9.53	1.05	9.07619
CCF0629	Female	Non-Hispanic White	79.1885	Bronchus	29.1913	0	5.6	0.72	7.77778
CCF0630	Male	Non-Hispanic White	74.263	Bronchus	9.5332	1	3.19	2.77	1.15162
CCF0631	Female	Non-Hispanic Black	62.657	Bronchus	12.5575	0	13.89	1.97	7.05076
CCF0632	Female	Non-Hispanic Black	50.0407	Bronchus	3.5503	1	12.51	0.65	19.2462
CCF0633	Female	Non-Hispanic White	59.3688	Bronchus	4.30638	1	6.46	1.51	4.27815
CCF0634	Female	Non-Hispanic Black	72.9077	Bronchus	16.7324	1	4.88	0.98	4.97959
CCF0635	Female	Non-Hispanic White	77.4609	Bronchus	23.4385	1	8.12	0.56	14.5
CCF0636	Male	Non-Hispanic White	62.6406	Bronchus	5.88429	1	4.49	1.07	4.19626
CCF0637	Male	Non-Hispanic White	78.6738	Bronchus	6.37738	1	4.02	0.87	4.62069
CCF0638	Male	Non-Hispanic White	73.1952	Bronchus	9.99343	1	5.29	0.98	5.39796
CCF0639	Male	Non-Hispanic White	68.5353	Bronchus	40.0394	0	4.27	1.09	3.91743
CCF0640	Female	Non-Hispanic Black	78.3726	Bronchus	41.3872	0	4.06	0.59	6.88136
CCF0641	Male	Non-Hispanic White	72.0672	Bronchus	22.6167	0	11.29	1.27	8.88976
CCF0642	Male	Non-Hispanic White	63.2484	Bronchus	2.72847	1	11.87	0.91	13.044
CCF0643	Male	Non-Hispanic White	77.773	Bronchus	8.87574	0	2.94	0.89	3.30337
CCF0644	Male	Non-Hispanic Black	43.7052	Bronchus	12.689	1	53.47	4.86	11.0021
CCF0645	Male	Non-Hispanic White	62.4517	Bronchus	31.3281	0	1.09	1.82	0.598901
CCF0646	Female	Non-Hispanic Black	63.8179	Bronchus	9.40171	1	3.47	0.63	5.50794
CCF0647	Female	Non-Hispanic White	54.5939	Bronchus	20.3485	0	3.11	1.81	1.71823
CCF0648	Male	Non-Hispanic White	68.0835	Bronchus	12.0644	0	5.52	1.79	3.0838
CCF0649	Female	Non-Hispanic White	70.0466	Bronchus	32.3471	1	4.15	1.23	3.37398
CCF0650	Male	Non-Hispanic White	58.3996	Bronchus	9.13872	0	6.67	0.8	8.3375
CCF0651	Male	Non-Hispanic White	68.3902	Bronchus	4.07627	1	4.86	1.15	4.22609
CCF0652	Male	Non-Hispanic White	79.0215	Bronchus	3.35306	1	3.6	0.65	5.53846
CCF0653	Male	Non-Hispanic White	60.4585	Bronchus	30.8679	0	7.01	1.94	3.6134
CCF0654	Male	Non-Hispanic Black	55.4235	Bronchus	2.13675	1	30.73	1.65	18.6242
CCF0655	Female	Non-Hispanic White	77.1597	Bronchus	18.6719	1	9.39	1.19	7.89076
CCF0656	Female	Non-Hispanic Black	68.7078	Bronchus	9.79619	1	2.67	0.55	4.85455
CCF0657	Female	Non-Hispanic Black	71.0679	Bronchus	3.02433	1	2.72	1.64	1.65854
CCF0658	Female	Non-Hispanic White	76.4205	Bronchus	21.2032	0	4.85	1.52	3.19079
CCF0659	Female	Non-Hispanic White	60.8445	Bronchus	0.723208	1	18.11	0.21	86.2381
CCF0660	Male	Non-Hispanic White	69.4169	Bronchus	27.1532	1	5.06	1.57	3.22293
CCF0661	Female	Non-Hispanic White	62.5201	Bronchus	34.2538	1	2.38	1.47	1.61905
CCF0662	Male	Non-Hispanic White	52.8416	Bronchus	21.8277	1	5.62	2.23	2.52018
CCF0663	Male	Non-Hispanic Black	63.9794	Bronchus	3.68179	0	7.38	1.47	5.02041
CCF0664	Female	Non-Hispanic White	28.5755	Bronchus	6.14727	1	5.58	0.92	6.06522
CCF0665	Male	Non-Hispanic White	50.8484	Bronchus	8.11966	1	2.79	3.24	0.861111
CCF0666	Female	Non-Hispanic Black	76.9133	Bronchus	6.93623	1	3.68	2	1.84
CCF0667	Female	Non-Hispanic Black	67.2841	Bronchus	9.63182	0	4.52	0.53	8.5283
CCF0668	Female	Non-Hispanic White	68.3491	Bronchus	38.2314	0	4.91	1.85	2.65405
CCF0669	Male	Non-Hispanic White	42.2076	Bronchus	7.10059	1	3.67	0.43	8.53488
CCF0670	Female	Other	70.3806	Bronchus	15.1874	1	4.11	1.16	3.5431
CCF0671	Female	Non-Hispanic White	70.7284	Bronchus	58.021	0	3.73	1.57	2.3758
CCF0672	Male	Non-Hispanic White	68.0014	Bronchus	1.51216	1	10.09	1.61	6.26708
CCF0673	Female	Non-Hispanic White	72.0672	Bronchus	1.15056	1	6.28	0.97	6.47423
CCF0674	Male	Other	68.141	Bronchus	3.74753	0	4.19	2.32	1.80603
CCF0675	Male	Non-Hispanic White	55.8451	Bronchus	43.2939	1	3.19	0.9	3.54444
CCF0676	Female	Non-Hispanic White	79.758	Bronchus	14.3984	1	3.45	0.61	5.65574
CCF0677	Male	Non-Hispanic Black	60.2394	Bronchus	7.36358	1	2.54	0.83	3.06024
CCF0678	Male	Non-Hispanic White	65.6769	Bronchus	10.1249	1	6.79	1.05	6.46667
CCF0679	Female	Non-Hispanic White	61.5043	Bronchus	80.1775	0	4.72	2.49	1.89558
CCF0680	Male	Non-Hispanic White	55.8177	Bronchus	2.39974	1	7.09	1.38	5.13768
CCF0681	Male	Non-Hispanic White	71.2102	Bronchus	2.30112	0	11.29	1.16	9.73276
CCF0682	Female	Non-Hispanic White	72.2753	Bronchus	18.3432	1	6.38	2.35	2.71489
CCF0683	Female	Non-Hispanic White	57.9861	Bronchus	25.1479	1	7.15	0.86	8.31395
CCF0684	Male	Non-Hispanic Black	84.2016	Bronchus	3.97765	1	7.32	1.02	7.17647
CCF0685	Male	Non-Hispanic White	67.0678	Bronchus	63.9382	1	6.59	1.03	6.39806
CCF0686	Female	Non-Hispanic Black	59.3085	Bronchus	4.60224	0	1.8	0.36	5
CCF0687	Male	Non-Hispanic White	44.3596	Bronchus	11.0782	1	11.96	1.43	8.36364
CCF0688	Female	Non-Hispanic Black	70.0083	Bronchus	51.7423	1	5.32	1.01	5.26733
CCF0689	Female	Non-Hispanic Black	50.5308	Bronchus	4.14201	1	4.3	2.81	1.53025
CCF0690	Female	Non-Hispanic White	65.5948	Bronchus	19.7567	1	7.46	1.99	3.74874
CCF0691	Male	Non-Hispanic White	69.8577	Bronchus	2.26824	1	10.59	1.26	8.40476
CCF0692	Male	Non-Hispanic White	67.577	Bronchus	46.6798	0	8.97	1.46	6.14384
CCF0693	Female	Non-Hispanic Black	59.6754	Bronchus	1.3478	1	6.42	2.58	2.48837
CCF0694	Male	Non-Hispanic Black	70.5915	Bronchus	61.4727	0	1.69	2.06	0.820388
CCF0695	Male	Non-Hispanic White	68.6831	Bronchus	84.977	0	5.3	0.62	8.54839
CCF0696	Male	Non-Hispanic Black	85.2338	Bronchus	8.28402	1	2.14	2.28	0.938596
CCF0697	Female	Non-Hispanic White	68.4997	Bronchus	13.478	1	7.88	0.48	16.4167
CCF0698	Male	Non-Hispanic White	82.2604	Bronchus	5.2597	1	11.92	0.64	18.625
CCF0699	Female	Non-Hispanic White	56.0094	Bronchus	9.73044	1	19.29	1.28	15.0703
CCF0700	Male	Non-Hispanic Black	68.4614	Bronchus	2.33399	1	6.7	2.74	2.44526
CCF0701	Male	Non-Hispanic White	53.2824	Bronchus	3.48455	1	9.87	3.21	3.07477
CCF0702	Male	Non-Hispanic White	58.5255	Bronchus	67.1598	0	3.42	1.99	1.71859
CCF0703	Male	Non-Hispanic Black	51.3467	Bronchus	45.9566	0	3.57	2.32	1.53879
CCF0704	Female	Non-Hispanic Black	56.0723	Bronchus	46.3182	0	8.09	1.02	7.93137
CCF0705	Female	Non-Hispanic White	67.5606	Bronchus	12.4589	1	6.18	0.71	8.70423
CCF0706	Male	Non-Hispanic White	56.1764	Bronchus	2.72847	1	4.55	1.81	2.51381
CCF0707	Male	Non-Hispanic White	67.1581	Bronchus	4.79947	1	4	0.74	5.40541
CCF0708	Male	Non-Hispanic Black	49.693	Bronchus	7.95529	0	10.18	2.89	3.52249
CCF0709	Male	Non-Hispanic Black	42.8756	Bronchus	4.56936	1	4.64	1.47	3.15646
CCF0710	Male	Non-Hispanic White	63.9575	Bronchus	25.2794	1	5.8	0.3	19.3333
CCF0711	Female	Non-Hispanic Black	70.7612	Bronchus	21.0717	0	4.23	2	2.115
CCF0712	Male	Non-Hispanic Black	46.8839	Bronchus	4.79947	1	7.93	1.64	4.83537
CCF0713	Female	Non-Hispanic Black	86.4823	Bronchus	3.94477	1	7.55	0.56	13.4821
CCF0714	Female	Non-Hispanic White	80.5355	Bronchus	9.30309	1	6.19	1.53	4.04575
CCF0715	Male	Non-Hispanic Black	63.3333	Bronchus	18.2446	0	3.3	1.17	2.82051
CCF0716	Male	Non-Hispanic White	73.1076	Bronchus	6.50888	1	6.22	0.46	13.5217
CCF0717	Female	Non-Hispanic White	76.5135	Bronchus	7.23208	1	7.83	0.91	8.6044
CCF0718	Female	Non-Hispanic Black	70.011	Bronchus	2.10388	1	3.14	1.8	1.74444
CCF0719	Male	Non-Hispanic White	47.489	Bronchus	4.93097	1	28.17	2.43	11.5926
CCF0720	Female	Non-Hispanic White	77.1159	Bronchus	7.39645	1	15.4	1.33	11.5789
CCF0721	Female	Non-Hispanic White	84.6205	Bronchus	27.4819	1	3	1	3
CCF0722	Female	Non-Hispanic White	60.6939	Bronchus	1.74227	1	6.22	1.53	4.06536
CCF0723	Female	Non-Hispanic White	64.4449	Bronchus	12.1631	1	3.89	1.3	2.99231
CCF0724	Female	Non-Hispanic Black	56.9156	Bronchus	4.50362	1	4.06	1.19	3.41176
CCF0725	Female	Non-Hispanic White	74.2466	Bronchus	27.0546	1	5.88	0.86	6.83721
CCF0726	Male	Non-Hispanic White	59.0621	Bronchus	6.90335	0	3.71	0.87	4.26437
CCF0727	Male	Non-Hispanic White	68.5928	Bronchus	6.34451	1	5.45	1.2	4.54167
CCF0728	Female	Non-Hispanic White	62.2272	Bronchus	5.09533	1	4.15	0.97	4.27835
CCF0729	Female	Non-Hispanic White	63.9329	Bronchus	2.5641	1	7.94	0.43	18.4651
CCF0730	Male	Non-Hispanic White	54.2927	Bronchus	0.42735	1	3.57	0.95	3.75789
CCF0731	Male	Non-Hispanic White	71.3061	Bronchus	3.51742	1	10.64	0.58	18.3448
CCF0732	Male	Non-Hispanic White	73.8249	Bronchus	5.65417	0	2.2	1.54	1.42857
CCF0733	Female	Non-Hispanic White	72.675	Bronchus	6.1144	1	9.39	2.52	3.72619
CCF0734	Female	Non-Hispanic White	66.1478	Bronchus	3.09007	1	6.92	1.37	5.05109
CCF0735	Male	Non-Hispanic White	64.4175	Bronchus	7.13346	1	12.85	0.41	31.3415
CCF0736	Female	Non-Hispanic White	58.8787	Bronchus	65.7133	0	3.16	1.99	1.58794
CCF0737	Male	Non-Hispanic Black	57.5645	Bronchus	10.5851	1	5.07	1.63	3.11043
CCF0738	Female	Non-Hispanic White	74.2904	Bronchus	83.9908	1	6.42	1.19	5.39496
CCF0739	Female	Non-Hispanic White	55.7274	Bronchus	29.4543	0	3.05	2.59	1.17761
CCF0740	Female	Non-Hispanic White	61.3592	Bronchus	28.1723	0	6.82	0.92	7.41304
CCF0741	Male	Non-Hispanic White	62.2162	Bronchus	7.03485	1	7.87	1.01	7.79208
CCF0742	Female	Non-Hispanic White	61.9698	Bronchus	17.62	0	2.72	1.06	2.56604
CCF0743	Female	Non-Hispanic White	67.7742	Bronchus	1.54504	1	5.82	0.54	10.7778
CCF0744	Female	Non-Hispanic White	64.7378	Bronchus	10.4208	1	10.98	1.2	9.15
CCF0745	Female	Non-Hispanic White	72.9187	Bronchus	8.3169	1	6.2	0.93	6.66667
CCF0746	Male	Non-Hispanic White	68.0781	Bronchus	11.0454	1	8.08	0.68	11.8824
CCF0747	Female	Non-Hispanic White	68.8036	Bronchus	5.85141	1	5.09	1.54	3.30519
CCF0748	Female	Non-Hispanic White	65.6413	Bronchus	6.80473	1	7.57	0.59	12.8305
CCF0749	Male	Non-Hispanic White	76.3246	Bronchus	13.2479	1	8.75	2.5	3.5
CCF0750	Female	Non-Hispanic White	56.6911	Bronchus	13.8396	1	6.71	0.98	6.84694
CCF0751	Female	Non-Hispanic White	53.0415	Bronchus	3.09007	1	12.78	1.6	7.9875
CCF0752	Female	Non-Hispanic White	47.2782	Bronchus	35.3715	1	7.42	2.47	3.00405
CCF0753	Male	Non-Hispanic White	57.0361	Bronchus	32.643	0	6.65	1.71	3.88889
CCF0754	Female	Non-Hispanic White	62.3914	Bronchus	1.61078	1	5.2	1.69	3.07692
CCF0755	Male	Non-Hispanic White	68.3436	Bronchus	4.89809	1	19.85	0.86	23.0814
CCF0756	Male	Non-Hispanic White	56.1819	Bronchus	8.74425	1	2.53	0.74	3.41892
CCF0757	Male	Non-Hispanic White	68.9131	Bronchus	11.8672	1	8.24	1.28	6.4375
CCF0758	Male	Non-Hispanic White	67.3279	Bronchus	4.53649	1	6.99	0.86	8.12791
CCF0759	Female	Non-Hispanic White	69.3457	Bronchus	8.77712	1	8.01	1.5	5.34
CCF0760	Female	Non-Hispanic White	66.512	Bronchus	37.0151	0	15.74	1.31	12.0153
CCF0761	Male	Non-Hispanic Black	67.525	Bronchus	36.522	0	5.72	0.64	8.9375
CCF0762	Female	Non-Hispanic White	76.749	Bronchus	5.19395	1	4.71	0.14	33.6429
CCF0763	Male	Non-Hispanic White	70.8297	Bronchus	2.76134	1	0.45	0.25	1.8
CCF0764	Male	Non-Hispanic White	67.2704	Bronchus	21.8935	1	3.91	0.92	4.25
CCF0765	Female	Non-Hispanic Black	63.2128	Bronchus	13.1164	1	1.68	1.57	1.07006
CCF0766	Male	Non-Hispanic White	61.3045	Bronchus	57.5279	0	4.3	1.33	3.23308
CCF0767	Female	Non-Hispanic White	60.6446	Bronchus	5.71992	1	3.03	0.53	5.71698
CCF0768	Female	Unknown	62.5447	Bronchus	4.2735	1	3.19	1.29	2.47287
CCF0769	Male	Non-Hispanic White	69.0172	Bronchus	50.6575	1	3.15	0.49	6.42857
CCF0770	Female	Non-Hispanic White	70.5586	Bronchus	2.07101	1	2.59	0.93	2.78495
CCF0771	Male	Non-Hispanic White	71.5716	Bronchus	37.7712	1	6.01	1.06	5.66981
CCF0772	Male	Non-Hispanic White	77.8716	Bronchus	28.1394	0	7.76	1.43	5.42657
CCF0773	Male	Non-Hispanic Black	63.503	Bronchus	54.1749	1	1.78	0.53	3.35849
CCF0774	Male	Non-Hispanic Black	63.6399	Bronchus	5.55556	1	5.66	1.5	3.77333
CCF0775	Female	Non-Hispanic White	68.9706	Bronchus	7.13346	1	3.12	1.22	2.55738
CCF0776	Male	Non-Hispanic White	55.1469	Bronchus	6.44313	0	2.58	0.89	2.89888
CCF0777	Female	Other	53.9176	Bronchus	17.5214	0	4.41	0.97	4.54639
CCF0778	Female	Non-Hispanic White	71.7441	Bronchus	22.3537	1	8.1	1.61	5.03106
CCF0779	Female	Non-Hispanic Black	67.0787	Bronchus	12.0644	1	15.34	3.03	5.06271
CCF0780	Male	Non-Hispanic White	82.0359	Bronchus	15.3189	0	4.48	0.88	5.09091
CCF0781	Female	Asian	72.6586	Bronchus	22.8139	1	4.41	1.28	3.44531
CCF0782	Female	Non-Hispanic White	60.9513	Bronchus	4.43787	1	4.59	2.3	1.99565
CCF0783	Male	Non-Hispanic White	91.9115	Bronchus	15.2202	1	1.99	1.02	1.95098
CCF0784	Female	Other	67.5414	Bronchus	4.89809	1	3.41	1.53	2.22876
CCF0785	Male	Other	61.3811	Bronchus	29.8488	1	6.12	1.31	4.67176
CCF0786	Male	Non-Hispanic White	54.4953	Bronchus	3.45168	0	3.27	1.73	1.89017
CCF0787	Female	Non-Hispanic White	56.2393	Bronchus	18.1788	1	7.74	0.74	10.4595
CCF0788	Male	Other	49.6684	Bronchus	28.6982	1	1.88	1.33	1.41353
CCF0789	Male	Hispanic	56.0258	Bronchus	45.2334	0	3.2	0.69	4.63768
CCF0790	Female	Non-Hispanic Black	87.3666	Bronchus	55.0953	0	4.37	1.33	3.28571
CCF0791	Male	Non-Hispanic White	58.7391	Bronchus	2.07101	1	25.47	1.98	12.8636
CCF0792	Female	Non-Hispanic White	77.3541	Bronchus	18.1131	0	5.88	1.2	4.9
CCF0793	Female	Non-Hispanic White	68.6694	Bronchus	1.67653	1	13.58	0.57	23.8246
CCF0794	Male	Non-Hispanic White	52.3351	Bronchus	9.00723	1	4.7	3.04	1.54605
CCF0795	Male	Non-Hispanic White	66.0164	Bronchus	4.93097	1	6.15	1.15	5.34783
CCF0796	Male	Non-Hispanic White	72.7599	Bronchus	90.4339	0	6.94	1	6.94
CCF0797	Male	Non-Hispanic White	66.8953	Bronchus	15.5161	1	4.94	1.18	4.18644
CCF0798	Male	Non-Hispanic White	61.978	Bronchus	6.93623	1	3.27	1.3	2.51538
CCF0799	Female	Non-Hispanic White	62.4571	Bronchus	21.4004	0	6	1.35	4.44444
CCF0800	Male	Non-Hispanic White	76.3109	Bronchus	6.18014	1	15.11	1.57	9.6242
CCF0801	Male	Non-Hispanic White	74.6901	Bronchus	79.6515	0	3.75	1.42	2.64085
CCF0802	Male	Non-Hispanic White	83.9059	Bronchus	1.24918	1	5.65	1.18	4.78814
CCF0803	Male	Non-Hispanic Black	63.1115	Bronchus	4.99671	1	6.31	0.65	9.70769
CCF0804	Male	Non-Hispanic White	66.9144	Bronchus	1.87377	1	2.08	1.57	1.32484
CCF0805	Female	Non-Hispanic White	72.0453	Bronchus	2.30112	1	6.92	0.82	8.43902
CCF0806	Male	Non-Hispanic Black	54.8074	Bronchus	37.9027	0	7.16	1.5	4.77333
CCF0807	Male	Non-Hispanic White	68.4312	Bronchus	7.79093	1	7.95	1.6	4.96875
CCF0808	Female	Non-Hispanic White	75.8756	Bronchus	12.5247	1	3.53	1.09	3.23853
CCF0809	Male	Non-Hispanic White	68.3245	Bronchus	12.4589	1	1.22	1.37	0.890511
CCF0810	Female	Non-Hispanic Black	56.3762	Bronchus	31.8869	0	2.64	0.83	3.18072
CCF0811	Female	Non-Hispanic White	86.8683	Bronchus	9.20447	0	4.31	1.22	3.53279
CCF0812	Female	Non-Hispanic White	49.9504	Bronchus	2.5641	1	16.04	1.16	13.8276
CCF0813	Male	Non-Hispanic White	70.1068	Bronchus	4.37212	1	8.98	1.47	6.10884
CCF0814	Male	Non-Hispanic White	52.7266	Bronchus	6.70611	1	3.84	1.13	3.39823
CCF0815	Male	Non-Hispanic White	59.7055	Bronchus	14.0368	0	12.95	1.68	7.70833
CCF0816	Male	Non-Hispanic White	72.0918	Bronchus	5.06246	1	6.8	3.23	2.10526
CCF0817	Male	Other	67.3251	Bronchus	11.0125	0	5.3	1.09	4.86239
CCF0818	Male	Non-Hispanic Black	54.3858	Bronchus	48.5207	1	10.73	1.46	7.34932
CCF0819	Female	Non-Hispanic White	61.7644	Bronchus	64.4313	1	6.14	1.53	4.01307
CCF0820	Male	Non-Hispanic White	61.1512	Bronchus	6.34451	1	14.45	1.23	11.748
CCF0821	Female	Non-Hispanic White	56.7075	Bronchus	45.858	1	3.1	1.09	2.84404
CCF0822	Male	Non-Hispanic Black	50.1749	Bronchus	5.98291	1	3.99	1.16	3.43966
CCF0823	Male	Non-Hispanic White	70.8543	Bronchus	13.3465	0	14.13	1.57	9
CCF0824	Female	Non-Hispanic White	62.3421	Bronchus	2.76134	0	5.28	1	5.28
CCF0825	Male	Non-Hispanic White	66.6626	Bronchus	70.5457	0	1.99	1.64	1.21341
CCF0826	Female	Unknown	70.3423	Bronchus	10.3879	1	14.88	1.61	9.24224
CCF0827	Female	Non-Hispanic White	58.0162	Bronchus	32.38	0	3.3	1.62	2.03704
CCF0828	Male	Non-Hispanic Black	74.5724	Bronchus	38.9875	0	2.89	0.75	3.85333
CCF0829	Female	Non-Hispanic White	73.0912	Bronchus	11.8672	1	4.98	1.81	2.75138
CCF0830	Female	Non-Hispanic White	82.8874	Bronchus	4.2735	0	7.01	0.46	15.2391
CCF0831	Male	Non-Hispanic Black	57.5371	Bronchus	26.4957	0	3.51	1.64	2.14024
CCF0832	Female	Non-Hispanic White	53.6027	Bronchus	2.89283	1	2.89	1.99	1.45226
CCF0833	Male	Non-Hispanic White	68.497	Bronchus	2.99145	1	5.89	1.18	4.99153
CCF0834	Female	Non-Hispanic White	63.1361	Bronchus	5.68705	1	1.6	0.89	1.79775
CCF0835	Female	Non-Hispanic White	76.5245	Bronchus	22.2222	0	4.45	0.91	4.89011
CCF0836	Female	Non-Hispanic White	71.9084	Bronchus	2.39974	1	7.67	0.59	13
CCF0837	Female	Non-Hispanic White	67.3114	Bronchus	7.03485	1	4.08	1.64	2.4878
CCF0838	Male	Non-Hispanic White	55.9409	Bronchus	26.2327	1	3.03	1.96	1.54592
CCF0839	Male	Non-Hispanic White	63.733	Bronchus	3.22156	1	8.1	0.3	27
CCF0840	Male	Non-Hispanic White	56.2092	Bronchus	1.87377	1	7.54	3.15	2.39365
CCF0841	Female	Non-Hispanic White	69.7591	Bronchus	2.92571	1	9.09	0.51	17.8235
CCF0842	Female	Non-Hispanic White	83.4432	Bronchus	7.29783	1	8.71	0.42	20.7381
CCF0843	Male	Hispanic	62.5283	Bronchus	16.9954	1	7.07	1.4	5.05
CCF0844	Female	Non-Hispanic Black	63.2429	Bronchus	3.02433	1	6.26	2.11	2.96682
CCF0845	Female	Non-Hispanic White	70.8516	Bronchus	27.712	0	4.11	1.97	2.08629
CCF0846	Male	Non-Hispanic White	73.3321	Bronchus	24.0302	0	4.18	1.8	2.32222
CCF0847	Male	Non-Hispanic White	49.6684	Bronchus	3.18869	1	12.5	1.44	8.68056
CCF0848	Male	Non-Hispanic White	69.7783	Bronchus	1.80802	1	8.69	0.75	11.5867
CCF0849	Male	Non-Hispanic White	62.5228	Bronchus	10.355	1	4.63	1.56	2.96795
CCF0850	Male	Non-Hispanic Black	61.1594	Bronchus	4.86522	1	4.58	1.62	2.82716
CCF0851	Female	Non-Hispanic White	61.3757	Bronchus	6.37738	1	3.87	0.33	11.7273
CCF0852	Male	Non-Hispanic Black	47.0318	Bronchus	16.568	0	5.5	2.42	2.27273
CCF0853	Female	Non-Hispanic White	69.74	Bronchus	11.2755	1	2.7	0.61	4.42623
CCF0854	Female	Non-Hispanic White	65.1485	Bronchus	43.4254	0	3.78	1.92	1.96875
CCF0855	Female	Non-Hispanic White	72.445	Bronchus	3.18869	0	6.47	1.17	5.52991
CCF0856	Male	Non-Hispanic White	55.8834	Bronchus	0.986193	1	3.24	1.58	2.05063
CCF0857	Male	Non-Hispanic White	63.3333	Bronchus	0.460224	1	4.4	0.56	7.85714
CCF0858	Male	Non-Hispanic White	68.9706	Bronchus	43.3925	1	3.87	0.66	5.86364
CCF0859	Female	Non-Hispanic White	72.8092	Bronchus	45.4306	0	5.31	0.78	6.80769
CCF0860	Female	Non-Hispanic White	73.647	Bronchus	84.4181	0	5.34	1.53	3.4902
CCF0861	Male	Non-Hispanic Black	71.4046	Bronchus	2.13675	1	3.67	1.83	2.00546
CCF0862	Male	Non-Hispanic White	65.8193	Bronchus	2.03813	1	5.88	0.89	6.60674
CCF0863	Female	Non-Hispanic White	58.9389	Bronchus	15.1874	1	3.06	2.85	1.07368
CCF0864	Male	Non-Hispanic Black	57.0224	Bronchus	7.03485	0	3.8	1.33	2.85714
CCF0865	Female	Non-Hispanic White	79.1118	Bronchus	4.405	1	3.92	1.63	2.40491
CCF0866	Female	Non-Hispanic White	66.6954	Bronchus	5.19395	0	7.68	1.88	4.08511
CCF0867	Male	Non-Hispanic White	84.5219	Bronchus	2.07101	0	3.09	1.35	2.28889
CCF0868	Female	Non-Hispanic White	69.4826	Bronchus	7.42932	1	3.56	1.82	1.95604
CCF0869	Female	Non-Hispanic White	64.9404	Bronchus	2.95858	1	10.7	1.6	6.6875
CCF0870	Female	Non-Hispanic White	64.2997	Bronchus	5.68705	1	1.59	0.66	2.40909
CCF0871	Female	Non-Hispanic White	57.4002	Bronchus	2.10388	1	6.61	1.25	5.288
CCF0872	Male	Non-Hispanic White	82.9476	Bronchus	12.1959	1	9.22	0.28	32.9286
CCF0873	Male	Asian	81.8552	Bronchus	10.092	1	3.79	1.23	3.0813
CCF0874	Female	Non-Hispanic White	55.5056	Bronchus	9.76331	1	3.52	0.65	5.41538
CCF0875	Male	Non-Hispanic White	62.6461	Bronchus	12.9191	1	3.52	0.61	5.77049
CCF0876	Female	Non-Hispanic Black	68.3217	Bronchus	2.30112	1	5.25	1.65	3.18182
CCF0877	Male	Non-Hispanic Black	57.518	Bronchus	4.405	1	2.24	1.08	2.07407
CCF0878	Female	Unknown	63.4729	Bronchus	47.3702	1	3.06	0.78	3.92308
CCF0879	Female	Non-Hispanic White	70.8297	Bronchus	29.8817	1	4.78	0.71	6.73239
CCF0880	Female	Non-Hispanic White	66.6297	Bronchus	11.2755	1	27.62	1.21	22.8264
CCF0881	Male	Non-Hispanic Black	72.2835	Bronchus	10.9796	1	10.41	1.76	5.91477
CCF0882	Female	Non-Hispanic White	38.1336	Bronchus	62.3603	0	4.59	0.74	6.2027
CCF0883	Female	Non-Hispanic White	77.5923	Bronchus	7.39645	1	3.76	0.82	4.58537
CCF0884	Male	Non-Hispanic White	62.0437	Bronchus	5.16108	1	4.59	1.13	4.06195
CCF0885	Male	Non-Hispanic White	59.1497	Bronchus	5.16108	1	3.32	0.34	9.76471
CCF0886	Male	Non-Hispanic White	77.4773	Bronchus	28.6982	1	5.28	0.59	8.94915
CCF0887	Male	Non-Hispanic White	46.8237	Bronchus	5.09533	1	5.42	0.19	28.5263
CCF0888	Female	Non-Hispanic White	55.4946	Bronchus	22.4852	1	4.26	1.22	3.4918
CCF0889	Male	Non-Hispanic White	60.8719	Bronchus	8.51414	1	12.46	0.9	13.8444
CCF0890	Male	Non-Hispanic White	58.1258	Bronchus	13.0835	0	6.2	1.29	4.8062
CCF0891	Female	Non-Hispanic Black	49.014	Bronchus	2.2025	1	3.69	0.72	5.125
CCF0892	Male	Non-Hispanic White	40.5238	Bronchus	2.49836	1	6.19	0.62	9.98387
CCF0893	Female	Non-Hispanic White	65.2799	Bronchus	5.42406	0	27.79	0.95	29.2526
CCF0894	Female	Non-Hispanic White	81.6526	Bronchus	22.7482	1	3.09	1.68	1.83929
CCF0895	Male	Non-Hispanic White	60.2887	Bronchus	73.7673	0	3.67	0.4	9.175
CCF0896	Male	Non-Hispanic White	60.056	Bronchus	6.21302	1	1.26	1.48	0.851351
CCF0897	Female	Non-Hispanic White	67.8974	Bronchus	2.53123	1	8.55	1.05	8.14286
CCF0898	Male	Non-Hispanic White	78.2877	Bronchus	8.51414	1	5.93	0.26	22.8077
CCF0899	Male	Non-Hispanic White	80.2946	Bronchus	6.44313	0	2.27	0.22	10.3182
CCF0900	Female	Non-Hispanic White	59.4591	Bronchus	55.687	0	3.44	1.51	2.27815
CCF0901	Female	Other	75.2076	Bronchus	5.58843	1	3.86	0.84	4.59524
CCF0902	Male	Non-Hispanic White	63.336	Bronchus	7.72518	1	4.62	1.17	3.94872
CCF0903	Female	Non-Hispanic White	77.2528	Bronchus	5.29257	1	16.29	0.79	20.6203
CCF0904	Female	Non-Hispanic White	90.1155	Bronchus	2.10388	1	1.55	0.97	1.59794
CCF0905	Female	Non-Hispanic White	63.7631	Bronchus	3.84615	1	3.33	0.82	4.06098
CCF0906	Male	Hispanic	85.6664	Bronchus	2.92571	1	5.12	0.75	6.82667
CCF0907	Male	Non-Hispanic White	79.4842	Bronchus	19.7896	0	6.09	1.07	5.69159
CCF0908	Male	Non-Hispanic White	66.1752	Bronchus	3.38593	1	15.76	2.67	5.90262
CCF0909	Male	Non-Hispanic White	66.2847	Bronchus	1.41354	1	32.86	1.06	31
CCF0910	Male	Non-Hispanic White	56.9293	Bronchus	11.0454	1	17.27	2.34	7.38034
CCF0911	Male	Non-Hispanic White	47.489	Bronchus	52.2354	1	3.25	1.91	1.70157
CCF0912	Female	Non-Hispanic White	49.4767	Bronchus	34.9441	0	3.1	1.59	1.94969
CCF0913	Male	Non-Hispanic White	77.48	Bronchus	3.02433	1	4.25	0.92	4.61957
CCF0914	Female	Non-Hispanic White	74.3533	Bronchus	21.7291	0	6	0.61	9.83607
CCF0915	Female	Non-Hispanic White	64.1848	Bronchus	6.21302	1	8.09	0.58	13.9483
CCF0916	Male	Non-Hispanic White	50.4322	Bronchus	45.0362	0	3.75	0.81	4.62963
CCF0917	Female	Non-Hispanic White	79.4458	Bronchus	5.29257	1	5.1	1.3	3.92308
CCF0918	Female	Non-Hispanic Black	65.7481	Bronchus	3.5503	1	2.8	2.46	1.13821
CCF0919	Male	Non-Hispanic White	70.4737	Bronchus	9.79619	0	6.74	0.25	26.96
CCF0920	Female	Non-Hispanic White	57.1675	Bronchus	15.549	0	7.95	1.59	5
CCF0921	Male	Non-Hispanic White	66.5175	Bronchus	12.952	1	3.84	1.83	2.09836
CCF0922	Male	Unknown	53.2249	Bronchus	2.95858	1	6.37	0.81	7.8642
CCF0923	Male	Non-Hispanic White	64.7488	Bronchus	9.23734	1	5.92	1.47	4.02721
CCF0924	Male	Non-Hispanic White	65.3018	Bronchus	4.14201	1	13.77	0.81	17
CCF0925	Female	Non-Hispanic White	73.4361	Bronchus	7.23208	1	9.12	1.18	7.72881
CCF0926	Male	Non-Hispanic White	76.8914	Bronchus	15.023	1	4.54	0.98	4.63265
CCF0927	Male	Non-Hispanic White	56.2366	Bronchus	5.68705	1	12.7	1.22	10.4098
CCF0928	Male	Non-Hispanic White	74.764	Bronchus	43.9185	1	3.01	0.73	4.12329
CCF0929	Female	Non-Hispanic White	55.1442	Bronchus	19.9869	1	3.91	1.02	3.83333
CCF0930	Male	Non-Hispanic White	69.2033	Bronchus	28.2051	0	4.44	1.12	3.96429
CCF0931	Male	Non-Hispanic White	47.6889	Bronchus	2.49836	1	3.61	0.23	15.6957
CCF0932	Male	Non-Hispanic White	51.4644	Bronchus	9.66469	1	7.73	2.15	3.59535
CCF0933	Male	Non-Hispanic White	79.4048	Bronchus	26.1012	1	4.46	0.99	4.50505
CCF0934	Female	Non-Hispanic White	81.053	Bronchus	10.3879	1	6.43	2.35	2.73617
CCF0935	Male	Non-Hispanic White	75.5991	Bronchus	16.1078	1	6.62	3.04	2.17763
CCF0936	Male	Non-Hispanic Black	57.9314	Bronchus	10.355	0	6.01	1.41	4.26241
CCF0937	Female	Non-Hispanic White	60.171	Bronchus	2.46548	1	7.9	1.35	5.85185
CCF0938	Female	Non-Hispanic White	82.5233	Bronchus	14.9573	1	9.11	1.14	7.99123
CCF0939	Male	Non-Hispanic White	53.9121	Bronchus	5.71992	1	5.3	0.92	5.76087
CCF0940	Male	Non-Hispanic White	73.2801	Bronchus	27.6134	0	2.61	1.94	1.34536
CCF0941	Male	Non-Hispanic White	74.4519	Bronchus	25.2794	1	4.31	2.01	2.14428
CCF0942	Female	Non-Hispanic White	57.8465	Bronchus	5.71992	1	7.6	2.59	2.93436
CCF0943	Male	Non-Hispanic Black	67.9384	Bronchus	3.09007	1	4.34	1.03	4.21359
CCF0944	Male	Non-Hispanic Black	71.4293	Bronchus	6.27876	1	5.11	0.94	5.43617
CCF0945	Female	Non-Hispanic White	55.7931	Bronchus	23.7015	1	3.46	1.69	2.04734
CCF0946	Female	Non-Hispanic White	64.2669	Bronchus	20.8087	1	6.13	1.87	3.27807
CCF0947	Male	Non-Hispanic White	70.4217	Bronchus	29.8488	0	5.03	1.01	4.9802
CCF0948	Male	Non-Hispanic White	77.7976	Bronchus	1.3478	1	3.22	0.79	4.07595
CCF0949	Male	Non-Hispanic White	77.2583	Bronchus	7.62656	0	9.66	1.02	9.47059
CCF0950	Female	Non-Hispanic White	70.3149	Bronchus	8.54701	1	5.58	0.52	10.7308
CCF0951	Male	Non-Hispanic White	47.5985	Bronchus	3.45168	1	3.5	0.95	3.68421
CCF0952	Female	Non-Hispanic White	63.4318	Bronchus	19.5595	0	2.17	5.78	0.375433
CCF0953	Female	Non-Hispanic White	50.2515	Bronchus	2.6956	1	2.72	1.05	2.59048
CCF0954	Female	Non-Hispanic White	75.2267	Bronchus	34.0565	0	6.04	1.13	5.34513
CCF0955	Male	Non-Hispanic White	75.1775	Bronchus	27.4162	1	5.5	1.37	4.0146
CCF0956	Female	Non-Hispanic Black	65.0581	Bronchus	2.07101	1	3.2	0.8	4
CCF0957	Female	Non-Hispanic Black	79.4349	Bronchus	16.9297	1	2.72	1.08	2.51852
CCF0958	Female	Non-Hispanic White	83.4815	Bronchus	9.40171	1	4.7	1.86	2.52688
CCF0959	Female	Non-Hispanic White	61.247	Bronchus	20.7429	1	5.55	2.29	2.42358
CCF0960	Male	Non-Hispanic White	57.3126	Bronchus	3.48455	1	5.5	1.4	3.92857
CCF0961	Male	Non-Hispanic White	76.7764	Bronchus	4.405	1	6.24	0.79	7.89873
CCF0962	Female	Non-Hispanic White	73.3348	Bronchus	3.22156	0	3.42	0.89	3.8427
CCF0963	Male	Non-Hispanic White	50.7279	Bronchus	1.80802	1	10.95	2.72	4.02574
CCF0964	Male	Non-Hispanic White	64.0177	Bronchus	19.0335	0	3.07	0.87	3.52874
CCF0965	Male	Non-Hispanic White	75.8455	Bronchus	13.2807	1	4.72	0.53	8.90566
CCF0966	Female	Non-Hispanic White	58.5556	Bronchus	11.4727	1	4.07	1.57	2.59236
CCF0967	Male	Hispanic	64.5078	Bronchus	35.24	1	4.91	1.27	3.86614
CCF0968	Male	Non-Hispanic Black	57.2852	Bronchus	86.9822	0	12.58	1.59	7.91195
CCF0969	Male	Non-Hispanic White	68.2533	Bronchus	4.33925	1	5.89	1.42	4.14789
CCF0970	Female	Non-Hispanic White	50.6403	Bronchus	1.67653	1	6.53	1.08	6.0463
CCF0971	Male	Non-Hispanic White	56.097	Bronchus	8.54701	1	2.94	1.51	1.94702
CCF0972	Male	Non-Hispanic White	71.6538	Bronchus	49.3754	0	10.4	1.03	10.0971
CCF0973	Male	Non-Hispanic Black	64.6201	Bronchus	14.5628	1	2.94	2.25	1.30667
CCF0974	Female	Non-Hispanic White	44.2911	Bronchus	2.53123	1	5.23	0.9	5.81111
CCF0975	Male	Unknown	74.9064	Bronchus	3.38593	1	5.83	1.72	3.38953
CCF0976	Female	Non-Hispanic White	69.3129	Bronchus	2.00526	1	5.66	0.91	6.21978
CCF0977	Female	Non-Hispanic White	77.2856	Bronchus	0.95332	1	4.78	5.69	0.84007
CCF0978	Male	Non-Hispanic Black	45.2412	Bronchus	3.61604	1	5.7	2.28	2.5
CCF0979	Male	Non-Hispanic White	87.0353	Bronchus	4.43787	1	5.65	0.52	10.8654
CCF0980	Male	Other	70.7092	Bronchus	4.53649	1	6.93	2.57	2.6965
CCF0981	Male	Non-Hispanic White	57.4714	Bronchus	21.6305	0	3.13	0.88	3.55682
CCF0982	Female	Non-Hispanic White	77.198	Bronchus	17.3241	1	5.02	9.88	0.508097
CCF0983	Male	Non-Hispanic White	66.8433	Bronchus	12.2945	1	2.41	2.03	1.18719
CCF0984	Female	Non-Hispanic White	42.2733	Bronchus	9.89481	1	3.31	1.11	2.98198
CCF0985	Male	Other	70.7749	Bronchus	3.38593	1	5.67	0.59	9.61017
CCF0986	Male	Non-Hispanic White	72.9981	Bronchus	43.0309	0	9.23	1.17	7.88889
CCF0987	Male	Non-Hispanic White	69.7263	Bronchus	31.2623	1	5.09	1.31	3.8855
CCF0988	Male	Non-Hispanic White	71.3444	Bronchus	4.73373	1	7.98	0.9	8.86667
CCF0989	Female	Hispanic	79.4568	Bronchus	5.16108	1	3.79	1.67	2.26946
CCF0990	Female	Non-Hispanic White	54.8567	Bronchus	24.1617	0	5.46	1.87	2.91979
CCF0991	Male	Non-Hispanic White	42.8674	Bronchus	4.47074	1	25.95	1.21	21.4463
CCF0992	Male	Non-Hispanic White	77.8113	Bronchus	1.80802	1	5.76	0.52	11.0769
CCF0993	Female	Non-Hispanic White	68.434	Bronchus	14.497	1	4.08	0.79	5.16456
CCF0994	Male	Non-Hispanic White	75.0816	Bronchus	11.8343	1	3.91	0.59	6.62712
CCF0995	Female	Non-Hispanic Black	60.787	Bronchus	2.95858	1	7.19	1.09	6.59633
CCF0996	Male	Non-Hispanic White	74.4656	Bronchus	9.86193	1	6.79	1.16	5.85345
CCF0997	Male	Non-Hispanic White	64.5024	Bronchus	2.76134	0	1.96	0.79	2.48101
CCF0998	Female	Non-Hispanic White	64.3682	Bronchus	21.7291	1	6.25	1.19	5.2521
CCF0999	Female	Non-Hispanic White	53.8108	Bronchus	1.84089	1	2.63	1.48	1.77703
CCF1000	Female	Non-Hispanic White	81.2419	Bronchus	2.43261	1	1.87	1.11	1.68468
CCF1001	Male	Non-Hispanic White	46.758	Bronchus	83.9908	0	1.65	0.41	4.02439
CCF1002	Female	Non-Hispanic White	39.3793	Bronchus	2.39974	1	4.49	1.26	3.56349
CCF1003	Female	Non-Hispanic White	67.4182	Bronchus	6.57462	1	5.89	1.32	4.46212
CCF1004	Male	Non-Hispanic White	82.1427	Bronchus	7.13346	0	4.78	3.12	1.53205
CCF1005	Female	Non-Hispanic White	58.7746	Bronchus	6.50888	1	6.76	1.13	5.9823
CCF1006	Male	Non-Hispanic White	52.817	Bronchus	33.0046	1	4.18	1.31	3.19084
CCF1007	Male	Non-Hispanic White	84.6369	Bronchus	1.05194	1	10.08	0.93	10.8387
CCF1008	Male	Non-Hispanic White	71.6319	Bronchus	7.8238	0	2.43	1.54	1.57792
CCF1009	Female	Non-Hispanic White	61.874	Bronchus	2.53123	1	1.65	0.53	3.11321
CCF1010	Female	Non-Hispanic White	72.2807	Bronchus	2.30112	1	5.86	1.03	5.68932
CCF1011	Male	Non-Hispanic White	86.997	Bronchus	23.1098	1	5.54	0.93	5.95699
CCF1012	Male	Non-Hispanic White	80.1029	Bronchus	32.8402	0	2.6	1.2	2.16667
CCF1013	Male	Non-Hispanic White	66.8159	Bronchus	7.23208	1	5.19	0.95	5.46316
CCF1014	Male	Non-Hispanic White	73.2308	Bronchus	2.62985	1	6.18	0.39	15.8462
CCF1015	Male	Non-Hispanic White	63.7138	Bronchus	9.63182	1	7.14	0.84	8.5
CCF1016	Female	Non-Hispanic White	71.9084	Bronchus	3.02433	1	5.06	1.12	4.51786
CCF1017	Male	Non-Hispanic White	60.0861	Bronchus	4.33925	1	3.32	0.27	12.2963
CCF1018	Female	Non-Hispanic White	59.1853	Bronchus	52.1696	0	7.71	0.98	7.86735
CCF1019	Female	Non-Hispanic White	75.8209	Bronchus	9.99343	0	5.57	2.08	2.67788
CCF1020	Male	Non-Hispanic White	57.1839	Bronchus	89.0533	1	3.98	1.48	2.68919
CCF1021	Male	Non-Hispanic White	47.5273	Bronchus	19.0335	1	6.44	1.14	5.64912
CCF1022	Female	Non-Hispanic White	68.705	Bronchus	12.8863	1	6.97	2.13	3.2723
CCF1023	Female	Non-Hispanic White	65.8056	Bronchus	19.2308	1	4.75	0.42	11.3095
CCF1024	Female	Non-Hispanic White	59.3852	Bronchus	6.21302	0	5.78	0.67	8.62687
CCF1025	Male	Hispanic	65.7892	Bronchus	44.6417	0	7.9	0.92	8.58696
CCF1026	Female	Non-Hispanic White	76.0673	Bronchus	0.558843	0	15.34	1.6	9.5875
CCF1027	Male	Non-Hispanic White	77.4746	Bronchus	6.01578	0	6.63	0.72	9.20833
CCF1028	Male	Non-Hispanic White	52.3625	Bronchus	12.1959	1	9.81	1.45	6.76552
CCF1029	Female	Non-Hispanic White	77.606	Bronchus	14.2669	0	4.3	1.12	3.83929
CCF1030	Male	Non-Hispanic White	58.4844	Bronchus	21.5319	1	2.27	1.39	1.63309
CCF1031	Female	Non-Hispanic White	61.1922	Bronchus	3.38593	1	5.24	0.93	5.63441
CCF1032	Female	Other	66.7091	Bronchus	1.44642	1	4.87	1.13	4.30973
CCF1033	Female	Non-Hispanic White	85.1462	Bronchus	9.07298	0	2.99	1.14	2.62281
CCF1034	Male	Asian	74.6874	Bronchus	7.19921	1	5.13	2.15	2.38605
CCF1035	Female	Non-Hispanic Black	60.798	Bronchus	41.7488	0	12.65	0.44	28.75
CCF1036	Male	Non-Hispanic White	71.1226	Bronchus	42.8337	0	4.63	0.69	6.71014
CCF1037	Male	Non-Hispanic White	80.8038	Bronchus	1.80802	1	6.97	0.28	24.8929
CCF1038	Male	Non-Hispanic White	71.9851	Bronchus	73.3399	1	2.68	1.11	2.41441
CCF1039	Male	Non-Hispanic White	67.0979	Bronchus	4.83235	1	8.03	2.67	3.00749
CCF1040	Female	Non-Hispanic White	44.4554	Bronchus	15.6476	1	4.45	1.88	2.36702
CCF1041	Female	Non-Hispanic Black	65.9014	Bronchus	14.4313	0	0.98	2.22	0.441441
CCF1042	Male	Other	32.1567	Bronchus	1.97239	1	6.48	1.19	5.44538
CCF1043	Female	Non-Hispanic White	62.1916	Bronchus	6.70611	1	2.9	1.35	2.14815
CCF1044	Female	Non-Hispanic White	64.2915	Bronchus	36.2262	0	4.28	0.59	7.25424
CCF1045	Male	Non-Hispanic Black	71.2814	Bronchus	19.0335	1	2.71	1.74	1.55747
CCF1046	Male	Non-Hispanic Black	59.3551	Bronchus	68.3761	0	2.63	2.45	1.07347
CCF1047	Male	Non-Hispanic White	73.7455	Bronchus	10.4536	1	3.4	0.48	7.08333
CCF1048	Female	Non-Hispanic White	85.1735	Bronchus	13.8067	1	9.65	1.35	7.14815
CCF1049	Female	Non-Hispanic White	71.61	Bronchus	8.94149	1	4.77	0.61	7.81967
CCF1050	Female	Non-Hispanic White	47.3275	Bronchus	2.16963	1	2.64	0.9	2.93333
CCF1051	Female	Non-Hispanic White	76.2699	Bronchus	29.9474	1	5.02	0.87	5.77011
CCF1052	Male	Non-Hispanic Black	68.6311	Bronchus	7.06772	1	7.72	1.57	4.9172
CCF1053	Male	Non-Hispanic Black	59.7712	Bronchus	12.4589	0	5.53	1.02	5.42157
CCF1054	Male	Non-Hispanic White	68.7927	Bronchus	41.2886	1	5.41	0.23	23.5217
CCF1055	Male	Non-Hispanic White	77.6334	Bronchus	4.24063	1	4.4	0.42	10.4762
CCF1056	Male	Non-Hispanic White	73.1131	Bronchus	9.43458	1	4.95	0.83	5.96386
CCF1057	Female	Non-Hispanic Black	61.5564	Bronchus	26.7258	1	4.57	1.2	3.80833
CCF1058	Female	Non-Hispanic White	81.1406	Bronchus	19.1321	1	5.51	1.13	4.87611
CCF1059	Female	Non-Hispanic White	83.7307	Bronchus	5.09533	1	2.87	1.25	2.296
CCF1060	Male	Non-Hispanic White	76.4615	Bronchus	23.2413	0	3.98	1.11	3.58559
CCF1061	Male	Hispanic	79.35	Bronchus	4.10914	0	11.59	1.32	8.7803
CCF1062	Female	Non-Hispanic White	81.45	Bronchus	28.0079	1	4.38	0.96	4.5625
CCF1063	Female	Non-Hispanic White	79.3692	Bronchus	14.5628	1	11.74	0.68	17.2647
CCF1064	Male	Non-Hispanic White	53.2879	Bronchus	11.2097	1	8.12	0.67	12.1194
CCF1065	Female	Non-Hispanic White	62.5858	Bronchus	40.1709	1	7.29	2.18	3.34404
CCF1066	Male	Hispanic	75.4978	Bronchus	1.38067	0	5.67	0.71	7.98592
CCF1067	Male	Non-Hispanic White	75.224	Bronchus	21.3018	1	4.9	0.66	7.42424
CCF1068	Male	Non-Hispanic White	59.6152	Bronchus	3.0572	1	6.71	1.96	3.42347
CCF1069	Female	Non-Hispanic Black	59.4673	Bronchus	2.10388	1	4.96	0.87	5.70115
CCF1070	Male	Non-Hispanic White	69.0883	Bronchus	1.7094	1	6.92	0.56	12.3571
CCF1071	Female	Non-Hispanic White	68.5052	Bronchus	80.7692	0	5.33	1.83	2.91257
CCF1072	Male	Non-Hispanic White	59.9903	Bronchus	4.405	1	3.89	2.65	1.46792
CCF1073	Male	Non-Hispanic White	58.3448	Bronchus	3.81328	1	2.94	0.92	3.19565
CCF1074	Female	Non-Hispanic White	46.8894	Bronchus	10.355	1	6	1.24	4.83871
CCF1075	Female	Non-Hispanic White	68.9432	Bronchus	16.1078	0	6.44	1.25	5.152
CCF1076	Female	Non-Hispanic White	80.0016	Bronchus	16.568	0	3.31	0.49	6.7551
CCF1077	Male	Non-Hispanic White	69.4415	Bronchus	7.16634	1	0.49	1.07	0.457944
CCF1078	Male	Non-Hispanic White	68.7133	Bronchus	16.2393	1	9.29	1.21	7.67769
CCF1079	Male	Non-Hispanic White	64.182	Bronchus	2.66272	1	11.94	1.68	7.10714
CCF1080	Female	Non-Hispanic White	72.0946	Bronchus	1.64366	1	3.65	0.86	4.24419
CCF1081	Female	Non-Hispanic White	58.8568	Bronchus	13.3794	1	12.05	2.13	5.65728
CCF1082	Female	Non-Hispanic White	72.6914	Bronchus	16.0421	0	4.18	0.77	5.42857
CCF1083	Male	Non-Hispanic White	80.949	Bronchus	14.9244	1	12.77	0.5	25.54
CCF1084	Female	Non-Hispanic White	51.8587	Bronchus	64.0368	1	3.87	1.71	2.26316
CCF1085	Male	Non-Hispanic White	61.4167	Bronchus	49.2768	1	5.27	1.15	4.58261
CCF1086	Female	Non-Hispanic White	82.014	Bronchus	27.8435	1	7.57	1.39	5.44604
CCF1087	Female	Non-Hispanic White	62.2025	Bronchus	34.714	1	3.24	0.77	4.20779
CCF1088	Male	Non-Hispanic White	56.5871	Bronchus	2.99145	1	6.51	1.1	5.91818
CCF1089	Female	Non-Hispanic White	54.0299	Bronchus	2.72847	1	27.89	1.24	22.4919
CCF1090	Male	Non-Hispanic White	66.6324	Bronchus	2.30112	1	1.75	1.88	0.930851
CCF1091	Female	Non-Hispanic White	70.7201	Bronchus	6.80473	1	5.64	0.73	7.72603
CCF1092	Female	Non-Hispanic Black	67.3142	Bronchus	70.1841	1	6.17	0.91	6.78022
CCF1093	Female	Non-Hispanic White	52.5897	Bronchus	12.952	0	5.23	2.11	2.47867
CCF1094	Male	Non-Hispanic White	69.625	Bronchus	4.10914	1	8.24	1.26	6.53968
CCF1095	Male	Non-Hispanic White	63.0485	Bronchus	4.63511	1	5.52	0.96	5.75
CCF1096	Female	Non-Hispanic White	62.3038	Bronchus	7.13346	1	5.63	1.25	4.504
CCF1097	Male	Non-Hispanic White	69.8906	Bronchus	3.71466	0	4.64	1.62	2.8642
CCF1098	Female	Non-Hispanic White	69.5565	Bronchus	12.7219	1	11.55	1.95	5.92308
CCF1099	Male	Non-Hispanic White	59.2401	Bronchus	6.44313	1	8.84	1.8	4.91111
CCF1100	Male	Non-Hispanic White	61.8411	Bronchus	4.83235	1	10.67	0.57	18.7193
CCF1101	Male	Non-Hispanic White	54.6185	Bronchus	6.57462	1	3.46	0.48	7.20833
CCF1102	Male	Non-Hispanic White	56.3981	Bronchus	3.78041	1	8.12	1.29	6.29457
CCF1103	Female	Non-Hispanic White	62.3613	Bronchus	5.81854	1	6.9	1.26	5.47619
CCF1104	Male	Non-Hispanic White	58.0436	Bronchus	2.10388	1	2.75	2.34	1.17521
CCF1105	Male	Non-Hispanic White	55.3824	Bronchus	8.6785	1	9.77	2.78	3.51439
CCF1106	Male	Non-Hispanic White	52.4227	Bronchus	35.3715	1	8.09	2.3	3.51739
CCF1107	Male	Non-Hispanic White	61.685	Bronchus	1.77515	1	5.07	0.32	15.8438
CCF1108	Male	Non-Hispanic White	57.1018	Bronchus	2.07101	1	9.98	1.53	6.52288
CCF1109	Female	Non-Hispanic White	45.6929	Bronchus	117.554	1	7.1	1.83	3.87978
CCF1110	Male	Non-Hispanic White	68.1547	Bronchus	44.5759	1	2.69	1.1	2.44545
CCF1111	Female	Non-Hispanic White	54.4433	Bronchus	16.9297	0	3.8	1.66	2.28916
CCF1112	Male	Non-Hispanic White	77.0255	Bronchus	5.09533	1	4.36	0.94	4.6383
CCF1113	Male	Non-Hispanic White	62.6844	Bronchus	16.3051	1	3.38	0.53	6.37736
CCF1114	Female	Non-Hispanic White	64.1601	Bronchus	5.29257	1	7.93	0.7	11.3286
CCF1115	Male	Non-Hispanic White	63.6262	Bronchus	4.99671	1	11.33	1.22	9.28689
CCF1116	Female	Non-Hispanic White	75.5224	Bronchus	9.63182	1	3.41	0.59	5.77966
CCF1117	Male	Non-Hispanic White	74.6107	Bronchus	74.1617	0	3.8	1.38	2.75362
CCF1118	Male	Non-Hispanic White	64.7707	Bronchus	1.97239	1	11.81	1.36	8.68382
CCF1119	Female	Non-Hispanic White	75.8263	Bronchus	7.03485	1	12.1	0.61	19.8361
CCF1120	Male	Non-Hispanic White	60.7323	Bronchus	2.82709	1	3.08	0.54	5.7037
CCF1121	Female	Non-Hispanic White	68.3409	Bronchus	10.8153	0	8.69	1.52	5.71711
CCF1122	Male	Non-Hispanic White	72.4834	Bronchus	5.2597	0	2.64	1.14	2.31579
CCF1123	Female	Non-Hispanic White	62.9609	Bronchus	6.31164	1	3.97	1.76	2.25568
CCF1124	Male	Non-Hispanic White	73.0337	Bronchus	43.261	1	8	0.94	8.51064
CCF1125	Male	Non-Hispanic White	80.2289	Bronchus	1.47929	1	4.62	1.07	4.31776
CCF1126	Male	Non-Hispanic White	46.7087	Bronchus	40.5983	1	5.28	0.5	10.56
CCF1127	Male	Non-Hispanic White	49.181	Bronchus	12.2617	1	6.01	0.69	8.71014
CCF1128	Male	Non-Hispanic White	60.453	Bronchus	3.97765	1	8.99	3.54	2.53955
CCF1129	Male	Non-Hispanic White	73.2226	Bronchus	3.02433	0	5.02	0.83	6.04819
CCF1130	Male	Non-Hispanic White	78.5259	Bronchus	10.0592	1	5.41	1.43	3.78322
CCF1131	Female	Non-Hispanic White	57.2907	Bronchus	2.95858	1	2.67	1.51	1.76821
CCF1132	Female	Non-Hispanic White	71.8153	Bronchus	5.09533	1	1.69	1.76	0.960227
CCF1133	Female	Non-Hispanic White	63.5277	Bronchus	41.8475	1	6.32	0.7	9.02857
CCF1134	Male	Non-Hispanic White	37.8488	Bronchus	2.49836	1	11.67	3.59	3.2507
CCF1135	Male	Non-Hispanic White	62.6241	Bronchus	51.3149	1	4.47	1.08	4.13889
CCF1136	Male	Non-Hispanic White	67.7605	Bronchus	75.3452	0	2.65	1.13	2.34513
CCF1137	Female	Non-Hispanic White	56.4228	Bronchus	5.19395	0	3.56	1.4	2.54286
CCF1138	Male	Non-Hispanic White	69.5045	Bronchus	5.81854	1	0.88	1.21	0.727273
CCF1139	Male	Hispanic	70.4053	Bronchus	3.25444	1	7.66	2.04	3.7549
CCF1140	Female	Non-Hispanic White	65.8248	Bronchus	53.5503	0	4.25	0.62	6.85484
CCF1141	Female	Non-Hispanic White	54.6815	Bronchus	20.217	1	1.52	0.36	4.22222
CCF1142	Male	Non-Hispanic White	64.9924	Bronchus	30.572	0	11.28	0.89	12.6742
CCF1143	Female	Other	63.1526	Bronchus	3.94477	1	3.87	0.69	5.6087
CCF1144	Male	Non-Hispanic White	66.1341	Bronchus	32.7416	1	4.78	0.49	9.7551
CCF1145	Female	Unknown	59.2401	Bronchus	4.60224	1	18.42	0.51	36.1176
CCF1146	Male	Non-Hispanic White	43.1275	Bronchus	11.7357	0	1.28	1.53	0.836601
CCF1147	Female	Non-Hispanic Black	77.9482	Bronchus	10.2564	1	1.61	0.85	1.89412
CCF1148	Male	Hispanic	72.4149	Bronchus	11.8014	0	6.53	1.06	6.16038
CCF1149	Female	Non-Hispanic Black	69.499	Bronchus	7.62656	1	8.27	1.08	7.65741
CCF1150	Female	Non-Hispanic White	70.2465	Bronchus	31.9855	1	5.54	1.04	5.32692
CCF1151	Female	Non-Hispanic White	73.4526	Bronchus	38.33	1	6.68	1.44	4.63889
CCF1152	Female	Non-Hispanic White	78.0878	Bronchus	4.60224	0	4.51	1.63	2.76687
CCF1153	Male	Non-Hispanic White	65.028	Bronchus	9.10585	1	6.51	1.55	4.2
CCF1154	Male	Non-Hispanic White	63.9493	Bronchus	22.2551	1	4.53	0.83	5.45783
CCF1155	Male	Non-Hispanic White	67.5907	Bronchus	8.41552	1	6.83	0.78	8.75641
CCF1156	Female	Non-Hispanic White	58.5529	Bronchus	6.57462	0	1.11	1.52	0.730263
CCF1157	Female	Other	70.3314	Bronchus	9.69757	1	5.54	1.08	5.12963
CCF1158	Male	Non-Hispanic White	66.4463	Bronchus	28.4352	1	3.12	0.96	3.25
CCF1159	Female	Non-Hispanic White	81.1269	Bronchus	29.4543	1	5.5	1.51	3.64238
CCF1160	Female	Non-Hispanic White	70.356	Bronchus	19.7896	1	4.85	1.03	4.70874
CCF1161	Female	Non-Hispanic Black	79.1912	Bronchus	14.7272	1	8.1	0.31	26.129
CCF1162	Female	Non-Hispanic White	74.6627	Bronchus	18.2774	1	3.48	0.65	5.35385
CCF1163	Female	Non-Hispanic White	72.3218	Bronchus	9.40171	0	3.33	1.07	3.11215
CCF1164	Male	Non-Hispanic White	73.0391	Bronchus	44.4116	1	7.69	1.2	6.40833
CCF1165	Male	Non-Hispanic White	71.5716	Bronchus	29.3886	0	3.61	0.73	4.94521
CCF1166	Female	Non-Hispanic White	58.405	Bronchus	17.2584	0	5.65	1.55	3.64516
CCF1167	Male	Non-Hispanic White	46.8237	Bronchus	34.714	1	7.26	0.75	9.68
CCF1168	Male	Non-Hispanic White	59.6617	Bronchus	2.76134	1	6.01	1.6	3.75625
CCF1169	Female	Non-Hispanic White	82.63	Bronchus	11.9329	0	3.12	0.92	3.3913
CCF1170	Male	Non-Hispanic White	65.1321	Bronchus	10.355	1	6	1.08	5.55556
CCF1171	Female	Non-Hispanic White	36.5292	Bronchus	40.8613	1	10.17	2.74	3.71168
CCF1172	Male	Non-Hispanic White	72.6367	Bronchus	0.986193	1	7.96	0.66	12.0606
CCF1173	Male	Non-Hispanic White	82.1701	Bronchus	8.34977	1	6.17	1.63	3.78528
CCF1174	Female	Non-Hispanic White	58.353	Bronchus	9.27022	1	2.46	0.7	3.51429
CCF1175	Male	Non-Hispanic White	72.0289	Bronchus	5.2597	1	9.23	1.2	7.69167
CCF1176	Male	Non-Hispanic Black	71.1856	Bronchus	4.37212	1	8.47	1.62	5.2284
CCF1177	Male	Non-Hispanic White	57.5426	Bronchus	19.8882	1	4.49	0.8	5.6125
CCF1178	Male	Non-Hispanic White	74.9858	Bronchus	70.8087	1	6.87	0.59	11.6441
CCF1179	Female	Non-Hispanic White	61.8247	Bronchus	9.23734	1	1.38	0.91	1.51648
CCF1180	Female	Non-Hispanic White	66.3723	Bronchus	28.238	0	5.19	1.01	5.13861
CCF1181	Male	Non-Hispanic White	77.1816	Bronchus	29.783	1	6.56	0.52	12.6154
CCF1182	Female	Non-Hispanic White	54.1914	Bronchus	27.7449	0	3.83	1.73	2.21387
CCF1183	Male	Hispanic	71.3252	Bronchus	75.3452	1	5.03	0.87	5.78161
CCF1184	Female	Non-Hispanic White	67.5688	Bronchus	15.549	1	2.95	1.54	1.91558
CCF1185	Female	Non-Hispanic Black	93.4749	Bronchus	4.50362	1	3.81	1.42	2.6831
CCF1186	Female	Non-Hispanic White	75.2432	Bronchus	26.2985	1	4.56	1.04	4.38462
CCF1187	Female	Non-Hispanic White	80.5246	Bronchus	15.6476	1	4.38	0.32	13.6875
CCF1188	Female	Non-Hispanic White	79.9989	Bronchus	11.7686	1	4.23	0.46	9.19565
CCF1189	Female	Non-Hispanic White	80.5218	Bronchus	23.833	0	2.64	2.23	1.18386
CCF1190	Female	Non-Hispanic White	67.3169	Bronchus	29.8817	1	4.21	0.8	5.2625
CCF1191	Male	Non-Hispanic White	86.0825	Bronchus	24.5233	1	4.61	1.39	3.31655
CCF1192	Female	Non-Hispanic White	76.3027	Bronchus	31.6568	0	5.44	0.78	6.97436
CCF1193	Male	Non-Hispanic White	69.165	Bronchus	8.08679	1	6.36	0.89	7.14607
CCF1194	Male	Non-Hispanic White	65.0691	Bronchus	6.44313	1	8.16	1.25	6.528
CCF1195	Female	Non-Hispanic Black	72.5463	Bronchus	4.60224	0	2.32	1.13	2.0531
CCF1196	Female	Non-Hispanic White	62.7419	Bronchus	28.6654	1	4.91	0.83	5.91566
CCF1197	Male	Non-Hispanic White	67.2868	Bronchus	2.03813	1	2.37	0.6	3.95
CCF1198	Female	Non-Hispanic White	70.3012	Bronchus	4.50362	1	8.46	0.63	13.4286
CCF1199	Female	Non-Hispanic White	67.6318	Bronchus	5.09533	0	6.48	0.46	14.087
CCF1200	Male	Non-Hispanic White	80.9298	Bronchus	11.5385	1	5.23	1.3	4.02308
CCF1201	Female	Non-Hispanic White	67.0157	Bronchus	34.5168	1	5.93	1.64	3.61585
CCF1202	Female	Non-Hispanic White	63.5304	Bronchus	27.0546	1	7.62	3.61	2.1108
CCF1203	Female	Non-Hispanic White	67.9713	Bronchus	9.10585	1	8.48	1.6	5.3
CCF1204	Male	Non-Hispanic White	59.8068	Bronchus	75.4767	0	8.08	0.3	26.9333
CCF1205	Female	Non-Hispanic White	50.4843	Bronchus	16.0421	1	9.06	1.8	5.03333
CCF1206	Female	Non-Hispanic White	61.9451	Bronchus	1.15056	1	7.51	1.62	4.6358
CCF1207	Female	Non-Hispanic Black	60.3955	Bronchus	29.7502	0	1.98	1.39	1.42446
CCF1208	Female	Non-Hispanic White	61.2771	Bronchus	13.9382	1	5.81	1.79	3.24581
CCF1209	Female	Non-Hispanic White	51.5849	Bronchus	2.5641	1	13.05	1.78	7.33146
CCF1210	Female	Non-Hispanic White	76.6149	Bronchus	38.2643	0	4.22	1.31	3.22137
CCF1211	Female	Non-Hispanic White	62.6488	Bronchus	16.1736	0	6.02	2.77	2.17329
CCF1212	Male	Non-Hispanic White	55.2044	Bronchus	1.77515	1	7.31	0.6	12.1833
CCF1213	Female	Non-Hispanic White	57.0771	Bronchus	6.73899	1	8.11	5.73	1.41536
CCF1214	Male	Non-Hispanic White	66.2081	Bronchus	71.7949	1	5.67	2.47	2.29555
CCF1215	Male	Non-Hispanic White	57.2496	Bronchus	12.0644	0	6.97	1.41	4.94326
CCF1216	Male	Non-Hispanic White	60.5899	Bronchus	13.6752	1	5.69	1.57	3.6242
CCF1217	Female	Non-Hispanic White	67.3744	Bronchus	0.657462	1	0.21	1.06	0.198113
CCF1218	Male	Non-Hispanic White	66.7885	Bronchus	0.95332	1	4.92	0.62	7.93548
CCF1219	Male	Non-Hispanic White	62.5365	Bronchus	1.44642	1	19.88	0.92	21.6087
CCF1220	Male	Non-Hispanic White	59.4646	Bronchus	6.476	0	7.26	3.06	2.37255
CCF1221	Male	Other	70.5093	Bronchus	38.33	0	2.74	0.8	3.425
CCF1222	Male	Non-Hispanic White	57.7644	Bronchus	37.1137	0	3.28	1.22	2.68852
CCF1223	Female	Non-Hispanic White	69.7044	Bronchus	21.6305	1	4.03	1.94	2.07732
CCF1224	Female	Non-Hispanic White	75.495	Bronchus	10.6509	1	3.45	0.84	4.10714
CCF1225	Female	Non-Hispanic White	85.7485	Bronchus	21.4661	1	6.47	1.2	5.39167
CCF1226	Female	Non-Hispanic White	68.1492	Bronchus	10.355	1	2.81	0.84	3.34524
CCF1227	Male	Non-Hispanic White	56.8225	Bronchus	7.56082	1	7.44	1.06	7.01887
CCF1228	Male	Non-Hispanic White	56.6774	Bronchus	12.4589	1	6.79	0.6	11.3167
CCF1229	Male	Non-Hispanic White	71.5251	Bronchus	24.1946	1	0.28	0.85	0.329412
CCF1230	Male	Non-Hispanic Black	64.7816	Bronchus	7.59369	1	6.24	1.9	3.28421
CCF1231	Male	Non-Hispanic White	66.0082	Bronchus	19.5266	1	3.65	1.16	3.14655
CCF1232	Male	Non-Hispanic Black	53.9614	Bronchus	6.14727	1	3.94	1.59	2.47799
CCF1233	Male	Non-Hispanic White	72.4094	Bronchus	17.4556	1	4.31	1.02	4.22549
CCF1234	Female	Non-Hispanic White	68.8529	Bronchus	7.98817	1	6	1.77	3.38983
CCF1235	Female	Non-Hispanic White	61.989	Bronchus	4.83235	0	9.95	0.92	10.8152
CCF1236	Female	Non-Hispanic White	76.185	Bronchus	14.5628	1	3.27	1.41	2.31915
CCF1237	Female	Non-Hispanic White	40.4088	Bronchus	9.07298	1	7.11	1.37	5.18978
CCF1238	Male	Non-Hispanic White	69.0911	Bronchus	110.026	0	4.56	1.74	2.62069
CCF1239	Female	Non-Hispanic White	66.7337	Bronchus	12.1959	0	4.96	1.62	3.06173
CCF1240	Female	Non-Hispanic White	72.6038	Bronchus	52.1696	0	7.4	0.75	9.86667
CCF1241	Male	Other	63.9164	Bronchus	7.56082	1	2.08	2.25	0.924444
CCF1242	Male	Hispanic	59.043	Bronchus	3.4188	1	4.88	1.29	3.78295
CCF1243	Male	Non-Hispanic White	51.7245	Bronchus	5.55556	1	5.46	1.28	4.26562
CCF1244	Female	Non-Hispanic White	58.2216	Bronchus	9.86193	0	7.7	1.07	7.19626
CCF1245	Female	Non-Hispanic White	65.2169	Bronchus	3.35306	1	2.56	1.55	1.65161
CCF1246	Male	Non-Hispanic White	64.4449	Bronchus	9.13872	1	2.47	1.2	2.05833
CCF1247	Male	Non-Hispanic White	61.299	Bronchus	2.53123	1	20.09	2.08	9.65865
CCF1248	Male	Non-Hispanic White	65.384	Bronchus	5.6213	1	8	1.05	7.61905
CCF1249	Female	Non-Hispanic Black	80.3685	Bronchus	33.5963	1	3.29	1.53	2.15033
CCF1250	Female	Non-Hispanic White	79.7498	Bronchus	27.7449	0	6.46	0.71	9.09859
CCF1251	Male	Non-Hispanic White	76.7819	Bronchus	1.05194	1	4.87	0.48	10.1458
CCF1252	Male	Non-Hispanic White	76.7737	Bronchus	1.57791	1	5.47	2.35	2.32766
CCF1253	Male	Non-Hispanic White	62.7966	Bronchus	2.53123	1	17.14	2.59	6.61776
CCF1254	Female	Non-Hispanic White	85.0339	Bronchus	27.6134	0	4	2.13	1.87793
CCF1255	Female	Non-Hispanic White	77.9838	Bronchus	4.405	0	7.12	0.47	15.1489
CCF1256	Male	Non-Hispanic White	83.1667	Bronchus	1.80802	1	2.95	2.02	1.4604
CCF1257	Female	Non-Hispanic White	62.8432	Bronchus	2.07101	1	3.85	0.46	8.36957
CCF1258	Female	Non-Hispanic White	73.5402	Bronchus	12.5904	0	6.45	0.81	7.96296
CCF1259	Female	Non-Hispanic White	55.9053	Bronchus	1.54504	1	6.38	0.56	11.3929
CCF1260	Female	Non-Hispanic White	77.5074	Bronchus	3.22156	1	2.85	0.99	2.87879
CCF1261	Female	Non-Hispanic Black	62.6734	Bronchus	16.1736	0	1.75	0.98	1.78571
CCF1262	Male	Non-Hispanic White	72.4204	Bronchus	10.0592	1	10.1	0.94	10.7447
CCF1263	Male	Non-Hispanic White	73.7209	Bronchus	24.0631	0	5.64	1.57	3.59236
CCF1264	Male	Other	88.9217	Bronchus	5.09533	0	1.83	1.04	1.75962
CCF1265	Female	Non-Hispanic White	80.5027	Bronchus	2.23537	1	4.69	1.31	3.58015
CCF1266	Female	Non-Hispanic White	60.0615	Bronchus	1.67653	1	23.14	1.35	17.1407
CCF1267	Female	Non-Hispanic White	68.0945	Bronchus	13.7081	1	4.76	0.82	5.80488
CCF1268	Female	Non-Hispanic White	64.976	Bronchus	2.33399	1	1.25	1.62	0.771605
CCF1269	Female	Non-Hispanic White	68.1191	Bronchus	3.18869	1	44.53	3.11	14.3183
CCF1270	Male	Non-Hispanic White	78.4246	Bronchus	10.8481	1	6.83	1.52	4.49342
CCF1271	Female	Non-Hispanic White	63.0869	Bronchus	5.52268	1	4.09	1.72	2.37791
CCF1272	Male	Non-Hispanic White	76.3767	Bronchus	7.00197	1	5.64	1.16	4.86207
CCF1273	Female	Non-Hispanic White	78.1919	Bronchus	2.79421	1	14.24	1.49	9.55705
CCF1274	Male	Non-Hispanic White	65.3538	Bronchus	8.57988	1	6.26	1.01	6.19802
CCF1275	Female	Non-Hispanic White	61.8493	Bronchus	35.8646	0	3.29	0.99	3.32323
CCF1276	Female	Non-Hispanic White	86.4932	Bronchus	0	0	6.13	0.06	102.167
CCF1277	Male	Non-Hispanic White	75.7853	Bronchus	78.8955	1	4.51	0.94	4.79787
CCF1278	Male	Non-Hispanic White	67.9521	Bronchus	8.11966	0	6.77	2.79	2.42652
CCF1279	Male	Non-Hispanic Black	75.6484	Bronchus	33.1032	1	2.52	2.31	1.09091
CCF1280	Male	Non-Hispanic White	69.3731	Bronchus	11.2755	1	12.5	0.76	16.4474
CCF1281	Male	Non-Hispanic White	76.5409	Bronchus	9.33596	1	0.92	1.53	0.601307
CCF1282	Female	Non-Hispanic White	74.4656	Bronchus	0.723208	1	7.2	0.88	8.18182
CCF1283	Male	Non-Hispanic White	71.265	Bronchus	26.956	1	2.74	0.25	10.96
CCF1284	Female	Non-Hispanic White	61.1347	Bronchus	3.45168	0	4.36	0.48	9.08333
CCF1285	Male	Non-Hispanic Black	47.1194	Bronchus	11.2426	1	12.87	2.06	6.24757
CCF1286	Female	Non-Hispanic White	59.2401	Bronchus	11.5056	1	1.91	3.18	0.600629
CCF1287	Male	Non-Hispanic White	72.341	Bronchus	2.76134	1	4.29	1.07	4.00935
CCF1288	Male	Non-Hispanic White	67.4127	Bronchus	25.378	0	3.93	0.95	4.13684
CCF1289	Female	Non-Hispanic White	53.8574	Bronchus	3.58317	0	4.94	1.36	3.63235
CCF1290	Male	Non-Hispanic White	61.0197	Bronchus	18.6391	1	3.88	0.92	4.21739
CCF1291	Female	Non-Hispanic White	62.6981	Bronchus	57.6266	0	10.13	1.01	10.0297
CCF1292	Female	Non-Hispanic White	73.2965	Bronchus	2.99145	1	4.82	0.9	5.35556
CCF1293	Male	Non-Hispanic Black	85.1106	Bronchus	6.476	0	4.32	0.93	4.64516
CCF1294	Female	Non-Hispanic White	77.5047	Bronchus	14.4313	1	1.9	0.81	2.34568
CCF1295	Male	Non-Hispanic White	66.5366	Bronchus	11.7357	1	4.24	1.11	3.81982
CCF1296	Female	Non-Hispanic White	83.9826	Bronchus	4.17488	1	8.68	0.61	14.2295
CCF1297	Male	Non-Hispanic White	51.3878	Bronchus	35.0099	1	4.66	1.12	4.16071
CCF1298	Male	Non-Hispanic White	19.9265	Bronchus	3.15582	1	8.57	0.25	34.28
CCF1299	Male	Non-Hispanic White	51.4918	Bronchus	2.30112	1	25.51	2.67	9.55431
CCF1300	Female	Non-Hispanic White	73.7975	Bronchus	24.2932	1	5.15	1.75	2.94286
CCF1301	Female	Non-Hispanic White	65.5126	Bronchus	21.5319	0	3.73	0.66	5.65152
CCF1302	Male	Non-Hispanic Black	65.5783	Bronchus	7.13346	1	10.93	0.83	13.1687
CCF1303	Female	Non-Hispanic White	71.651	Bronchus	8.71137	0	5.16	0.97	5.31959
CCF1304	Female	Non-Hispanic White	54.78	Bronchus	2.76134	1	7.88	1.08	7.2963
CCF1305	Male	Non-Hispanic White	58.1121	Bronchus	22.8468	1	3.46	2.15	1.6093
CCF1306	Female	Non-Hispanic White	48.8744	Bronchus	1.18343	1	2.26	0.85	2.65882
CCF1307	Male	Non-Hispanic White	82.2358	Bronchus	5.88429	1	6.09	1.52	4.00658
CCF1308	Female	Non-Hispanic White	63.618	Bronchus	4.47074	1	4.66	1.06	4.39623
CCF1309	Male	Non-Hispanic White	62.3339	Bronchus	6.24589	1	8.35	1.06	7.87736
CCF1310	Female	Hispanic	81.1543	Bronchus	28.6982	0	2.99	0.81	3.69136
CCF1311	Male	Non-Hispanic White	81.8579	Bronchus	9.69757	0	5.76	1.04	5.53846
CCF1312	Male	Non-Hispanic White	62.4407	Bronchus	18.2774	0	4.79	1.1	4.35455
CCF1313	Female	Non-Hispanic White	65.3511	Bronchus	5.29257	1	9.58	1.9	5.04211
CCF1314	Male	Non-Hispanic White	65.5893	Bronchus	3.28731	1	3.54	0.21	16.8571
CCF1315	Male	Non-Hispanic White	67.8837	Bronchus	4.30638	1	3.98	1.31	3.03817
CCF1316	Male	Non-Hispanic White	73.1678	Bronchus	6.9691	0	1.73	1.6	1.08125
CCF1317	Male	Non-Hispanic White	59.8862	Bronchus	3.38593	1	10.05	1.13	8.89381
CCF1318	Male	Non-Hispanic White	57.6165	Bronchus	75.2465	0	6.31	0.99	6.37374
CCF1319	Male	Non-Hispanic White	51.8888	Bronchus	2.92571	1	3.44	0.5	6.88
CCF1320	Male	Non-Hispanic White	78.0851	Bronchus	5.68705	1	5.25	0.8	6.5625
CCF1321	Male	Non-Hispanic White	69.3786	Bronchus	19.5924	1	6.1	2.06	2.96117
CCF1322	Female	Non-Hispanic White	64.4503	Bronchus	4.14201	0	2.22	1.52	1.46053
CCF1323	Male	Non-Hispanic White	61.5564	Bronchus	3.9119	1	5.17	1.22	4.2377
CCF1324	Male	Non-Hispanic White	45.9831	Bronchus	12.6561	0	10.45	1.01	10.3465
CCF1325	Male	Non-Hispanic White	84.1989	Bronchus	14.0368	1	5.18	1.84	2.81522
CCF1326	Female	Non-Hispanic White	70.022	Bronchus	7.65943	1	3.02	0.96	3.14583
CCF1327	Male	Non-Hispanic White	60.4858	Bronchus	18.4418	1	8.83	1.05	8.40952
CCF1328	Female	Non-Hispanic White	63.1608	Bronchus	42.9323	1	7.68	0.76	10.1053
CCF1329	Male	Non-Hispanic White	57.8739	Bronchus	6.93623	1	4.65	1.35	3.44444
CCF1330	Female	Non-Hispanic White	59.9328	Bronchus	2.53123	1	3.46	1.63	2.1227
CCF1331	Male	Non-Hispanic White	75.0159	Bronchus	0.854701	1	3.71	0.43	8.62791
CCF1332	Male	Non-Hispanic White	72.5983	Bronchus	10.5523	1	2.11	0.47	4.48936
CCF1333	Male	Non-Hispanic White	53.318	Bronchus	2.59698	1	11.31	2.47	4.57895
CCF1334	Female	Non-Hispanic White	74.1453	Bronchus	3.74753	1	4.31	0.65	6.63077
CCF1335	Male	Hispanic	74.7586	Bronchus	13.1492	1	10.24	1.37	7.47445
CCF1336	Female	Non-Hispanic White	76.7271	Bronchus	5.65417	1	6.11	0.71	8.60563
CCF1337	Male	Non-Hispanic White	77.1323	Bronchus	21.9921	0	3.31	2.67	1.2397
CCF1338	Male	Non-Hispanic White	35.6804	Bronchus	19.3623	1	2.49	1.75	1.42286
CCF1339	Male	Non-Hispanic White	55.1634	Bronchus	0.920447	1	6.73	0.42	16.0238
CCF1340	Female	Non-Hispanic White	58.7664	Bronchus	2.76134	1	5.73	1.79	3.20112
CCF1341	Male	Non-Hispanic White	67.7139	Bronchus	1.08481	1	4.29	0.65	6.6
CCF1342	Female	Non-Hispanic White	67.7961	Bronchus	2.99145	1	5.87	0.43	13.6512
CCF1343	Female	Non-Hispanic White	67.3772	Bronchus	2.53123	1	4.02	0.83	4.84337
CCF1344	Male	Non-Hispanic White	72.3382	Bronchus	3.22156	1	3.56	0.79	4.50633
CCF1345	Male	Non-Hispanic White	78.4164	Bronchus	10.4536	0	8.52	1.63	5.22699
CCF1346	Female	Non-Hispanic White	69.562	Bronchus	11.5713	1	2.82	0.6	4.7
CCF1347	Male	Non-Hispanic White	67.3881	Bronchus	1.74227	1	6.38	0.55	11.6
CCF1348	Female	Non-Hispanic White	53.7451	Bronchus	5.16108	1	12.56	1.37	9.16788
CCF1349	Male	Non-Hispanic White	58.0765	Bronchus	12.2288	1	1.25	1.13	1.10619
CCF1350	Male	Non-Hispanic White	78.0851	Bronchus	2.76134	1	9.7	0.87	11.1494
CCF1351	Male	Non-Hispanic White	58.5419	Bronchus	31.3938	0	7.07	1.39	5.08633
CCF1352	Female	Non-Hispanic White	76.4834	Bronchus	1.15056	1	19.66	0.16	122.875
CCF1353	Male	Non-Hispanic White	70.5175	Bronchus	6.31164	0	5.06	0.89	5.68539
CCF1354	Female	Non-Hispanic White	69.8112	Bronchus	10.1907	1	5.25	0.99	5.30303
CCF1355	Male	Non-Hispanic White	60.8062	Bronchus	60.7166	0	3.76	0.46	8.17391
CCF1356	Male	Non-Hispanic White	55.2345	Bronchus	16.1078	1	2.9	1.09	2.66055
CCF1357	Female	Non-Hispanic Black	66.6352	Bronchus	35.0427	0	4.52	1.8	2.51111
CCF1358	Female	Non-Hispanic White	61.9807	Bronchus	11.0454	1	4.15	1.98	2.09596
CCF1359	Male	Non-Hispanic White	52.127	Bronchus	9.1716	1	3.19	2.31	1.38095
CCF1360	Female	Non-Hispanic White	87.7609	Bronchus	21.2689	1	7.83	0.27	29
CCF1361	Female	Non-Hispanic White	74.2	Bronchus	3.22156	1	4.21	1.85	2.27568
CCF1362	Male	Non-Hispanic White	45.9914	Bronchus	11.1769	1	4.04	0.55	7.34545
CCF1363	Male	Non-Hispanic White	63.8288	Bronchus	18.6062	1	8.72	0.85	10.2588
CCF1364	Male	Non-Hispanic White	74.5423	Bronchus	21.5976	1	8.69	1.03	8.43689
CCF1365	Female	Non-Hispanic White	56.3352	Bronchus	18.6391	1	2.63	0.76	3.46053
CCF1366	Male	Non-Hispanic White	63.744	Bronchus	23.7015	0	5.75	1.55	3.70968
CCF1367	Female	Non-Hispanic White	74.6436	Bronchus	6.24589	1	6.26	1.08	5.7963
CCF1368	Male	Non-Hispanic White	57.5344	Bronchus	42.6036	1	5.21	1.98	2.63131
CCF1369	Male	Non-Hispanic White	67.2293	Bronchus	15.4175	1	5.26	1.06	4.96226
CCF1370	Male	Non-Hispanic White	76.6806	Bronchus	4.83235	0	6.75	1.17	5.76923
CCF1371	Female	Non-Hispanic White	88.6562	Bronchus	12.6233	1	4.39	1.65	2.66061
CCF1372	Female	Non-Hispanic White	78.7039	Bronchus	1.64366	1	7.57	0.44	17.2045
CCF1373	Female	Non-Hispanic White	82.7998	Bronchus	3.61604	1	5.45	0.63	8.65079
CCF1374	Female	Non-Hispanic White	82.515	Bronchus	3.22156	1	4.5	1.11	4.05405
CCF1375	Female	Non-Hispanic White	68.1109	Bronchus	10.8153	1	8.22	0.37	22.2162
CCF1376	Male	Non-Hispanic White	69.0938	Bronchus	9.36884	1	2.44	0.25	9.76
CCF1377	Female	Hispanic	61.288	Bronchus	4.14201	1	3.79	1.57	2.41401
CCF1378	Female	Non-Hispanic White	75.6785	Bronchus	4.07627	1	3.89	1.01	3.85149
CCF1379	Female	Non-Hispanic Black	58.9663	Bronchus	10.3879	0	2.97	1.08	2.75
CCF1380	Male	Non-Hispanic Black	90.0169	Bronchus	3.02433	1	5.69	1.62	3.51235
CCF1381	Female	Non-Hispanic White	76.7353	Bronchus	7.95529	0	5.74	1.76	3.26136
CCF1382	Female	Non-Hispanic White	65.937	Bronchus	1.93951	1	5.88	1.2	4.9
CCF1383	Male	Non-Hispanic White	66.2272	Bronchus	0.197239	1	7.24	0.74	9.78378
CCF1384	Female	Non-Hispanic Black	72.9461	Bronchus	67.4556	0	6.43	0.68	9.45588
CCF1385	Female	Non-Hispanic White	65.7235	Bronchus	3.68179	1	3.28	1.41	2.32624
CCF1386	Male	Non-Hispanic White	82.5972	Bronchus	2.5641	1	10.95	0.74	14.7973
CCF1387	Female	Non-Hispanic Black	54.7609	Bronchus	5.81854	1	1.96	1.18	1.66102
CCF1388	Male	Non-Hispanic White	60.1682	Bronchus	5.95003	1	8.5	2.83	3.00353
CCF1389	Female	Non-Hispanic White	60.7459	Bronchus	3.0572	1	7.86	1.28	6.14062
CCF1390	Female	Non-Hispanic White	68.4422	Bronchus	67.883	1	1.28	0.63	2.03175
CCF1391	Female	Non-Hispanic White	81.5759	Bronchus	5.29257	1	3	0.38	7.89474
CCF1392	Female	Non-Hispanic White	57.9861	Bronchus	34.2867	0	13.43	2.08	6.45673
CCF1393	Male	Non-Hispanic White	68.3518	Bronchus	11.5385	1	4.15	0.47	8.82979
CCF1394	Male	Non-Hispanic White	72.56	Bronchus	14.9901	1	1.25	0.16	7.8125
CCF1395	Female	Non-Hispanic White	52.4556	Bronchus	3.22156	1	6.96	2.3	3.02609
CCF1396	Male	Non-Hispanic White	55.9628	Bronchus	5.42406	1	4.92	1.16	4.24138
CCF1397	Female	Non-Hispanic White	82.2193	Bronchus	2.07101	1	8.31	1.16	7.16379
CCF1398	Male	Non-Hispanic White	56.4721	Bronchus	3.25444	0	5.56	1.24	4.48387
CCF1399	Female	Non-Hispanic White	69.562	Bronchus	5.55556	1	3.46	0.29	11.931
CCF1400	Male	Non-Hispanic White	75.799	Bronchus	13.7738	0	5.68	3.52	1.61364
CCF1401	Female	Non-Hispanic Black	69.9645	Bronchus	4.79947	1	6.55	1.29	5.07752
CCF1402	Male	Non-Hispanic White	59.8589	Bronchus	27.3833	0	2.48	2.53	0.980237
CCF1403	Female	Non-Hispanic White	62.9636	Bronchus	111.604	0	6.62	4.66	1.4206
CCF1404	Male	Non-Hispanic White	69.6332	Bronchus	2.72847	1	4.26	1.04	4.09615
CCF1405	Male	Non-Hispanic White	62.8569	Bronchus	3.02433	1	5.8	1.49	3.89262
CCF1406	Female	Non-Hispanic White	75.0378	Bronchus	12.2288	1	3.8	1.01	3.76238
CCF1407	Female	Non-Hispanic White	78.7915	Bronchus	9.82906	1	5.25	2.01	2.61194
CCF1408	Female	Non-Hispanic Black	64.6091	Bronchus	9.04011	1	4.92	0.92	5.34783
CCF1409	Male	Non-Hispanic Black	57.789	Bronchus	1.28205	1	14.7	0.23	63.913
CCF1410	Female	Non-Hispanic White	68.9843	Bronchus	16.4037	1	3.48	0.84	4.14286
CCF1411	Female	Non-Hispanic White	60.9787	Bronchus	50.7561	0	7.61	0.95	8.01053
CCF1412	Female	Non-Hispanic White	84.4836	Bronchus	8.05391	1	9.23	1.39	6.64029
CCF1413	Male	Non-Hispanic White	66.2464	Bronchus	66.1407	1	4.18	0.64	6.53125
CCF1414	Male	Non-Hispanic White	60.0834	Bronchus	26.0355	1	4.83	1.65	2.92727
CCF1415	Male	Non-Hispanic Black	65.31	Bronchus	13.0506	1	4.93	2.38	2.07143
CCF1416	Male	Non-Hispanic White	62.3832	Bronchus	16.4694	1	7.15	0.32	22.3438
CCF1417	Female	Non-Hispanic Black	64.7022	Bronchus	18.146	1	3.52	1.47	2.39456
CCF1418	Male	Non-Hispanic White	72.9734	Bronchus	4.33925	0	9.44	1.07	8.82243
CCF1419	Male	Asian	75.9359	Bronchus	8.41552	1	7.46	2.29	3.25764
CCF1420	Male	Unknown	63.388	Bronchus	9.99343	1	0.4	0.95	0.421053
CCF1421	Female	Non-Hispanic White	63.6426	Bronchus	6.34451	1	1.88	0.88	2.13636
CCF1422	Female	Non-Hispanic White	59.8534	Bronchus	74.7535	0	10.24	4.28	2.39252
CCF1423	Female	Unknown	71.5908	Bronchus	3.09007	1	0.72	1.09	0.66055
CCF1424	Female	Non-Hispanic White	83.1584	Bronchus	4.04339	1	8.96	0.36	24.8889
CCF1425	Male	Non-Hispanic White	74.6983	Bronchus	18.6719	1	5.33	2.15	2.47907
CCF1426	Female	Non-Hispanic White	68.3053	Bronchus	45.3978	1	6.53	0.62	10.5323
CCF1427	Female	Non-Hispanic White	65.1156	Bronchus	44.6088	1	7.77	2.35	3.30638
CCF1428	Female	Non-Hispanic White	79.9359	Bronchus	9.20447	0	9.65	0.93	10.3763
CCF1429	Male	Non-Hispanic White	77.7429	Bronchus	5.52268	1	3.35	1.96	1.70918
CCF1430	Female	Non-Hispanic White	50.0133	Bronchus	3.09007	1	6.13	1.58	3.87975
CCF1431	Male	Non-Hispanic White	64.4284	Bronchus	8.44839	1	5.76	1.42	4.05634
CCF1432	Male	Non-Hispanic White	66.6188	Bronchus	3.15582	1	12.75	1.39	9.17266
CCF1433	Female	Non-Hispanic Black	60.8007	Bronchus	1.51216	0	10.09	1.11	9.09009
CCF1434	Male	Non-Hispanic White	55.574	Bronchus	8.02104	1	4.28	2.45	1.74694
CCF1435	Male	Non-Hispanic White	67.7687	Bronchus	19.0007	1	2.83	0.77	3.67532
CCF1436	Male	Non-Hispanic White	58.8404	Bronchus	5.39119	1	43.72	2.71	16.1328
CCF1437	Female	Non-Hispanic White	55.4645	Bronchus	4.99671	0	5.69	1.65	3.44848
CCF1438	Female	Other	68.9898	Bronchus	4.07627	1	9.99	0.41	24.3659
CCF1439	Female	Non-Hispanic White	65.77	Bronchus	6.70611	0	6.5	1.86	3.49462
CCF1440	Female	Non-Hispanic Black	64.2861	Bronchus	52.3011	0	6.19	2.17	2.85253
CCF1441	Female	Non-Hispanic White	62.3531	Bronchus	10.1907	0	1.85	1.59	1.16352
CCF1442	Female	Non-Hispanic White	67.7112	Bronchus	25.4438	1	7.6	0.85	8.94118
CCF1443	Female	Non-Hispanic White	63.5852	Bronchus	4.14201	1	3.21	1.53	2.09804
CCF1444	Female	Non-Hispanic White	66.6708	Bronchus	9.92768	0	2.09	1.25	1.672
CCF1445	Female	Non-Hispanic Black	73.2992	Bronchus	47.666	1	6.36	2.8	2.27143
CCF1446	Male	Non-Hispanic White	74.8434	Bronchus	12.426	1	3.69	1.3	2.83846
CCF1447	Female	Non-Hispanic White	53.7451	Bronchus	47.7318	0	4.06	1.63	2.4908
CCF1448	Male	Non-Hispanic Black	65.373	Bronchus	8.84287	1	6.9	0.57	12.1053
CCF1449	Male	Non-Hispanic Black	72.4423	Bronchus	67.4227	0	2.5	0.56	4.46429
CCF1450	Female	Non-Hispanic White	73.1377	Bronchus	5.2597	1	1.63	0.77	2.11688
CCF1451	Female	Non-Hispanic White	72.7955	Bronchus	23.2084	1	7.32	2.16	3.38889
CCF1452	Male	Unknown	64.9295	Bronchus	2.07101	1	10.58	0.66	16.0303
CCF1453	Male	Non-Hispanic White	68.1903	Bronchus	20.9402	0	3.77	0.56	6.73214
CCF1454	Female	Non-Hispanic White	57.7342	Bronchus	7.36358	1	5.07	1.92	2.64062
CCF1455	Male	Non-Hispanic White	42.005	Bronchus	2.30112	1	4.98	1.89	2.63492
CCF1456	Male	Non-Hispanic White	76.9735	Bronchus	13.0835	1	1.83	1.28	1.42969
CCF1457	Male	Non-Hispanic White	73.0145	Bronchus	51.1834	0	8.53	1.75	4.87429
CCF1458	Female	Non-Hispanic White	59.5604	Bronchus	3.5503	1	4.71	0.68	6.92647
CCF1459	Male	Non-Hispanic White	70.4874	Bronchus	8.11966	1	5.54	1.23	4.50407
CCF1460	Male	Unknown	67.1828	Bronchus	1.21631	1	5.27	0.65	8.10769
CCF1461	Female	Non-Hispanic White	80.9681	Bronchus	7.36358	0	15.06	1.27	11.8583
CCF1462	Female	Non-Hispanic White	66	Bronchus	7.3307	1	5.96	0.41	14.5366
CCF1463	Female	Non-Hispanic Black	64.4312	Bronchus	5.55556	1	1.52	2.02	0.752475
CCF1464	Female	Non-Hispanic White	69.2225	Bronchus	5.39119	0	6.48	1.68	3.85714
CCF1465	Female	Non-Hispanic White	51.9381	Bronchus	0.854701	1	4.78	0.64	7.46875
CCF1466	Female	Non-Hispanic White	73.4444	Bronchus	7.8238	1	2.87	2.3	1.24783
CCF1467	Female	Non-Hispanic White	81.6855	Bronchus	9.00723	1	2.69	0.81	3.32099
CCF1468	Male	Non-Hispanic White	59.0512	Bronchus	15.7791	1	4.88	1.67	2.92216
CCF1469	Male	Non-Hispanic White	48.9291	Bronchus	1.41354	1	7.96	0.77	10.3377
CCF1470	Female	Non-Hispanic Black	68.3409	Bronchus	2.30112	0	4.67	2.39	1.95397
CCF1471	Male	Non-Hispanic White	68.0589	Bronchus	5.32544	0	2.57	1.3	1.97692
CCF1472	Male	Non-Hispanic White	71.7551	Bronchus	2.92571	1	2.6	1.53	1.69935
CCF1473	Male	Non-Hispanic White	74.5067	Bronchus	6.67324	1	1.47	2.88	0.510417
CCF1474	Male	Non-Hispanic White	61.0416	Bronchus	5.39119	1	7.35	1.59	4.62264
CCF1475	Male	Non-Hispanic White	65.2388	Bronchus	5.78567	1	4.01	0.96	4.17708
CCF1476	Female	Non-Hispanic White	64.3025	Bronchus	17.2913	1	6.46	1.55	4.16774
CCF1477	Female	Non-Hispanic White	59.481	Bronchus	13.5437	0	3.98	1.52	2.61842
CCF1478	Male	Non-Hispanic White	72.8584	Bronchus	13.215	0	1.31	2.08	0.629808
CCF1479	Male	Non-Hispanic White	56.9977	Bronchus	2.53123	1	0.22	0.35	0.628571
CCF1480	Female	Non-Hispanic White	53.2851	Bronchus	7.72518	1	3.14	1.92	1.63542
CCF1481	Female	Non-Hispanic White	74.7476	Bronchus	13.1164	0	7.95	2.87	2.77003
CCF1482	Female	Non-Hispanic White	74.5614	Bronchus	1.41354	1	11.33	1.6	7.08125
CCF1483	Female	Non-Hispanic White	70.0904	Bronchus	0.723208	1	17.16	1.72	9.97674
CCF1484	Female	Non-Hispanic White	70.4244	Bronchus	2.5641	1	6.86	1.34	5.1194
CCF1485	Female	Non-Hispanic White	63.3497	Bronchus	53.616	1	4.97	1.66	2.99398
CCF1486	Female	Non-Hispanic Black	79.1392	Bronchus	34.188	1	2.62	1.47	1.78231
CCF1487	Male	Unknown	77.4691	Bronchus	2.13675	1	7.38	0.91	8.10989
CCF1488	Female	Non-Hispanic White	73.1404	Bronchus	38.9218	0	7.22	1.57	4.59873
CCF1489	Male	Non-Hispanic White	69.7673	Bronchus	7.29783	1	2.14	0.44	4.86364
CCF1490	Male	Non-Hispanic White	69.228	Bronchus	42.8008	1	6.16	0.89	6.92135
CCF1491	Male	Non-Hispanic White	71.7797	Bronchus	4.56936	1	2.21	0.17	13
CCF1492	Female	Non-Hispanic Black	78.0167	Bronchus	26.2327	0	7.9	1.52	5.19737
CCF1493	Female	Non-Hispanic White	65.2909	Bronchus	12.952	1	2.35	0.71	3.30986
CCF1494	Female	Non-Hispanic White	51.3823	Bronchus	3.45168	1	5.76	1.55	3.71613
CCF1495	Male	Non-Hispanic Black	66.2628	Bronchus	9.66469	0	3.1	1.2	2.58333
CCF1496	Male	Non-Hispanic Black	56.1408	Bronchus	22.7811	1	7.14	0.84	8.5
CCF1497	Male	Non-Hispanic Black	64.2395	Bronchus	55.4569	0	3.5	2.8	1.25
CCF1498	Female	Non-Hispanic White	64.579	Bronchus	20.7429	1	4.35	0.71	6.12676
CCF1499	Male	Non-Hispanic White	81.3323	Bronchus	4.53649	1	0.52	0.27	1.92593
CCF1500	Male	Non-Hispanic White	78.7148	Bronchus	19.3294	0	7.29	2.21	3.29864
CCF1501	Female	Non-Hispanic White	73.9427	Bronchus	33.3991	0	2.99	1.21	2.47107
CCF1502	Female	Non-Hispanic White	74.9858	Bronchus	0.690335	1	6.59	1.65	3.99394
CCF1503	Male	Non-Hispanic Black	60.8117	Bronchus	0.690335	1	3.39	1.75	1.93714
CCF1504	Male	Non-Hispanic Black	65.4962	Bronchus	2.07101	1	3.06	3.1	0.987097
CCF1505	Male	Non-Hispanic White	68.1	Bronchus	78.2051	0	5.38	1.06	5.07547
CCF1506	Female	Non-Hispanic White	76.478	Bronchus	11.3083	1	4.94	0.73	6.76712
CCF1507	Female	Non-Hispanic Black	63.8644	Bronchus	3.9119	1	13.01	1.72	7.56395
CCF1508	Male	Non-Hispanic White	71.5032	Bronchus	4.47074	1	16.51	2.04	8.09314
CCF1509	Female	Non-Hispanic White	59.5988	Bronchus	1.41354	1	8.05	1.03	7.81553
CCF1510	Female	Non-Hispanic Black	64.9705	Bronchus	34.0565	1	0.79	0.75	1.05333
CCF1511	Female	Non-Hispanic Black	63.7795	Bronchus	31.5253	1	5.7	0.29	19.6552
CCF1512	Female	Non-Hispanic White	76.5738	Bronchus	21.6634	0	3.4	1.15	2.95652
CCF1513	Female	Non-Hispanic White	73.573	Bronchus	9.69757	1	4.26	0.53	8.03774
CCF1514	Male	Non-Hispanic White	77.6169	Bronchus	19.3623	1	17.4	1.56	11.1538
CCF1515	Female	Non-Hispanic White	61.5345	Bronchus	43.524	0	6.93	2.1	3.3
CCF1516	Male	Non-Hispanic White	63.4975	Bronchus	7.79093	0	3.21	0.46	6.97826
CCF1517	Male	Non-Hispanic White	79.1502	Bronchus	14.4642	1	2.69	0.66	4.07576
CCF1518	Male	Non-Hispanic White	56.6993	Bronchus	101.282	1	4.26	1.46	2.91781
CCF1519	Male	Non-Hispanic White	65.9233	Bronchus	59.8291	0	9.29	1.57	5.9172
CCF1520	Male	Non-Hispanic White	67.2238	Bronchus	1.64366	1	1.52	0.62	2.45161
CCF1521	Female	Non-Hispanic White	71.3553	Bronchus	7.95529	1	2.6	0.53	4.90566
CCF1522	Female	Non-Hispanic White	54.1229	Bronchus	2.99145	1	7.09	0.95	7.46316
CCF1523	Male	Non-Hispanic White	74.5559	Bronchus	4.83235	1	4.01	3.32	1.20783
CCF1524	Male	Non-Hispanic White	52.6992	Bronchus	28.0408	0	8.09	0.89	9.08989
CCF1525	Female	Non-Hispanic White	76.4971	Bronchus	7.03485	1	4.21	0.61	6.90164
CCF1526	Female	Non-Hispanic White	64.2532	Bronchus	3.38593	1	2.73	0.89	3.06742
CCF1527	Male	Non-Hispanic Black	59.4783	Bronchus	6.14727	1	4.55	1.01	4.50495
CCF1528	Male	Non-Hispanic White	78.8599	Bronchus	1.84089	1	6.48	0.66	9.81818
CCF1529	Female	Non-Hispanic Black	75.9687	Bronchus	1.74227	1	1.82	0.79	2.3038
CCF1530	Female	Non-Hispanic Black	70.0302	Bronchus	2.99145	1	5.11	1.04	4.91346
CCF1531	Female	Non-Hispanic White	49.0989	Bronchus	5.75279	1	10.33	1.13	9.14159
CCF1532	Female	Non-Hispanic White	80.8586	Bronchus	7.59369	0	6.44	1.53	4.20915
CCF1533	Male	Non-Hispanic White	59.6754	Bronchus	9.50033	1	6.75	2.9	2.32759
CCF1534	Male	Non-Hispanic White	81.6526	Bronchus	6.67324	0	4.09	1.38	2.96377
CCF1535	Female	Non-Hispanic White	91.6158	Bronchus	14.0039	0	8.55	1.02	8.38235
CCF1536	Male	Non-Hispanic White	46.8127	Bronchus	7.13346	1	6.32	0.27	23.4074
CCF1537	Male	Non-Hispanic Black	58.238	Bronchus	16.1407	1	3.53	0.93	3.7957
CCF1538	Male	Non-Hispanic White	66.3148	Bronchus	27.975	0	4.09	1.76	2.32386
CCF1539	Male	Non-Hispanic White	64.4969	Bronchus	9.89481	1	3.48	0.31	11.2258
CCF1540	Male	Non-Hispanic Black	61.748	Bronchus	8.71137	1	9.75	0.35	27.8571
CCF1541	Male	Non-Hispanic White	73.0474	Bronchus	18.2117	0	3	1.16	2.58621
CCF1542	Female	Non-Hispanic Black	56.4858	Bronchus	72.2222	0	3.65	3.14	1.16242
CCF1543	Male	Non-Hispanic Black	73.3102	Bronchus	4.99671	1	3.87	2.1	1.84286
CCF1544	Female	Non-Hispanic White	55.0593	Bronchus	33.4977	1	5.23	1.19	4.39496
CCF1545	Female	Non-Hispanic White	50.9579	Bronchus	9.04011	1	2.65	1.68	1.57738
CCF1546	Female	Non-Hispanic White	53.8902	Bronchus	3.35306	1	9.23	1.37	6.73723
CCF1547	Female	Non-Hispanic Black	65.8001	Bronchus	0.95332	1	5.55	1.19	4.66387
CCF1548	Female	Non-Hispanic White	52.5733	Bronchus	9.66469	1	7.96	1.74	4.57471
CCF1549	Female	Non-Hispanic Black	54.5227	Bronchus	18.902	1	11	1.44	7.63889
CCF1550	Female	Non-Hispanic White	65.7399	Bronchus	2.76134	1	4.74	1.97	2.40609
CCF1551	Male	Non-Hispanic White	66.627	Bronchus	2.99145	0	3.16	0.95	3.32632
CCF1552	Female	Non-Hispanic White	74.6572	Bronchus	17.4885	0	4.56	1.57	2.90446
CCF1553	Male	Non-Hispanic White	65.5674	Bronchus	12.5904	0	5.23	0.9	5.81111
CCF1554	Female	Non-Hispanic Black	55.9573	Bronchus	2.16963	1	1.94	0.72	2.69444
CCF1555	Male	Non-Hispanic White	67.2457	Bronchus	23.2413	1	0.99	0.76	1.30263
CCF1556	Female	Non-Hispanic White	63.3031	Bronchus	19.7239	0	1.97	2.12	0.929245
CCF1557	Male	Non-Hispanic White	66.7255	Bronchus	3.22156	1	6.24	2.28	2.73684
CCF1558	Female	Non-Hispanic White	58.3503	Bronchus	6.50888	1	4.55	0.57	7.98246
CCF1559	Female	Non-Hispanic White	73.083	Bronchus	56.3445	0	9.94	1.37	7.25547
CCF1560	Male	Non-Hispanic White	89.8827	Bronchus	9.36884	0	6.13	0.28	21.8929
CCF1561	Female	Non-Hispanic Black	62.2299	Bronchus	36.0618	0	2.94	2.12	1.38679
CCF1562	Female	Non-Hispanic White	89.8362	Bronchus	18.146	0	2.96	2.02	1.46535
CCF1563	Male	Non-Hispanic White	74.0193	Bronchus	6.41026	0	3.55	2.43	1.46091
CCF1564	Male	Non-Hispanic White	79.2788	Bronchus	3.28731	1	3.12	1.94	1.60825
CCF1565	Female	Non-Hispanic Black	57.7014	Bronchus	30.1446	0	5.29	1.55	3.4129
CCF1566	Female	Non-Hispanic White	68.1547	Bronchus	9.43458	0	2.48	1.36	1.82353
CCF1567	Female	Non-Hispanic Black	65.4113	Bronchus	47.9619	1	2.92	1.44	2.02778
CCF1568	Male	Non-Hispanic Black	78.8545	Bronchus	5.68705	1	3.27	1.74	1.87931
CCF1569	Male	Non-Hispanic Black	64.0095	Bronchus	13.1164	1	1.52	1.12	1.35714
CCF1570	Female	Non-Hispanic White	83.6595	Bronchus	1.84089	1	3.46	0.71	4.87324
CCF1571	Female	Non-Hispanic Black	84.2509	Bronchus	87.9027	0	3.96	1.14	3.47368
CCF1572	Female	Non-Hispanic White	72.9105	Bronchus	18.1788	1	8.09	2.16	3.74537
CCF1573	Female	Non-Hispanic Black	61.8959	Bronchus	16.075	1	7.49	0.74	10.1216
CCF1574	Male	Non-Hispanic White	70.742	Bronchus	20.1183	1	7.09	1	7.09
CCF1575	Female	Non-Hispanic White	77.0885	Bronchus	11.8672	1	3.33	0.56	5.94643
CCF1576	Female	Non-Hispanic White	63.5331	Bronchus	14.9573	1	4.48	2.7	1.65926
CCF1577	Female	Non-Hispanic White	60.6173	Bronchus	5.39119	1	9.07	1.33	6.81955
CCF1578	Female	Non-Hispanic White	62.3476	Bronchus	4.7666	0	3.48	1.53	2.27451
CCF1579	Female	Non-Hispanic White	57.7561	Bronchus	3.48455	1	10.57	2.22	4.76126
CCF1580	Female	Non-Hispanic White	53.9012	Bronchus	8.84287	1	6.09	0.41	14.8537
CCF1581	Female	Non-Hispanic Black	60.5351	Bronchus	11.6042	1	2.06	1.5	1.37333
CCF1582	Male	Non-Hispanic White	67.1745	Bronchus	1.31492	1	6.58	1.23	5.34959
CCF1583	Female	Non-Hispanic White	66.8433	Bronchus	30.7035	0	5.25	1.63	3.22086
CCF1584	Female	Non-Hispanic White	60.1984	Bronchus	28.7968	1	3.7	3.12	1.1859
CCF1585	Female	Non-Hispanic White	85.0668	Bronchus	2.59698	1	20.99	0.67	31.3284
CCF1586	Male	Non-Hispanic Black	53.4357	Bronchus	74.4576	0	5.37	1.95	2.75385
CCF1587	Male	Non-Hispanic White	59.9355	Bronchus	26.4629	1	4.8	1.48	3.24324
CCF1588	Female	Non-Hispanic Black	70.8297	Bronchus	5.19395	1	6.31	1.39	4.53957
CCF1589	Male	Non-Hispanic White	61.926	Bronchus	13.3794	1	10.64	1.29	8.24806
CCF1590	Female	Non-Hispanic White	40.0665	Bronchus	23.7673	1	13.66	1.07	12.7664
CCF1591	Female	Non-Hispanic Black	61.6878	Bronchus	10.2235	0	4.71	0.79	5.96203
CCF1592	Male	Non-Hispanic White	72.4094	Bronchus	2.03813	1	2.34	0.2	11.7
CCF1593	Male	Non-Hispanic White	66.8789	Bronchus	18.4089	1	10.18	0.83	12.2651
CCF1594	Male	Asian	76.8421	Bronchus	10.8153	1	23.22	1.72	13.5
CCF1595	Female	Non-Hispanic Black	69.6113	Bronchus	19.9869	0	3.34	1.32	2.5303
CCF1596	Female	Non-Hispanic White	55.1551	Bronchus	12.6561	1	5.53	0.69	8.01449
CCF1597	Female	Non-Hispanic White	59.5714	Bronchus	2.82709	1	1.55	0.5	3.1
CCF1598	Male	Other	71.7414	Bronchus	0.624589	1	4.77	1.19	4.0084
CCF1599	Female	Non-Hispanic White	76.2671	Bronchus	2.07101	1	4.88	1.8	2.71111
CCF1600	Male	Non-Hispanic White	73.5922	Bronchus	2.85996	1	5.58	1.24	4.5
CCF1601	Female	Non-Hispanic White	79.9524	Bronchus	59.7962	0	8.5	2.44	3.48361
CCF1602	Female	Non-Hispanic Black	76.1768	Bronchus	6.01578	1	7.94	0.91	8.72527
CCF1603	Male	Non-Hispanic White	56.2722	Bronchus	22.5838	1	2.81	1.4	2.00714
CCF1604	Female	Other	62.2217	Bronchus	7.59369	1	3.25	2.04	1.59314
CCF1605	Male	Non-Hispanic White	68.3245	Bronchus	7.39645	1	2.62	1.18	2.22034
CCF1606	Male	Hispanic	59.2921	Bronchus	68.1131	1	4.92	0.82	6
CCF1607	Female	Non-Hispanic Black	53.4111	Bronchus	3.25444	1	8.37	1.19	7.03361
CCF1608	Female	Non-Hispanic White	74.8626	Bronchus	21.6634	0	5.05	1.43	3.53147
CCF1609	Female	Non-Hispanic White	64.6064	Bronchus	19.6252	0	9.38	0.89	10.5393
CCF1610	Female	Non-Hispanic White	66.6762	Bronchus	13.3794	1	4.64	1.24	3.74194
CCF1611	Male	Non-Hispanic White	60.442	Bronchus	6.50888	1	8.72	2.05	4.25366
CCF1612	Female	Non-Hispanic White	59.2319	Bronchus	5.78567	1	4.41	1.3	3.39231
CCF1613	Male	Non-Hispanic Black	72.6066	Bronchus	5.06246	0	7.52	1.89	3.97884
CCF1614	Male	Non-Hispanic White	61.2004	Bronchus	3.68179	1	2.33	1.59	1.46541
CCF1615	Female	Non-Hispanic White	49.2029	Bronchus	40.664	1	2.95	1.24	2.37903
CCF1616	Female	Non-Hispanic White	73.9646	Bronchus	1.80802	1	3.1	0.98	3.16327
CCF1617	Female	Non-Hispanic White	63.3497	Bronchus	1.80802	1	4.6	1.42	3.23944
CCF1618	Female	Non-Hispanic Black	79.8292	Bronchus	21.1703	0	6.26	1.73	3.6185
CCF1619	Female	Non-Hispanic White	82.3453	Bronchus	3.81328	1	4.02	0.75	5.36
CCF1620	Male	Non-Hispanic White	64.9979	Bronchus	1.97239	1	16.02	1.22	13.1311
CCF1621	Female	Non-Hispanic White	70.2301	Bronchus	15.2202	0	5.67	2.97	1.90909
CCF1622	Male	Non-Hispanic White	65.2772	Bronchus	26.9231	1	16.68	1.77	9.42373
CCF1623	Female	Non-Hispanic Black	64.913	Bronchus	3.94477	1	3.39	1.24	2.73387
CCF1624	Female	Non-Hispanic White	66.2929	Bronchus	8.77712	1	5.04	1.17	4.30769
CCF1625	Female	Non-Hispanic White	71.3444	Bronchus	7.13346	1	2.54	2	1.27
CCF1626	Male	Non-Hispanic White	65.7837	Bronchus	48.6193	1	4.31	1.12	3.84821
CCF1627	Female	Non-Hispanic White	67.4127	Bronchus	2.03813	1	2.3	2.53	0.909091
CCF1628	Female	Non-Hispanic White	59.2538	Bronchus	3.64892	1	5.23	1.79	2.92179
CCF1629	Female	Non-Hispanic White	53.0771	Bronchus	4.60224	1	6.93	1.44	4.8125
CCF1630	Female	Non-Hispanic White	58.4981	Bronchus	13.5108	1	6.2	2.28	2.7193
CCF1631	Female	Non-Hispanic White	73.762	Bronchus	2.10388	1	3.63	1.06	3.42453
CCF1632	Male	Non-Hispanic White	65.8083	Bronchus	22.551	1	8.98	1.01	8.89109
CCF1633	Male	Non-Hispanic White	76.5902	Bronchus	40.0723	1	3.62	1.39	2.60432
CCF1634	Female	Non-Hispanic White	78.0276	Bronchus	7.36358	1	7.92	1	7.92
CCF1635	Male	Non-Hispanic White	68.1109	Bronchus	1.90664	1	13.71	1.85	7.41081
CCF1636	Female	Non-Hispanic White	76.6012	Bronchus	2.5641	1	1.52	0.88	1.72727
CCF1637	Female	Non-Hispanic White	82.8573	Bronchus	18.1131	1	4.28	0.81	5.28395
CCF1638	Female	Non-Hispanic White	78.4848	Bronchus	5.52268	1	3.02	0.94	3.21277
CCF1639	Female	Non-Hispanic White	74.0823	Bronchus	6.1144	1	6.45	1.49	4.32886
CCF1640	Male	Non-Hispanic White	88.0757	Bronchus	45.1348	1	3.38	1.77	1.9096
CCF1641	Male	Non-Hispanic White	58.854	Bronchus	4.14201	1	7.59	0.89	8.52809
CCF1642	Female	Non-Hispanic White	67.4018	Bronchus	14.6285	1	6.97	2.81	2.48043
CCF1643	Female	Non-Hispanic White	79.6183	Bronchus	2.10388	1	14.93	0.94	15.883
CCF1644	Female	Non-Hispanic White	75.7798	Bronchus	12.8863	1	5.33	0.96	5.55208
CCF1645	Female	Non-Hispanic White	73.0747	Bronchus	34.6154	0	5.55	0.41	13.5366
CCF1646	Female	Non-Hispanic Black	83.1174	Bronchus	14.4313	1	6.52	0.89	7.32584
CCF1647	Female	Non-Hispanic White	79.9633	Bronchus	3.02433	1	2.82	0.74	3.81081
CCF1648	Male	Non-Hispanic White	74.2794	Bronchus	6.93623	1	6.17	1.77	3.48588
CCF1649	Female	Non-Hispanic Black	84.678	Bronchus	4.83235	1	7.04	2.31	3.04762
CCF1650	Male	Non-Hispanic White	67.8262	Bronchus	4.37212	1	6.09	1.41	4.31915
CCF1651	Male	Non-Hispanic White	68.9159	Bronchus	11.67	1	6.98	0.82	8.5122
CCF1652	Female	Non-Hispanic White	65.1978	Bronchus	4.30638	0	2.31	1.5	1.54
CCF1653	Female	Non-Hispanic White	69.3621	Bronchus	4.14201	1	3.94	1.45	2.71724
CCF1654	Male	Non-Hispanic White	59.9328	Bronchus	2.07101	1	6.25	2.72	2.29779
CCF1655	Male	Non-Hispanic White	72.0754	Bronchus	4.56936	1	3.96	0.61	6.4918
CCF1656	Male	Unknown	46.7443	Bronchus	2.99145	1	2.27	0.3	7.56667
CCF1657	Female	Non-Hispanic Black	69.6825	Bronchus	7.85667	0	4.21	2.31	1.82251
CCF1658	Female	Non-Hispanic Black	59.9766	Bronchus	8.74425	1	2.72	1.41	1.92908
CCF1659	Male	Non-Hispanic White	65.8412	Bronchus	0.723208	1	7.35	0.67	10.9701
CCF1660	Female	Non-Hispanic White	55.1716	Bronchus	10.3879	1	10.22	0.47	21.7447
CCF1661	Male	Non-Hispanic White	58.8102	Bronchus	38.1657	0	3.36	0.65	5.16923
CCF1662	Male	Non-Hispanic White	62.7391	Bronchus	41.2558	0	5.51	1.18	4.66949
CCF1663	Male	Non-Hispanic White	74.9502	Bronchus	6.34451	1	6.89	1.15	5.9913
CCF1664	Female	Non-Hispanic Black	73.3896	Bronchus	6.18014	1	3.05	0.78	3.91026
CCF1665	Male	Non-Hispanic White	61.8712	Bronchus	2.36686	1	5.69	1.66	3.42771
CCF1666	Male	Non-Hispanic Black	62.9609	Bronchus	2.07101	1	3.19	0.88	3.625
CCF1667	Male	Non-Hispanic Black	56.4337	Bronchus	16.7324	0	1.78	0.29	6.13793
CCF1668	Male	Non-Hispanic Black	59.7576	Bronchus	17.6857	1	4.75	2.92	1.62671
CCF1669	Male	Non-Hispanic White	85.5815	Bronchus	4.07627	1	10.65	1.15	9.26087
CCF1670	Male	Unknown	60.7268	Bronchus	5.2597	1	7.79	2.31	3.37229
CCF1671	Female	Non-Hispanic Black	57.4769	Bronchus	36.9822	1	9.33	1.91	4.88482
CCF1672	Female	Non-Hispanic White	56.0696	Bronchus	62.1631	0	4.25	1.81	2.34807
CCF1673	Female	Non-Hispanic White	57.496	Bronchus	18.6062	0	2.48	1.04	2.38462
CCF1674	Female	Non-Hispanic White	87.4351	Bronchus	13.0178	1	9.39	1.2	7.825
CCF1675	Female	Non-Hispanic White	73.6223	Bronchus	11.8014	1	5.63	1.41	3.99291
CCF1676	Female	Non-Hispanic White	56.7678	Bronchus	28.6325	1	7.52	1.1	6.83636
CCF1677	Male	Non-Hispanic White	74.6353	Bronchus	22.7811	1	4.69	1.05	4.46667
CCF1678	Female	Non-Hispanic White	74.033	Bronchus	13.6423	1	5.95	1.25	4.76
CCF1679	Male	Non-Hispanic White	61.8302	Bronchus	2.26824	1	8.76	1.43	6.12587
CCF1680	Male	Non-Hispanic White	77.836	Bronchus	10.2235	0	8.71	1.27	6.85827
CCF1681	Male	Non-Hispanic White	74.7586	Bronchus	26.3314	0	6.57	0.98	6.70408
CCF1682	Female	Non-Hispanic Black	83.0873	Bronchus	6.90335	1	5.07	1.24	4.08871
CCF1683	Male	Non-Hispanic White	59.429	Bronchus	40.2038	0	3.52	1.49	2.36242
CCF1684	Male	Non-Hispanic White	67.2868	Bronchus	29.9474	1	5.52	0.67	8.23881
CCF1685	Male	Non-Hispanic White	72.4806	Bronchus	41.8475	1	4.78	1.09	4.38532
CCF1686	Female	Non-Hispanic White	80.4616	Bronchus	2.03813	1	2.49	0.74	3.36486
CCF1687	Male	Non-Hispanic White	72.842	Bronchus	2.39974	1	3.42	1.09	3.13761
CCF1688	Female	Non-Hispanic White	77.606	Bronchus	60.5523	1	3.52	0.52	6.76923
CCF1689	Male	Non-Hispanic White	80.7272	Bronchus	0.42735	1	27.99	0.62	45.1452
CCF1690	Male	Non-Hispanic White	72.5983	Bronchus	4.2735	1	4.56	0.41	11.122
CCF1691	Male	Non-Hispanic White	69.9179	Bronchus	22.3208	0	4.32	0.79	5.46835
CCF1692	Female	Non-Hispanic White	56.4091	Bronchus	10.3879	1	4.11	0.78	5.26923
CCF1693	Male	Non-Hispanic White	70.5586	Bronchus	4.43787	0	7.28	1.21	6.01653
CCF1694	Female	Non-Hispanic Black	58.0135	Bronchus	3.25444	1	6.05	2.05	2.95122
CCF1695	Female	Non-Hispanic White	65.0226	Bronchus	6.44313	1	6.88	1.56	4.41026
CCF1696	Male	Non-Hispanic White	72.4286	Bronchus	69.2636	1	2.94	0.61	4.81967
CCF1697	Male	Other	53.9258	Bronchus	8.97436	1	2.75	1.4	1.96429
CCF1698	Male	Non-Hispanic White	86.3043	Bronchus	15.6476	1	4.72	2.06	2.29126
CCF1699	Male	Non-Hispanic White	70.9611	Bronchus	8.51414	1	33.52	1.9	17.6421
CCF1700	Female	Non-Hispanic White	69.6825	Bronchus	39.119	0	3.28	1.19	2.7563
CCF1701	Female	Non-Hispanic White	59.9492	Bronchus	9.36884	0	2.84	1.15	2.46957
CCF1702	Male	Non-Hispanic White	80.3576	Bronchus	3.32018	1	4.55	0.46	9.8913
CCF1703	Male	Non-Hispanic Black	90.1155	Bronchus	15.4175	1	8.12	2.41	3.36929
CCF1704	Male	Non-Hispanic White	80.6861	Bronchus	24.359	0	2.46	0.78	3.15385
CCF1705	Male	Non-Hispanic White	64.9486	Bronchus	3.0572	1	5.28	1.55	3.40645
CCF1706	Male	Non-Hispanic White	65.7563	Bronchus	6.70611	1	7.29	2.4	3.0375
CCF1707	Female	Non-Hispanic White	81.68	Bronchus	3.22156	1	3.2	0.5	6.4
CCF1708	Female	Non-Hispanic White	67.7577	Bronchus	6.67324	0	2.12	0.69	3.07246
CCF1709	Male	Non-Hispanic White	72.0425	Bronchus	37.3767	1	10.49	0.27	38.8519
CCF1710	Female	Non-Hispanic Black	53.8902	Bronchus	96.8771	0	1.26	1.76	0.715909
CCF1711	Male	Non-Hispanic White	83.1119	Bronchus	2.53123	1	6.15	1.05	5.85714
CCF1712	Female	Non-Hispanic White	65.3976	Bronchus	11.4727	0	3.32	0.17	19.5294
CCF1713	Male	Non-Hispanic White	85.3625	Bronchus	1.38067	1	6.77	1.6	4.23125
CCF1714	Male	Non-Hispanic White	59.6398	Bronchus	46.0224	0	0.81	1.63	0.496933
CCF1715	Male	Non-Hispanic White	70.0986	Bronchus	8.97436	1	3.24	1.33	2.43609
CCF1716	Male	Non-Hispanic White	64.8829	Bronchus	0.95332	1	6.3	2.65	2.37736
CCF1717	Female	Non-Hispanic White	62.0903	Bronchus	3.68179	1	4.21	1.26	3.34127
CCF1718	Male	Non-Hispanic White	58.4269	Bronchus	9.96055	1	0.09	0.69	0.130435
CCF1719	Male	Non-Hispanic White	58.0874	Bronchus	21.8935	1	4.08	0.89	4.58427
CCF1720	Female	Non-Hispanic White	61.6604	Bronchus	8.90861	1	6	0.74	8.10811
CCF1721	Male	Non-Hispanic White	67.4127	Bronchus	8.02104	1	5.34	0.75	7.12
CCF1722	Female	Non-Hispanic White	79.7224	Bronchus	4.56936	1	2.77	1.31	2.1145
CCF1723	Male	Non-Hispanic White	65.9972	Bronchus	3.48455	1	8.45	1.7	4.97059
CCF1724	Female	Non-Hispanic White	69.0801	Bronchus	37.311	1	4.64	2.13	2.1784
CCF1725	Male	Non-Hispanic White	76.8339	Bronchus	3.4188	1	3.89	0.86	4.52326
CCF1726	Male	Non-Hispanic White	56.5843	Bronchus	29.7173	1	9.67	0.59	16.3898
CCF1727	Female	Non-Hispanic Black	84.3029	Bronchus	19.3294	1	11.45	1	11.45
CCF1728	Female	Non-Hispanic White	90.5152	Bronchus	4.47074	1	4.82	0.75	6.42667
CCF1729	Female	Non-Hispanic White	61.9616	Bronchus	1.61078	1	4.88	2.33	2.09442
CCF1730	Female	Non-Hispanic Black	77.7511	Bronchus	46.9428	0	7.69	0.5	15.38
CCF1731	Female	Non-Hispanic White	76.6915	Bronchus	7.98817	0	3.89	1.82	2.13736
CCF1732	Female	Non-Hispanic White	65.8713	Bronchus	17.7844	1	12.06	1.43	8.43357
CCF1733	Male	Non-Hispanic White	50.0544	Bronchus	9.96055	1	2.26	0.13	17.3846
CCF1734	Female	Non-Hispanic Black	58.7719	Bronchus	5.98291	1	1.41	1.28	1.10156
CCF1735	Male	Non-Hispanic White	71.1062	Bronchus	18.1788	1	3.87	0.34	11.3824
CCF1736	Male	Non-Hispanic White	72.2506	Bronchus	26.9888	1	4.21	1.97	2.13706
CCF1737	Female	Non-Hispanic White	68.7133	Bronchus	5.12821	1	6.23	1.08	5.76852
CCF1738	Female	Non-Hispanic White	62.1724	Bronchus	6.18014	1	7.46	1.57	4.75159
CCF1739	Female	Non-Hispanic White	82.5369	Bronchus	10.8153	0	4.07	1.16	3.50862
CCF1740	Female	Non-Hispanic Black	66.6352	Bronchus	1.54504	1	5.03	2.18	2.30734
CCF1741	Male	Non-Hispanic White	83.1064	Bronchus	32.5115	0	4.65	1.11	4.18919
CCF1742	Female	Non-Hispanic White	83.7717	Bronchus	13.6423	1	5.12	3.41	1.50147
CCF1743	Female	Non-Hispanic White	64.4585	Bronchus	2.07101	1	6.76	1.32	5.12121
CCF1744	Male	Non-Hispanic Black	53.6685	Bronchus	30.6049	0	7.12	1.87	3.80749
CCF1745	Female	Non-Hispanic Black	57.6959	Bronchus	9.76331	1	3.4	0.61	5.57377
CCF1746	Male	Non-Hispanic White	59.3031	Bronchus	15.8777	1	6.75	0.58	11.6379
CCF1747	Male	Non-Hispanic White	60.9924	Bronchus	5.75279	1	1.95	0.86	2.26744
CCF1748	Female	Non-Hispanic White	79.5252	Bronchus	17.2255	0	2.12	0.98	2.16327
CCF1749	Male	Non-Hispanic White	65.5893	Bronchus	79.6844	0	4.12	1.45	2.84138
CCF1750	Male	Non-Hispanic White	75.1227	Bronchus	1.67653	1	10.83	0.91	11.9011
CCF1751	Female	Non-Hispanic White	84.6369	Bronchus	60.6838	0	3.18	1.47	2.16327
CCF1752	Male	Non-Hispanic White	70.1014	Bronchus	30.1446	1	4.37	1.61	2.71429
CCF1753	Female	Non-Hispanic White	80.2344	Bronchus	4.83235	1	4.26	2.06	2.06796
CCF1754	Female	Non-Hispanic White	74.9748	Bronchus	2.33399	1	4.56	3.73	1.22252
CCF1755	Male	Non-Hispanic White	52.8471	Bronchus	69.1979	1	4.05	0.49	8.26531
CCF1756	Female	Non-Hispanic White	84.6917	Bronchus	6.77186	1	1.13	1.12	1.00893
CCF1757	Female	Non-Hispanic White	70.0192	Bronchus	2.03813	1	5.01	0.75	6.68
CCF1758	Female	Non-Hispanic White	72.1302	Bronchus	7.79093	1	2	0.41	4.87805
CCF1759	Male	Non-Hispanic White	75.3253	Bronchus	11.0125	1	14.04	1.35	10.4
CCF1760	Male	Non-Hispanic Black	67.1061	Bronchus	6.70611	1	9.63	0.5	19.26
CCF1761	Female	Non-Hispanic White	60.2093	Bronchus	28.9283	1	8.4	0.64	13.125
CCF1762	Male	Non-Hispanic White	72.5162	Bronchus	15.3846	1	5.06	0.78	6.48718
CCF1763	Male	Non-Hispanic White	68.1821	Bronchus	2.07101	1	6.43	0.76	8.46053
CCF1764	Female	Non-Hispanic White	68.1219	Bronchus	38.1986	0	2.62	1.87	1.40107
CCF1765	Female	Unknown	62.9664	Bronchus	1.67653	1	20.17	1.11	18.1712
CCF1766	Female	Non-Hispanic White	68.8967	Bronchus	13.3136	0	4.96	1.99	2.49246
CCF1767	Male	Non-Hispanic Black	63.1882	Bronchus	1.44642	1	5.56	1.23	4.52033
CCF1768	Female	Non-Hispanic White	60.2887	Bronchus	5.71992	0	2.33	0.74	3.14865
CCF1769	Female	Non-Hispanic White	56.9977	Bronchus	45.8909	0	1.66	0.48	3.45833
CCF1770	Male	Non-Hispanic White	71.0624	Bronchus	6.08153	0	3.72	0.78	4.76923
CCF1771	Male	Non-Hispanic Black	77.1652	Bronchus	15.1874	1	5.52	1.63	3.3865
CCF1772	Female	Non-Hispanic White	71.6839	Bronchus	6.18014	1	13.77	1.34	10.2761
CCF1773	Female	Non-Hispanic White	63.4209	Bronchus	0.723208	1	7.57	1.66	4.56024
CCF1774	Male	Non-Hispanic White	81.5595	Bronchus	13.3794	1	3.6	0.55	6.54545
CCF1775	Male	Non-Hispanic White	70.1424	Bronchus	1.38067	1	5.3	0.5	10.6
CCF1776	Male	Non-Hispanic White	64.8336	Bronchus	1.64366	1	4.93	0.72	6.84722
CCF1777	Female	Non-Hispanic Black	67.3854	Bronchus	7.92242	1	4.01	2.07	1.9372
CCF1778	Male	Non-Hispanic White	78.3151	Bronchus	3.64892	1	5.91	0.69	8.56522
CCF1779	Female	Non-Hispanic White	68.5599	Bronchus	7.56082	1	12.92	0.51	25.3333
CCF1780	Female	Non-Hispanic White	70.0877	Bronchus	1.64366	1	11.43	0.88	12.9886
CCF1781	Male	Non-Hispanic White	54.2462	Bronchus	9.99343	1	8.89	3.18	2.7956
CCF1782	Male	Non-Hispanic White	82.0003	Bronchus	4.63511	0	4.14	1.05	3.94286
CCF1783	Male	Non-Hispanic White	56.6281	Bronchus	0.42735	1	29.1	0.65	44.7692
CCF1784	Male	Non-Hispanic White	62.8706	Bronchus	3.71466	1	4.45	0.81	5.49383
CCF1785	Female	Non-Hispanic White	58.2024	Bronchus	57.6594	0	6.38	1.27	5.02362
CCF1786	Male	Non-Hispanic White	67.358	Bronchus	4.43787	1	3.45	1.4	2.46429
CCF1787	Female	Non-Hispanic White	84.1742	Bronchus	61.2426	0	2.4	0.93	2.58065
CCF1788	Female	Non-Hispanic White	81.4637	Bronchus	5.48981	1	13.13	0.65	20.2
CCF1789	Female	Non-Hispanic Black	83.257	Bronchus	35.3386	1	18.55	1.03	18.0097
CCF1790	Female	Non-Hispanic White	70.9748	Bronchus	41.4859	1	4.81	0.77	6.24675
CCF1791	Male	Non-Hispanic White	76.0563	Bronchus	3.9119	1	2.2	0.66	3.33333
CCF1792	Female	Asian	64.9897	Bronchus	8.34977	1	9.18	1.13	8.12389
CCF1793	Male	Non-Hispanic White	84.3357	Bronchus	3.25444	1	4.35	2.17	2.00461
CCF1794	Male	Non-Hispanic White	80.3849	Bronchus	5.16108	0	5.56	1.33	4.18045
CCF1795	Male	Non-Hispanic White	69.8248	Bronchus	79.2242	0	2.54	0.98	2.59184
CCF1796	Female	Non-Hispanic White	75.3007	Bronchus	3.48455	1	3.25	1.3	2.5
CCF1797	Male	Non-Hispanic White	85.9511	Bronchus	7.59369	1	6.39	0.61	10.4754
CCF1798	Female	Non-Hispanic White	69.9617	Bronchus	10.2893	1	3.61	0.75	4.81333
CCF1799	Female	Non-Hispanic White	66.3039	Bronchus	50.1644	0	3.62	1.49	2.42953
CCF1800	Male	Non-Hispanic White	70.0439	Bronchus	5.52268	1	2.51	0.76	3.30263
CCF1801	Female	Non-Hispanic White	74.6326	Bronchus	5.65417	1	4.15	0.4	10.375
CCF1802	Male	Non-Hispanic White	60.2832	Bronchus	10.3879	1	7.3	2.5	2.92
CCF1803	Male	Hispanic	72.3109	Bronchus	4.37212	1	12.43	1.3	9.56154
CCF1804	Male	Non-Hispanic White	81.272	Bronchus	2.16963	1	3.52	0.72	4.88889
CCF1805	Female	Non-Hispanic Black	67.9959	Bronchus	24.8849	1	5.82	1.65	3.52727
CCF1806	Female	Non-Hispanic White	77.0118	Bronchus	36.1933	1	4.37	0.27	16.1852
CCF1807	Male	Non-Hispanic White	75.0652	Bronchus	27.3833	0	5.42	2.11	2.56872
CCF1808	Female	Non-Hispanic White	76.7901	Bronchus	18.6062	0	6	0.63	9.52381
CCF1809	Female	Unknown	78.2466	Bronchus	11.2755	1	4.17	4.36	0.956422
CCF1810	Female	Non-Hispanic White	83.0435	Bronchus	15.4175	1	0.36	33.36	0.0107914
CCF1811	Female	Non-Hispanic White	90.6767	Bronchus	31.0651	1	5.23	0.59	8.86441
CCF1812	Female	Non-Hispanic White	62.9363	Bronchus	44.9375	0	7.17	0.9	7.96667
CCF1813	Male	Non-Hispanic White	70.0932	Bronchus	6.80473	1	3.63	2.43	1.49383
CCF1814	Male	Non-Hispanic White	60.4831	Bronchus	13.3465	1	1.03	0.61	1.68852
CCF1815	Female	Non-Hispanic White	54.8184	Bronchus	93.4583	0	1.87	0.81	2.30864
CCF1816	Female	Non-Hispanic White	73.7839	Bronchus	43.2281	0	4.92	1.44	3.41667
CCF1817	Female	Non-Hispanic Black	66.271	Bronchus	7.36358	0	4.51	0.9	5.01111
CCF1818	Male	Non-Hispanic White	73.25	Bronchus	1.54504	1	4.7	0.32	14.6875
CCF1819	Male	Non-Hispanic White	73.0912	Bronchus	2.85996	1	7.95	1.6	4.96875
CCF1820	Male	Non-Hispanic Black	78.4301	Bronchus	26.693	1	3.27	1.55	2.10968
CCF1821	Male	Non-Hispanic White	55.8259	Bronchus	16.9954	1	1.22	0.36	3.38889
CCF1822	Male	Non-Hispanic Black	68.3327	Bronchus	6.83761	1	7.23	2.14	3.3785
CCF1823	Male	Non-Hispanic Black	64.7898	Bronchus	15.9106	1	8.9	2.12	4.19811
CCF1824	Male	Non-Hispanic White	69.28	Bronchus	11.3741	1	4.68	0.54	8.66667
CCF1825	Female	Non-Hispanic Black	58.1422	Bronchus	3.0572	1	4.2	3.46	1.21387
CCF1826	Male	Non-Hispanic White	83.947	Bronchus	7.62656	1	6.02	1.72	3.5
CCF1827	Female	Non-Hispanic White	77.8168	Bronchus	0.920447	1	10.91	0.36	30.3056
CCF1828	Female	Non-Hispanic White	69.7208	Bronchus	25.2465	0	9.47	1	9.47
CCF1829	Female	Non-Hispanic White	51.4699	Bronchus	45.7922	1	3.42	1.3	2.63077
CCF1830	Female	Hispanic	50.3173	Bronchus	4.7666	0	7.67	1.16	6.61207
CCF1831	Male	Non-Hispanic White	59.8972	Bronchus	4.10914	1	10.39	1.16	8.9569
CCF1832	Female	Non-Hispanic White	43.634	Bronchus	11.9001	1	9.28	2.67	3.47566
CCF1833	Male	Non-Hispanic White	76.2315	Bronchus	3.68179	0	3.58	1.13	3.16814
CCF1834	Male	Non-Hispanic White	68.8118	Bronchus	0.723208	1	5.91	0.65	9.09231
CCF1835	Female	Non-Hispanic Black	70.46	Bronchus	47.0743	1	3.79	0.8	4.7375
CCF1836	Male	Non-Hispanic Black	65.0226	Bronchus	4.43787	1	4.72	1.06	4.45283
CCF1837	Male	Non-Hispanic White	76.5163	Bronchus	49.6055	0	4.18	1.1	3.8
CCF1838	Male	Other	74.1097	Bronchus	3.58317	1	3.7	0.85	4.35294
CCF1839	Male	Non-Hispanic Black	76.5628	Bronchus	0.986193	1	14.83	0.73	20.3151
CCF1840	Male	Non-Hispanic White	68.6585	Bronchus	5.02959	1	13.83	0.85	16.2706
CCF1841	Male	Non-Hispanic White	62.1861	Bronchus	2.72847	1	2.39	0.31	7.70968
CCF1842	Male	Non-Hispanic White	74.2356	Bronchus	67.9487	0	3.53	1.92	1.83854
CCF1843	Male	Non-Hispanic White	81.9154	Bronchus	7.69231	0	6.11	1.28	4.77344
CCF1844	Male	Non-Hispanic White	75.3801	Bronchus	8.3169	1	2.77	1.03	2.68932
CCF1845	Female	Non-Hispanic White	71.0596	Bronchus	18.2117	1	4.97	1.47	3.38095
CCF1846	Female	Non-Hispanic White	65.8549	Bronchus	7.29783	1	4.37	1.54	2.83766
CCF1847	Male	Non-Hispanic White	64.0643	Bronchus	15.4504	1	14.32	0.79	18.1266
CCF1848	Female	Non-Hispanic White	77.2008	Bronchus	8.02104	1	12.66	1.52	8.32895
CCF1849	Male	Non-Hispanic Black	78.8791	Bronchus	17.3899	1	6.77	0.55	12.3091
CCF1850	Male	Non-Hispanic White	73.2445	Bronchus	18.2774	0	6.6	1.36	4.85294
CCF1851	Male	Non-Hispanic White	59.0813	Bronchus	9.20447	1	7.67	1.48	5.18243
CCF1852	Male	Non-Hispanic White	72.5929	Bronchus	41.453	0	2.03	0.85	2.38824
CCF1853	Male	Non-Hispanic Black	75.5306	Bronchus	1.64366	1	10.27	1.07	9.59813
CCF1854	Female	Non-Hispanic Black	78.3288	Bronchus	4.73373	1	5.83	1.78	3.27528
CCF1855	Female	Non-Hispanic Black	70.2684	Bronchus	14.3984	0	1.98	2.43	0.814815
CCF1856	Female	Non-Hispanic Black	62.0026	Bronchus	23.3728	0	7.13	0.71	10.0423
CCF1857	Female	Non-Hispanic Black	84.8258	Bronchus	0.690335	1	10.21	0.86	11.8721
CCF1858	Female	Non-Hispanic Black	71.4512	Bronchus	63.2479	0	4.9	0.78	6.28205
CCF1859	Female	Non-Hispanic Black	59.941	Bronchus	3.58317	1	6.79	0.52	13.0577
CCF1860	Male	Non-Hispanic Black	67.0568	Bronchus	4.86522	1	17.92	4.66	3.84549
CCF1861	Female	Non-Hispanic White	57.6767	Bronchus	29.5858	0	8.33	2.29	3.63755
CCF1862	Male	Non-Hispanic White	67.4894	Bronchus	11.6042	1	2.32	0.51	4.54902
CCF1863	Male	Non-Hispanic White	75.1966	Bronchus	104.931	0	5.21	2.24	2.32589
CCF1864	Male	Non-Hispanic Black	65.8384	Bronchus	21.1045	0	7.67	0.56	13.6964
CCF1865	Female	Non-Hispanic Black	91.4297	Bronchus	2.79421	1	8.99	1.39	6.46763
CCF1866	Female	Other	80.2426	Bronchus	9.20447	1	3.79	1.47	2.57823
CCF1867	Male	Non-Hispanic Black	83.9442	Bronchus	0.361604	1	13.39	1.1	12.1727
CCF1868	Male	Non-Hispanic Black	67.5387	Bronchus	3.4188	1	4.79	1.56	3.07051
CCF1869	Male	Non-Hispanic Black	71.7414	Bronchus	3.38593	0	5.73	0.75	7.64
CCF1870	Male	Non-Hispanic Black	64.5051	Bronchus	5.52268	1	5.8	1.55	3.74194
CCF1871	Female	Non-Hispanic White	70.8351	Bronchus	20.973	0	6.56	0.91	7.20879
CCF1872	Female	Non-Hispanic Black	59.0348	Bronchus	3.94477	0	2.32	2.62	0.885496
CCF1873	Female	Non-Hispanic Black	66.6845	Bronchus	24.8192	0	5.59	3.53	1.58357
CCF1874	Female	Non-Hispanic Black	71.7715	Bronchus	9.04011	1	3.95	2.2	1.79545
CCF1875	Female	Non-Hispanic White	60.6501	Bronchus	4.93097	1	5.65	0.92	6.1413
CCF1876	Female	Non-Hispanic White	57.1127	Bronchus	28.9283	0	2.22	0.86	2.5814
CCF1877	Male	Other	53.9039	Bronchus	4.89809	1	8.95	2	4.475
CCF1878	Female	Non-Hispanic White	89.8636	Bronchus	1.47929	1	4.33	0.96	4.51042
CCF1879	Female	Non-Hispanic White	65.1458	Bronchus	117.62	0	7.68	0.77	9.97403
CCF1880	Male	Non-Hispanic Black	62.1368	Bronchus	20.6443	0	3.41	1.51	2.25828
CCF1881	Male	Non-Hispanic Black	69.5456	Bronchus	21.236	1	15.24	0.98	15.551
CCF1882	Male	Non-Hispanic White	66.0657	Bronchus	17.3899	1	4.78	2.08	2.29808
CCF1883	Male	Non-Hispanic White	80.9462	Bronchus	1.01907	1	3.25	1.35	2.40741
CCF1884	Male	Non-Hispanic Black	57.9615	Bronchus	75.9698	0	3.47	0.68	5.10294
CCF1885	Male	Non-Hispanic Black	81.8634	Bronchus	4.7666	1	6.73	1.22	5.51639
CCF1886	Male	Non-Hispanic White	60.9869	Bronchus	5.09533	1	3.7	1.75	2.11429
CCF1887	Female	Non-Hispanic White	73.365	Bronchus	13.3136	1	7.5	1.96	3.82653
CCF1888	Female	Non-Hispanic White	69.6332	Bronchus	9.23734	1	5.83	0.78	7.47436
CCF1889	Female	Non-Hispanic White	69.5483	Bronchus	14.5957	0	3.82	0.97	3.93814
CCF1890	Male	Non-Hispanic White	74.712	Bronchus	8.71137	1	1.77	1.39	1.27338
CCF1891	Female	Non-Hispanic White	75.8017	Bronchus	34.5496	1	0.55	0.94	0.585106
CCF1892	Male	Non-Hispanic White	75.966	Bronchus	15.1874	1	6.47	0.66	9.80303
CCF1893	Male	Non-Hispanic White	68.9843	Bronchus	3.38593	1	6.41	0.67	9.56716
CCF1894	Female	Non-Hispanic White	81.0557	Bronchus	33.8922	1	7.19	0.73	9.84932
CCF1895	Female	Non-Hispanic White	74.6682	Bronchus	2.43261	1	6.04	1.09	5.54128
CCF1896	Female	Non-Hispanic White	64.6009	Bronchus	0.95332	1	5.25	0.36	14.5833
CCF1897	Female	Non-Hispanic White	74.1398	Bronchus	5.81854	1	5.85	1.72	3.40116
CCF1898	Female	Non-Hispanic White	71.7551	Bronchus	4.83235	1	2.29	1.45	1.57931
CCF1899	Male	Non-Hispanic White	65.9343	Bronchus	25.5095	1	11.61	1.5	7.74
CCF1900	Male	Non-Hispanic White	59.3606	Bronchus	7.59369	1	2.49	1.95	1.27692
CCF1901	Male	Non-Hispanic White	87.2845	Bronchus	21.3675	1	7.25	2.48	2.92339
CCF1902	Female	Non-Hispanic White	70.2081	Bronchus	22.025	1	6.03	0.83	7.26506
CCF1903	Female	Non-Hispanic Black	69.5866	Bronchus	3.45168	1	8.36	2.24	3.73214
CCF1904	Female	Non-Hispanic White	68.5052	Bronchus	3.28731	1	2.32	0.54	4.2963
CCF1905	Female	Non-Hispanic White	82.1044	Bronchus	12.3932	1	5.15	0.57	9.03509
CCF1906	Female	Non-Hispanic White	56.0888	Bronchus	15.1216	1	1.96	1.22	1.60656
CCF1907	Female	Non-Hispanic White	52.5103	Bronchus	19.7239	0	7.14	1.09	6.55046
CCF1908	Female	Non-Hispanic White	67.2841	Bronchus	10.0592	1	2.63	0.88	2.98864
CCF1909	Male	Non-Hispanic White	70.9885	Bronchus	41.1243	0	2.72	1.39	1.95683
CCF1910	Female	Non-Hispanic White	55.7876	Bronchus	5.02959	1	3.91	1.92	2.03646
CCF1911	Male	Non-Hispanic Black	73.5238	Bronchus	23.7673	1	3.54	1.79	1.97765
CCF1912	Male	Non-Hispanic White	66.4545	Bronchus	1.47929	1	7.89	1	7.89
CCF1913	Male	Non-Hispanic White	55.3413	Bronchus	6.24589	1	2.94	1.9	1.54737
CCF1914	Female	Non-Hispanic White	68.141	Bronchus	42.6036	1	4.12	0.88	4.68182
CCF1915	Male	Non-Hispanic White	56.8472	Bronchus	22.551	1	3.47	1.03	3.36893
CCF1916	Female	Non-Hispanic White	80.9024	Bronchus	5.29257	1	2.31	1.02	2.26471
CCF1917	Male	Non-Hispanic Black	45.4931	Bronchus	86.7521	0	28.89	3.66	7.89344
CCF1918	Male	Non-Hispanic White	56.3379	Bronchus	1.84089	1	3.8	0.79	4.81013
CCF1919	Male	Non-Hispanic White	56.0805	Bronchus	7.26496	1	4.38	0.78	5.61538
CCF1920	Male	Non-Hispanic White	70.9364	Bronchus	54.0763	0	13.67	1.28	10.6797
CCF1921	Male	Non-Hispanic White	77.3678	Bronchus	75.2794	1	3.72	2.47	1.50607
CCF1922	Female	Non-Hispanic White	73.406	Bronchus	5.48981	1	4.82	1.09	4.42202
CCF1923	Male	Non-Hispanic White	62.991	Bronchus	1.21631	1	19.53	0.59	33.1017
CCF1924	Female	Non-Hispanic Black	57.9724	Bronchus	51.1177	0	5.65	0.78	7.24359
CCF1925	Female	Non-Hispanic White	66.9008	Bronchus	6.90335	1	3.72	1.17	3.17949
CCF1926	Female	Non-Hispanic White	62.3312	Bronchus	3.15582	1	5.53	1.58	3.5
CCF1927	Female	Non-Hispanic Black	79.1337	Bronchus	6.37738	1	6.81	2.01	3.38806
CCF1928	Male	Non-Hispanic White	65.7645	Bronchus	1.61078	1	1.07	2.26	0.473451
CCF1929	Female	Non-Hispanic White	64.3271	Bronchus	1.64366	1	4.98	2.66	1.87218
CCF1930	Male	Non-Hispanic White	64.694	Bronchus	4.63511	1	3.94	0.9	4.37778
CCF1931	Female	Non-Hispanic White	80.3247	Bronchus	9.66469	1	5.58	1.44	3.875
CCF1932	Female	Non-Hispanic White	66.1889	Bronchus	1.61078	1	3.02	2.19	1.379
CCF1933	Male	Non-Hispanic White	60.3216	Bronchus	7.8238	1	12.94	0.13	99.5385
CCF1934	Female	Non-Hispanic White	68.0972	Bronchus	1.57791	1	3.3	1.65	2
CCF1935	Female	Non-Hispanic Black	67.7577	Bronchus	3.64892	1	6.99	1.37	5.10219
CCF1936	Female	Non-Hispanic Black	87.2379	Bronchus	4.47074	1	5.66	0.34	16.6471
CCF1937	Female	Non-Hispanic White	51.7163	Bronchus	2.79421	1	4.66	1.06	4.39623
CCF1938	Male	Non-Hispanic White	71.9303	Bronchus	16.9954	1	6.96	0.89	7.82022
CCF1939	Male	Non-Hispanic White	75.4348	Bronchus	1.38067	1	6.02	1.22	4.93443
CCF1940	Female	Non-Hispanic Black	73.5347	Bronchus	1.67653	1	1.31	1.29	1.0155
CCF1941	Male	Non-Hispanic White	64.2505	Bronchus	1.01907	1	5.51	0.51	10.8039
CCF1942	Female	Non-Hispanic White	77.6963	Bronchus	10.2893	1	5.96	1.6	3.725
CCF1943	Male	Non-Hispanic White	65.4579	Bronchus	2.92571	1	3.96	0.49	8.08163
CCF1944	Male	Non-Hispanic Black	69.6222	Bronchus	11.407	0	2.94	1	2.94
CCF1945	Female	Non-Hispanic White	79.925	Bronchus	21.0388	1	8.54	1.36	6.27941
CCF1946	Female	Non-Hispanic White	63.9821	Bronchus	5.09533	1	17.88	0.82	21.8049
CCF1947	Female	Non-Hispanic White	73.2171	Bronchus	56.5089	0	5.65	1	5.65
CCF1948	Male	Non-Hispanic Black	63.3606	Bronchus	5.06246	1	3.28	0.54	6.07407
CCF1949	Female	Non-Hispanic White	75.4896	Bronchus	106.016	0	6.11	0.78	7.83333
CCF1950	Female	Non-Hispanic White	67.9904	Bronchus	5.35832	1	2.82	1.27	2.22047
CCF1951	Male	Non-Hispanic Black	79.4404	Bronchus	83.0703	1	2.4	1.52	1.57895
CCF1952	Male	Non-Hispanic White	78.1426	Bronchus	2.46548	1	10.4	1.52	6.84211
CCF1953	Female	Non-Hispanic White	81.6197	Bronchus	17.9487	1	7.01	1.4	5.00714
CCF1954	Male	Non-Hispanic White	81.1543	Bronchus	11.5056	1	8.32	0.66	12.6061
CCF1955	Female	Non-Hispanic White	68.2642	Bronchus	7.13346	1	2.51	0.49	5.12245
CCF1956	Female	Non-Hispanic White	70.8187	Bronchus	13.0835	0	5.08	0.23	22.087
CCF1957	Female	Non-Hispanic White	83.4131	Bronchus	2.46548	1	7.33	0.42	17.4524
CCF1958	Male	Non-Hispanic White	51.5301	Bronchus	3.02433	1	6.55	1.22	5.36885
CCF1959	Male	Non-Hispanic White	90.6904	Bronchus	11.2426	0	11.03	0.46	23.9783
CCF1960	Female	Non-Hispanic White	71.703	Bronchus	6.14727	1	2.14	0.51	4.19608
CCF1961	Male	Non-Hispanic Black	68.7434	Bronchus	3.45168	1	6.82	1.06	6.43396
CCF1962	Female	Non-Hispanic White	68.0123	Bronchus	5.55556	1	7.55	0.53	14.2453
CCF1963	Female	Non-Hispanic White	75.5744	Bronchus	4.37212	1	2.75	0.69	3.98551
CCF1964	Female	Non-Hispanic White	59.7384	Bronchus	7.72518	1	7.35	1.09	6.74312
CCF1965	Male	Non-Hispanic Black	71.4785	Bronchus	4.01052	1	1.71	0.94	1.81915
CCF1966	Female	Non-Hispanic White	57.8629	Bronchus	69.0335	0	5.99	0.95	6.30526
CCF1967	Male	Non-Hispanic White	77.1186	Bronchus	20.1841	0	3.65	2.11	1.72986
CCF1968	Male	Non-Hispanic White	80.9188	Bronchus	5.52268	0	4.13	0.48	8.60417
CCF1969	Female	Non-Hispanic White	64.2395	Bronchus	8.97436	1	13.49	0.78	17.2949
CCF1970	Female	Non-Hispanic White	76.8229	Bronchus	2.26824	1	2.88	1.36	2.11765
CCF1971	Male	Non-Hispanic White	68.7707	Bronchus	16.2064	1	8.15	0.42	19.4048
CCF1972	Female	Non-Hispanic White	76.7353	Bronchus	13.9382	1	3.22	0.51	6.31373
CCF1973	Female	Non-Hispanic White	74.3725	Bronchus	4.70085	1	9.68	0.94	10.2979
CCF1974	Female	Non-Hispanic White	62.7966	Bronchus	67.6529	1	10.26	2.31	4.44156
CCF1975	Female	Non-Hispanic White	53.3262	Bronchus	8.74425	1	9.42	1.1	8.56364
CCF1976	Female	Non-Hispanic White	64.6748	Bronchus	6.70611	1	14.19	0.75	18.92
CCF1977	Female	Non-Hispanic White	49.6574	Bronchus	7.65943	1	1.72	1.97	0.873096
CCF1978	Female	Non-Hispanic Black	67.2622	Bronchus	6.83761	0	2.61	0.99	2.63636
CCF1979	Female	Non-Hispanic Black	67.4921	Bronchus	13.2479	0	6.59	1.88	3.50532
CCF1980	Male	Non-Hispanic Black	78.0632	Bronchus	9.07298	1	4.48	1.09	4.11009
CCF1981	Female	Non-Hispanic White	67.9768	Bronchus	1.61078	1	11.77	0.49	24.0204
CCF1982	Male	Non-Hispanic White	77.5978	Bronchus	7.62656	1	8.26	0.89	9.2809
CCF1983	Female	Non-Hispanic Black	78.4219	Bronchus	8.38264	1	2.81	0.85	3.30588
CCF1984	Male	Non-Hispanic White	68.2697	Bronchus	12.8534	1	3.45	0.77	4.48052
CCF1985	Male	Non-Hispanic White	57.4824	Bronchus	47.1729	1	2.96	0.59	5.01695
CCF1986	Male	Non-Hispanic White	51.6068	Bronchus	2.03813	1	9.87	2.47	3.99595
CCF1987	Male	Non-Hispanic White	59.4591	Bronchus	7.75805	1	16.61	0.86	19.314
CCF1988	Male	Non-Hispanic White	86.0196	Bronchus	11.8343	1	13.47	0.89	15.1348
CCF1989	Female	Non-Hispanic White	64.2806	Bronchus	4.04339	1	4.06	1.35	3.00741
CCF1990	Male	Non-Hispanic White	71.4183	Bronchus	1.51216	1	11.27	0.35	32.2
CCF1991	Female	Non-Hispanic White	67.9329	Bronchus	8.15253	1	4.22	1.34	3.14925
CCF1992	Female	Non-Hispanic White	64.6502	Bronchus	21.7949	1	5.68	1.14	4.98246
CCF1993	Female	Non-Hispanic White	65.7152	Bronchus	6.24589	0	4.21	0.8	5.2625
CCF1994	Female	Non-Hispanic Black	66.3203	Bronchus	12.8534	0	2.83	0.45	6.28889
CCF1995	Female	Non-Hispanic White	82.2577	Bronchus	16.075	0	3.04	1.28	2.375
CCF1996	Male	Non-Hispanic White	73.4361	Bronchus	27.9421	1	3.75	0.37	10.1351
CCF1997	Male	Non-Hispanic White	55.6452	Bronchus	65.6147	0	2.09	0.54	3.87037
CCF1998	Female	Non-Hispanic Black	68.5955	Bronchus	3.35306	1	10.76	2.41	4.46473
CCF1999	Female	Non-Hispanic White	80.3877	Bronchus	2.13675	1	4.21	0.86	4.89535
[truncated: 3,212 more rows]

## Sheet: CCF non-ICI
ID	Sex	SIRE	Age	PrimaryCancer	PFS_Months	Event	NLR
CCF5211	Male	Non-Hispanic Black	25.3229	Head_and_Neck	6.14727	1	2.80303
CCF5212	Male	Non-Hispanic White	63.4154	Head_and_Neck	0.690335	1	4.46591
CCF5213	Male	Non-Hispanic Black	57.7233	Head_and_Neck	30.3419	1	1.89404
CCF5214	Male	Non-Hispanic White	60.1463	Head_and_Neck	95.7922	1	2.68153
CCF5215	Male	Non-Hispanic White	66.0849	Head_and_Neck	0.95332	1	9.62745
CCF5216	Male	Non-Hispanic White	50.0818	Head_and_Neck	44.6417	1	7.13043
CCF5217	Male	Hispanic	56.5788	Head_and_Neck	32.643	1	3.05769
CCF5218	Male	Non-Hispanic White	26.8123	Head_and_Neck	0.690335	1	1.5933
CCF5219	Female	Non-Hispanic White	51.0538	Head_and_Neck	9.89481	1	0.517241
CCF5220	Male	Non-Hispanic White	64.5571	Head_and_Neck	51.1506	1	5.24699
CCF5221	Female	Non-Hispanic White	44.6635	Head_and_Neck	1.08481	1	3.57447
CCF5222	Male	Non-Hispanic White	61.2716	Head_and_Neck	8.05391	1	4.69718
CCF5223	Female	Non-Hispanic White	63.5468	Head_and_Neck	2.13675	1	4.85956
CCF5224	Female	Non-Hispanic White	39.8311	Head_and_Neck	16.075	1	1.36239
CCF5225	Female	Non-Hispanic White	43.5683	Head_and_Neck	218.738	1	5
CCF5226	Male	Non-Hispanic Black	60.6583	Head_and_Neck	35.4372	1	1.58571
CCF5227	Male	Non-Hispanic Black	68.1219	Head_and_Neck	12.3274	1	3.29469
CCF5228	Male	Non-Hispanic Black	77.5841	Head_and_Neck	0.690335	1	152.333
CCF5229	Male	Non-Hispanic Black	49.422	Head_and_Neck	23.833	1	1.17308
CCF5230	Male	Non-Hispanic Black	65.7399	Head_and_Neck	15.9106	1	2.7173
CCF5231	Male	Non-Hispanic Black	60.223	Head_and_Neck	33.6949	1	1.64198
CCF5232	Male	Non-Hispanic Black	61.9917	Head_and_Neck	82.9717	1	3.5102
CCF5233	Male	Non-Hispanic Black	65.2197	Head_and_Neck	1.54504	1	1.75362
CCF5234	Male	Non-Hispanic Black	34.8974	Head_and_Neck	57.8895	1	1.30405
CCF5235	Male	Non-Hispanic Black	54.3173	Head_and_Neck	82.2814	1	8.94783
CCF5236	Male	Non-Hispanic White	73.4772	Head_and_Neck	7.39645	1	2.82677
CCF5237	Male	Non-Hispanic White	75.3937	Head_and_Neck	4.17488	1	6.06542
CCF5238	Male	Non-Hispanic White	69.6359	Head_and_Neck	28.4352	1	3.69231
CCF5239	Male	Non-Hispanic White	69.666	Head_and_Neck	2.66272	1	6.16794
CCF5240	Male	Other	74.2712	Head_and_Neck	32.8731	1	9.78431
CCF5241	Female	Non-Hispanic White	58.416	Head_and_Neck	5.52268	1	1.7875
CCF5242	Male	Non-Hispanic Black	59.8534	Head_and_Neck	17.2255	1	14.75
CCF5243	Male	Non-Hispanic White	57.622	Head_and_Neck	5.6213	1	3.52991
CCF5244	Male	Non-Hispanic White	52.1243	Head_and_Neck	11.0454	1	9.09877
CCF5245	Male	Non-Hispanic White	57.8547	Head_and_Neck	9.5332	1	5.86517
CCF5246	Male	Non-Hispanic White	63.5058	Head_and_Neck	29.5858	1	5.96
CCF5247	Male	Non-Hispanic White	67.0732	Head_and_Neck	26.5286	1	2.33333
CCF5248	Male	Non-Hispanic White	58.249	Head_and_Neck	4.20776	1	2.11411
CCF5249	Male	Non-Hispanic White	59.596	Head_and_Neck	14.2669	1	1.95652
CCF5250	Female	Non-Hispanic White	62.8514	Head_and_Neck	7.4622	1	24.9756
CCF5251	Male	Non-Hispanic Black	40.5402	Head_and_Neck	6.08153	1	3.4
CCF5252	Male	Non-Hispanic Black	66.9719	Head_and_Neck	12.7219	1	0.857143
CCF5253	Female	Non-Hispanic White	58.9252	Head_and_Neck	12.7876	1	4.53901
CCF5254	Male	Hispanic	61.2771	Head_and_Neck	42.0776	1	2.13527
CCF5255	Male	Non-Hispanic White	56.6966	Head_and_Neck	39.119	1	1.21239
CCF5256	Male	Non-Hispanic White	62.0985	Head_and_Neck	44.313	1	3.56818
CCF5257	Male	Non-Hispanic White	60.1053	Head_and_Neck	5.58843	1	2.57692
CCF5258	Male	Hispanic	40.6524	Head_and_Neck	0.723208	1	1.82432
CCF5259	Male	Non-Hispanic White	58.6788	Head_and_Neck	35.9632	1	1.83388
CCF5260	Male	Non-Hispanic White	59.5851	Head_and_Neck	2.76134	1	3.67722
CCF5261	Female	Non-Hispanic White	69.8686	Head_and_Neck	0.690335	1	4.10759
CCF5262	Male	Non-Hispanic White	58.7966	Head_and_Neck	4.86522	1	6.54839
CCF5263	Male	Non-Hispanic White	74.1562	Head_and_Neck	18.9678	1	5.53043
CCF5264	Male	Non-Hispanic White	56.609	Head_and_Neck	10.1578	1	2.91837
CCF5265	Female	Non-Hispanic White	65.1512	Head_and_Neck	5.35832	1	4.7619
CCF5266	Male	Non-Hispanic White	78.9914	Head_and_Neck	10.7824	1	16.3014
CCF5267	Female	Non-Hispanic White	61.7124	Head_and_Neck	123.077	1	29.8511
CCF5268	Male	Non-Hispanic White	64.3928	Head_and_Neck	12.8863	1	6.54167
CCF5269	Male	Non-Hispanic White	68.8474	Head_and_Neck	51.808	1	11.1953
CCF5270	Female	Non-Hispanic White	52.5076	Head_and_Neck	86.7193	1	3.37013
CCF5271	Male	Non-Hispanic White	78.9311	Head_and_Neck	0.690335	1	4.5
CCF5272	Male	Non-Hispanic Black	62.7254	Head_and_Neck	22.5181	1	1.93333
CCF5273	Male	Non-Hispanic White	60.004	Head_and_Neck	5.98291	1	7.46667
CCF5274	Male	Non-Hispanic White	67.9193	Head_and_Neck	0.690335	1	10.8375
CCF5275	Female	Non-Hispanic White	51.2454	Head_and_Neck	64.0697	1	4.17734
CCF5276	Male	Non-Hispanic White	59.5084	Head_and_Neck	7.49507	1	1.84507
CCF5277	Male	Non-Hispanic White	58.1915	Head_and_Neck	5.39119	1	2.59467
CCF5278	Female	Non-Hispanic White	51.9354	Head_and_Neck	19.7896	1	1.16608
CCF5279	Male	Non-Hispanic White	56.9266	Head_and_Neck	0.690335	1	2.73913
CCF5280	Female	Non-Hispanic White	45.5232	Head_and_Neck	5.98291	1	5.77033
CCF5281	Female	Non-Hispanic Black	51.4946	Head_and_Neck	1.38067	1	1.75
CCF5282	Female	Non-Hispanic White	48.7238	Head_and_Neck	26.2327	1	2.65
CCF5283	Male	Non-Hispanic White	63.4346	Head_and_Neck	19.1979	1	2.74157
CCF5284	Male	Non-Hispanic White	60.2011	Head_and_Neck	115.023	1	2.94706
CCF5285	Male	Non-Hispanic White	52.6472	Head_and_Neck	7.36358	1	3.79851
CCF5286	Male	Non-Hispanic White	64.9842	Head_and_Neck	136.358	1	8.07246
CCF5287	Male	Non-Hispanic White	76.0317	Head_and_Neck	5.58843	1	4.65179
CCF5288	Male	Non-Hispanic White	55.7575	Head_and_Neck	7.56082	1	1.86093
CCF5289	Male	Non-Hispanic White	64.861	Head_and_Neck	5.35832	1	2.70323
CCF5290	Male	Non-Hispanic White	46.8921	Head_and_Neck	65.4832	1	15.6882
CCF5291	Male	Non-Hispanic White	58.3119	Head_and_Neck	49.6055	1	8.76923
CCF5292	Female	Non-Hispanic White	67.4483	Head_and_Neck	0.723208	1	5.84
CCF5293	Male	Non-Hispanic White	73.3294	Head_and_Neck	1.15056	1	20.0161
CCF5294	Male	Non-Hispanic White	62.6734	Head_and_Neck	31.2952	1	9.09474
CCF5295	Male	Non-Hispanic White	59.7822	Head_and_Neck	29.9145	1	2.25
CCF5296	Male	Non-Hispanic White	63.7823	Head_and_Neck	0.690335	1	1.6831
CCF5297	Male	Non-Hispanic White	72.3766	Head_and_Neck	3.0572	1	13
CCF5298	Male	Non-Hispanic White	72.0289	Head_and_Neck	0.821828	1	12.0455
CCF5299	Male	Non-Hispanic White	57.5371	Head_and_Neck	8.97436	1	1.10204
CCF5300	Male	Non-Hispanic White	60.5735	Head_and_Neck	1.57791	1	2.28169
CCF5301	Male	Non-Hispanic White	63.8644	Head_and_Neck	3.64892	1	8.31638
CCF5302	Male	Hispanic	70.8105	Head_and_Neck	2.39974	1	10.75
CCF5303	Male	Non-Hispanic White	61.1566	Head_and_Neck	0.690335	1	9.75362
CCF5304	Male	Non-Hispanic White	75.9578	Head_and_Neck	4.70085	1	2.30769
CCF5305	Male	Non-Hispanic Black	59.9355	Head_and_Neck	0.95332	1	3.27322
CCF5306	Female	Non-Hispanic White	54.0353	Head_and_Neck	149.211	1	5.91667
CCF5307	Female	Non-Hispanic White	62.2107	Head_and_Neck	5.45694	1	2.57143
CCF5308	Male	Non-Hispanic White	65.0581	Head_and_Neck	9.46746	1	1.40092
CCF5309	Female	Unknown	58.8294	Head_and_Neck	0.690335	1	2.42446
CCF5310	Male	Non-Hispanic White	68.4039	Head_and_Neck	18.2117	1	5
CCF5311	Male	Non-Hispanic White	50.1311	Head_and_Neck	13.1492	1	12.5556
CCF5312	Male	Non-Hispanic White	64.6037	Head_and_Neck	5.6213	1	12.371
CCF5313	Male	Non-Hispanic White	65.4606	Head_and_Neck	71.6305	1	2.22422
CCF5314	Male	Non-Hispanic White	71.2513	Head_and_Neck	31.4596	1	4.16901
CCF5315	Female	Non-Hispanic White	51.4535	Head_and_Neck	28.5667	1	2.07729
CCF5316	Female	Non-Hispanic White	69.8714	Head_and_Neck	61.5056	1	2.58675
CCF5317	Male	Non-Hispanic White	63.1799	Head_and_Neck	1.54504	1	3.53571
CCF5318	Female	Non-Hispanic White	60.4557	Head_and_Neck	113.708	1	1.3615
CCF5319	Female	Non-Hispanic White	73.1404	Head_and_Neck	2.03813	1	12.6944
CCF5320	Male	Non-Hispanic White	58.0108	Head_and_Neck	8.71137	1	0.84375
CCF5321	Female	Non-Hispanic Black	82.7067	Head_and_Neck	19.5595	1	8.25758
CCF5322	Female	Non-Hispanic White	69.625	Head_and_Neck	8.38264	1	1.76786
CCF5323	Female	Non-Hispanic White	63.7494	Head_and_Neck	0.690335	1	3.54464
CCF5324	Male	Non-Hispanic White	60.683	Head_and_Neck	36.3577	1	1.45608
CCF5325	Male	Non-Hispanic White	61.8959	Head_and_Neck	18.3103	1	2.72115
CCF5326	Female	Non-Hispanic White	58.0956	Head_and_Neck	11.1111	1	2.01685
CCF5327	Male	Non-Hispanic White	52.8772	Head_and_Neck	2.92571	1	1.56731
CCF5328	Male	Non-Hispanic White	55.4262	Head_and_Neck	0.723208	1	17.4471
CCF5329	Male	Non-Hispanic White	56.9786	Head_and_Neck	11.3412	1	2.22222
CCF5330	Male	Non-Hispanic White	48.554	Head_and_Neck	31.5253	1	6.97802
CCF5331	Male	Non-Hispanic White	77.0338	Head_and_Neck	3.22156	1	3.69903
CCF5332	Male	Non-Hispanic White	66.46	Head_and_Neck	0.690335	1	5.02727
CCF5333	Female	Non-Hispanic White	73.6853	Head_and_Neck	1.67653	1	4.8
CCF5334	Male	Non-Hispanic White	71.5525	Head_and_Neck	3.97765	1	0.965517
CCF5335	Male	Non-Hispanic White	69.7892	Head_and_Neck	28.1723	1	4.01613
CCF5336	Female	Non-Hispanic Black	75.4567	Head_and_Neck	44.2143	1	1.98837
CCF5337	Male	Non-Hispanic White	78.7614	Head_and_Neck	7.13346	1	2.61176
CCF5338	Male	Non-Hispanic White	72.9953	Head_and_Neck	0.690335	1	2.49057
CCF5339	Male	Non-Hispanic White	76.1193	Head_and_Neck	38.5273	1	5.37107
CCF5340	Male	Non-Hispanic White	66.0766	Head_and_Neck	138.955	1	3.85714
CCF5341	Male	Non-Hispanic White	75.788	Head_and_Neck	5.78567	1	2.65044
CCF5342	Male	Non-Hispanic White	76.2206	Head_and_Neck	5.81854	1	16.0984
CCF5343	Male	Non-Hispanic White	62.1258	Head_and_Neck	0.723208	1	1.77354
CCF5344	Male	Non-Hispanic White	66.115	Head_and_Neck	1.90664	1	1.52903
CCF5345	Male	Non-Hispanic White	60.4311	Head_and_Neck	7.4622	1	2.99016
CCF5346	Female	Non-Hispanic White	61.8548	Head_and_Neck	11.7357	1	4.55488
CCF5347	Male	Non-Hispanic Black	62.9226	Head_and_Neck	33.2347	1	3.36885
CCF5348	Male	Non-Hispanic White	65.2087	Head_and_Neck	18.4089	1	2.51327
CCF5349	Male	Non-Hispanic White	69.2444	Head_and_Neck	23.0112	1	3.84112
CCF5350	Male	Non-Hispanic White	65.9507	Head_and_Neck	0.854701	1	19.0485
CCF5351	Male	Non-Hispanic White	55.8259	Head_and_Neck	25.1479	1	2.60987
CCF5352	Male	Non-Hispanic White	57.1593	Head_and_Neck	109.993	1	3.57143
CCF5353	Female	Non-Hispanic Black	81.962	Head_and_Neck	109.172	1	1.77903
CCF5354	Female	Non-Hispanic Black	76.2863	Head_and_Neck	5.98291	1	2.21898
CCF5355	Male	Non-Hispanic Black	70.1862	Head_and_Neck	9.00723	1	3.6139
CCF5356	Female	Non-Hispanic Black	66.7995	Head_and_Neck	0.657462	1	1.53433
CCF5357	Female	Non-Hispanic White	56.7596	Head_and_Neck	32.6101	1	1.70136
CCF5358	Male	Non-Hispanic White	50.7635	Head_and_Neck	13.4122	1	2.61765
CCF5359	Male	Non-Hispanic White	63.7878	Head_and_Neck	36.7193	1	3.0625
CCF5360	Male	Non-Hispanic White	49.8545	Head_and_Neck	30.1118	1	4.5
CCF5361	Male	Non-Hispanic White	57.5481	Head_and_Neck	14.2341	1	3.16239
CCF5362	Female	Non-Hispanic White	57.6932	Head_and_Neck	160.256	1	3.93373
CCF5363	Male	Non-Hispanic White	76.979	Head_and_Neck	5.29257	1	1.83404
CCF5364	Male	Non-Hispanic White	67.5223	Head_and_Neck	34.4181	1	5.14365
CCF5365	Male	Non-Hispanic White	58.0546	Head_and_Neck	102.071	1	6.0989
CCF5366	Male	Non-Hispanic Black	78.1015	Head_and_Neck	5.81854	1	7.12698
CCF5367	Female	Non-Hispanic Black	55.4536	Head_and_Neck	71.6305	1	0.997416
CCF5368	Male	Non-Hispanic White	77.7045	Head_and_Neck	2.26824	1	3.63025
CCF5369	Male	Non-Hispanic White	40.9947	Head_and_Neck	30.3748	1	0.789474
CCF5370	Male	Non-Hispanic White	65.9863	Head_and_Neck	8.71137	1	2.98837
CCF5371	Male	Non-Hispanic White	59.2921	Head_and_Neck	6.1144	1	21.1978
CCF5372	Male	Non-Hispanic White	60.1956	Head_and_Neck	7.03485	1	3.48485
CCF5373	Male	Non-Hispanic White	57.9642	Head_and_Neck	5.39119	1	5.60993
CCF5374	Male	Non-Hispanic White	52.3789	Head_and_Neck	0.690335	1	2.72333
CCF5375	Male	Other	53.2413	Head_and_Neck	31.5911	1	1.97241
CCF5376	Female	Non-Hispanic White	62.7556	Head_and_Neck	5.78567	1	5.65263
CCF5377	Female	Non-Hispanic White	58.2271	Head_and_Neck	1.51216	1	2.06228
CCF5378	Male	Non-Hispanic White	64.9897	Head_and_Neck	40.9599	1	2.71341
CCF5379	Male	Non-Hispanic White	80.6505	Head_and_Neck	0.690335	1	5.49541
CCF5380	Male	Non-Hispanic White	56.1326	Head_and_Neck	94.4116	1	1.61463
CCF5381	Male	Non-Hispanic White	60.6556	Head_and_Neck	20.7101	1	3.17978
CCF5382	Male	Non-Hispanic White	64.4093	Head_and_Neck	19.5595	1	5.47368
CCF5383	Male	Non-Hispanic White	66.2601	Head_and_Neck	2.53123	1	23.2083
CCF5384	Male	Non-Hispanic White	58.7254	Head_and_Neck	50.4274	1	3.55372
CCF5385	Male	Non-Hispanic White	62.7364	Head_and_Neck	35.2728	1	44.9211
CCF5386	Male	Non-Hispanic White	54.1804	Head_and_Neck	1.15056	1	6.50459
CCF5387	Male	Non-Hispanic White	56.1326	Head_and_Neck	41.2886	1	2.26705
CCF5388	Male	Non-Hispanic White	68.7927	Head_and_Neck	119.099	1	3.48315
CCF5389	Male	Non-Hispanic Black	70.6243	Head_and_Neck	5.52268	1	4.57895
CCF5390	Female	Non-Hispanic White	59.44	Head_and_Neck	2.53123	1	3.46552
CCF5391	Male	Non-Hispanic White	65.8631	Head_and_Neck	2.36686	1	2.28632
CCF5392	Male	Non-Hispanic White	72.9187	Head_and_Neck	16.831	1	1.77654
CCF5393	Female	Non-Hispanic Black	73.97	Head_and_Neck	8.15253	1	1.59908
CCF5394	Female	Non-Hispanic White	72.1493	Head_and_Neck	25.0822	1	24.8654
CCF5395	Male	Non-Hispanic White	70.6654	Head_and_Neck	8.94149	1	2.12054
CCF5396	Male	Non-Hispanic Black	73.6524	Head_and_Neck	9.46746	1	1.62557
CCF5397	Male	Non-Hispanic White	66.0684	Head_and_Neck	52.9257	1	3.28571
CCF5398	Female	Non-Hispanic White	70.3204	Head_and_Neck	2.36686	1	1.44571
CCF5399	Male	Non-Hispanic White	74.1891	Head_and_Neck	28.764	1	2.20122
CCF5400	Male	Non-Hispanic White	51.4699	Head_and_Neck	7.92242	1	22.2424
CCF5401	Female	Non-Hispanic Black	54.2872	Head_and_Neck	86.3248	1	3.87654
CCF5402	Female	Non-Hispanic White	72.9597	Head_and_Neck	9.99343	1	2.76271
CCF5403	Male	Non-Hispanic White	73.2856	Head_and_Neck	6.24589	1	1.8773
CCF5404	Male	Non-Hispanic White	56.9539	Head_and_Neck	7.72518	1	3.64706
CCF5405	Female	Non-Hispanic Black	37.8844	Head_and_Neck	20.3485	1	1.41883
CCF5406	Male	Non-Hispanic White	80.7245	Head_and_Neck	15.9106	1	17.8333
CCF5407	Male	Non-Hispanic White	65.2169	Head_and_Neck	58.4813	1	10.4625
CCF5408	Male	Non-Hispanic White	70.1288	Head_and_Neck	5.75279	1	6.5
CCF5409	Male	Non-Hispanic White	68.2423	Head_and_Neck	0.460224	1	11.1646
CCF5410	Male	Non-Hispanic White	50.4405	Head_and_Neck	2.53123	1	1.47771
CCF5411	Male	Non-Hispanic White	58.1723	Head_and_Neck	9.92768	1	20.7925
CCF5412	Male	Non-Hispanic White	63.8891	Head_and_Neck	114.234	1	7.23529
CCF5413	Male	Non-Hispanic White	68.987	Head_and_Neck	51.1177	1	2.85965
CCF5414	Male	Non-Hispanic White	60.9102	Head_and_Neck	5.29257	1	3.66929
CCF5415	Male	Non-Hispanic White	80.1522	Head_and_Neck	28.9941	1	18.25
CCF5416	Female	Non-Hispanic White	55.459	Head_and_Neck	42.4063	1	1.99459
CCF5417	Male	Non-Hispanic White	84.1496	Head_and_Neck	42.2419	1	17.8507
CCF5418	Male	Non-Hispanic White	70.8844	Head_and_Neck	0.624589	1	2.345
CCF5419	Male	Non-Hispanic White	82.0414	Head_and_Neck	0.624589	1	3.5
CCF5420	Female	Non-Hispanic White	62.5968	Head_and_Neck	30.4405	1	6.08772
CCF5421	Male	Non-Hispanic White	58.0956	Head_and_Neck	0.756082	1	2.80272
CCF5422	Male	Other	41.9831	Head_and_Neck	8.08679	1	2.05417
CCF5423	Male	Non-Hispanic Black	53.214	Head_and_Neck	8.1854	1	3.6943
CCF5424	Female	Non-Hispanic White	63.4702	Head_and_Neck	0.624589	1	10.2378
CCF5425	Male	Non-Hispanic White	79.9606	Head_and_Neck	3.61604	1	10.0864
CCF5426	Female	Non-Hispanic White	80.207	Head_and_Neck	23.9645	1	3.30884
CCF5427	Male	Non-Hispanic White	72.1521	Head_and_Neck	17.357	1	1.64368
CCF5428	Male	Non-Hispanic White	59.8233	Head_and_Neck	1.05194	1	5
CCF5429	Male	Non-Hispanic White	59.4345	Head_and_Neck	22.8139	1	3.05263
CCF5430	Male	Non-Hispanic White	82.463	Head_and_Neck	0.690335	1	6.85714
CCF5431	Female	Non-Hispanic Black	58.7664	Head_and_Neck	3.12295	1	1.23077
CCF5432	Male	Non-Hispanic White	73.5265	Head_and_Neck	0.690335	1	3.75
CCF5433	Female	Non-Hispanic White	77.5704	Head_and_Neck	15.4175	1	1.78125
CCF5434	Male	Non-Hispanic White	22.125	Head_and_Neck	10.8481	1	4.26562
CCF5435	Male	Non-Hispanic White	70.7284	Head_and_Neck	5.32544	1	14.4286
CCF5436	Male	Non-Hispanic Black	51.5603	Head_and_Neck	0.690335	1	1.41748
CCF5437	Male	Non-Hispanic White	53.4987	Head_and_Neck	16.1078	1	2.83226
CCF5438	Female	Non-Hispanic White	43.4095	Head_and_Neck	28.7968	1	5.69388
CCF5439	Male	Non-Hispanic White	76.8722	Head_and_Neck	0.690335	1	7
CCF5440	Male	Non-Hispanic White	49.5205	Head_and_Neck	49.8356	1	3.13333
CCF5441	Male	Non-Hispanic White	50.8758	Head_and_Neck	0.887574	1	2.69802
CCF5442	Male	Non-Hispanic White	54.4515	Head_and_Neck	30.8679	1	2.05455
CCF5443	Male	Non-Hispanic White	47.4698	Head_and_Neck	36.785	1	5.88034
CCF5444	Male	Non-Hispanic White	82.1947	Head_and_Neck	9.79619	1	5.12069
CCF5445	Male	Non-Hispanic White	55.7055	Head_and_Neck	17.62	1	1.72093
CCF5446	Male	Non-Hispanic Black	62.5831	Head_and_Neck	0.690335	1	10.1846
CCF5447	Male	Non-Hispanic White	54.6651	Head_and_Neck	1.84089	1	4.54826
CCF5448	Male	Non-Hispanic White	57.1894	Head_and_Neck	15.286	1	5.35
CCF5449	Male	Non-Hispanic White	65.666	Head_and_Neck	0.788955	1	9.76056
CCF5450	Male	Non-Hispanic White	61.288	Head_and_Neck	4.99671	1	3.38889
CCF5451	Male	Non-Hispanic White	75.788	Head_and_Neck	0.690335	1	3.81884
CCF5452	Female	Non-Hispanic White	51.6369	Head_and_Neck	13.9053	1	2.01639
CCF5453	Male	Non-Hispanic White	65.1348	Head_and_Neck	11.407	1	7.72727
CCF5454	Male	Non-Hispanic White	63.0677	Head_and_Neck	21.8277	1	2.1875
CCF5455	Male	Non-Hispanic White	53.5808	Head_and_Neck	3.22156	1	4.2
CCF5456	Male	Other	67.6619	Head_and_Neck	10.6838	1	4.47059
CCF5457	Female	Non-Hispanic White	50.9114	Head_and_Neck	7.39645	1	5.01676
CCF5458	Male	Non-Hispanic White	65.3976	Head_and_Neck	8.80999	1	3.30978
CCF5459	Female	Non-Hispanic White	62.1614	Head_and_Neck	5.06246	1	5.22628
CCF5460	Male	Non-Hispanic White	63.3935	Head_and_Neck	1.44642	1	4.5407
CCF5461	Male	Non-Hispanic Black	54.5884	Head_and_Neck	0.690335	1	1.5
CCF5462	Female	Non-Hispanic Black	68.8912	Head_and_Neck	22.3866	1	0.945946
CCF5463	Male	Hispanic	66.1095	Head_and_Neck	33.4977	1	3.58919
CCF5464	Male	Non-Hispanic White	54.8649	Head_and_Neck	5.58843	1	4.86792
CCF5465	Male	Non-Hispanic White	68.5709	Head_and_Neck	0.690335	1	6.35227
CCF5466	Male	Non-Hispanic White	62.3832	Head_and_Neck	13.3794	1	10.0857
CCF5467	Male	Non-Hispanic White	20.6958	Head_and_Neck	2.26824	1	17.4706
CCF5468	Male	Non-Hispanic White	74.5587	Head_and_Neck	0.690335	1	5.46358
CCF5469	Male	Non-Hispanic White	68.4751	Head_and_Neck	0.690335	1	9.41905
CCF5470	Female	Non-Hispanic White	40.573	Head_and_Neck	21.3675	1	0.380282
CCF5471	Male	Non-Hispanic White	69.0308	Head_and_Neck	0.657462	1	3.56875
CCF5472	Male	Non-Hispanic White	70.7119	Head_and_Neck	0.690335	1	19.1538
CCF5473	Male	Non-Hispanic White	65.0143	Head_and_Neck	11.7686	1	3.53333
CCF5474	Male	Non-Hispanic White	73.5457	Head_and_Neck	0.920447	1	4.375
CCF5475	Female	Other	54.906	Head_and_Neck	24.096	1	3.96279
CCF5476	Male	Non-Hispanic White	64.1519	Head_and_Neck	0.690335	1	6.65217
CCF5477	Male	Non-Hispanic White	48.6827	Head_and_Neck	25.4438	1	1.1051
CCF5478	Male	Non-Hispanic White	64.3791	Head_and_Neck	0.690335	1	5.08594
CCF5479	Male	Non-Hispanic White	67.703	Head_and_Neck	1.57791	1	6.9434
CCF5480	Male	Non-Hispanic White	77.9236	Head_and_Neck	15.6805	1	2.13592
CCF5481	Male	Non-Hispanic White	56.9923	Head_and_Neck	6.93623	1	5.83465
CCF5482	Male	Non-Hispanic White	62.1505	Head_and_Neck	0.690335	1	8.89286
CCF5483	Female	Non-Hispanic White	55.3933	Head_and_Neck	0.690335	1	9.04878
CCF5484	Male	Non-Hispanic White	76.3493	Head_and_Neck	10.0263	1	4.05389
CCF5485	Male	Non-Hispanic White	60.9705	Head_and_Neck	0.624589	1	1.34035
CCF5486	Male	Non-Hispanic White	59.7548	Head_and_Neck	19.7896	1	4.09091
CCF5487	Female	Non-Hispanic White	92.2565	Head_and_Neck	0.42735	1	4.71739
CCF5488	Male	Unknown	66.9281	Head_and_Neck	6.67324	1	2.29412
CCF5489	Male	Unknown	48.7786	Head_and_Neck	10.6509	1	5.82301
CCF5490	Male	Non-Hispanic White	58.3831	Head_and_Neck	9.5332	1	2.22271
CCF5491	Male	Other	65.0554	Head_and_Neck	5.48981	1	22.9545
CCF5492	Male	Unknown	69.6113	Head_and_Neck	19.7239	1	2.7707
CCF5493	Male	Non-Hispanic White	66.4819	Head_and_Neck	11.0782	1	8.16129
CCF5494	Male	Unknown	63.7494	Head_and_Neck	NaN	1	150
CCF5495	Male	Non-Hispanic White	65.0746	Head_and_Neck	0.690335	1	3.29365
CCF5496	Female	Non-Hispanic White	49.8135	Head_and_Neck	2.07101	1	7.26812
CCF5497	Male	Non-Hispanic White	61.6878	Head_and_Neck	0.690335	1	2.95714
CCF5498	Male	Hispanic	67.7961	Head_and_Neck	1.38067	1	8.40506
CCF5499	Male	Non-Hispanic White	72.0371	Head_and_Neck	0.723208	1	6.37778
CCF5500	Male	Non-Hispanic White	65.2197	Head_and_Neck	12.8534	1	2.52041
CCF5501	Male	Non-Hispanic White	54.9881	Head_and_Neck	0.95332	1	19.9286
CCF5502	Male	Non-Hispanic White	69.1212	Head_and_Neck	0.690335	1	1.97297
CCF5503	Male	Unknown	55.9327	Head_and_Neck	0.690335	1	5.96154
CCF5504	Male	Non-Hispanic White	75.1172	Head_and_Neck	0.723208	1	9.87179
CCF5505	Female	Non-Hispanic White	77.6169	Head_and_Neck	2.85996	1	0.883117
CCF5506	Male	Non-Hispanic White	62.5447	Head_and_Neck	6.21302	1	10.3846
CCF5507	Male	Non-Hispanic White	48.7676	Head_and_Neck	5.19395	1	6.06667
CCF5508	Male	Non-Hispanic White	68.4258	Head_and_Neck	5.71992	1	3.55696
CCF5509	Male	Other	38.046	Head_and_Neck	0.95332	1	4.16489
CCF5510	Female	Non-Hispanic White	53.3782	Head_and_Neck	5.85141	1	1.3288
CCF5511	Male	Non-Hispanic White	67.2759	Head_and_Neck	21.9921	1	1.19444
CCF5512	Male	Non-Hispanic Black	59.3414	Head_and_Neck	12.3274	1	11.439
CCF5513	Male	Non-Hispanic White	57.8054	Head_and_Neck	5.75279	1	1.91613
CCF5514	Male	Non-Hispanic White	79.5389	Head_and_Neck	22.3537	1	3.44628
CCF5515	Male	Non-Hispanic White	66.4326	Head_and_Neck	7.85667	1	2.87097
CCF5516	Female	Hispanic	61.518	Head_and_Neck	10.7824	1	9.39362
CCF5517	Male	Non-Hispanic White	50.1831	Head_and_Neck	21.4661	1	10.4082
CCF5518	Male	Non-Hispanic White	72.9899	Head_and_Neck	8.3169	1	4.33871
CCF5519	Male	Non-Hispanic White	44.042	Head_and_Neck	12.4918	1	4.54198
CCF5520	Male	Non-Hispanic White	62.156	Head_and_Neck	5.58843	1	2.46575
CCF5521	Male	Hispanic	63.1991	Head_and_Neck	43.9842	1	5.89474
CCF5522	Male	Non-Hispanic White	69.0363	Head_and_Neck	3.68179	1	1.81405
CCF5523	Male	Non-Hispanic White	64.1793	Head_and_Neck	0.690335	1	1.60069
CCF5524	Male	Non-Hispanic White	52.3022	Head_and_Neck	3.18869	1	13.8834
CCF5525	Male	Non-Hispanic White	64.5516	Head_and_Neck	5.06246	1	0.480499
CCF5526	Male	Non-Hispanic White	62.72	Head_and_Neck	8.05391	1	6.01471
CCF5527	Male	Non-Hispanic Black	49.3809	Head_and_Neck	10.881	1	2.3787
CCF5528	Male	Non-Hispanic White	58.416	Head_and_Neck	0.690335	1	24.1818
CCF5529	Male	Non-Hispanic White	54.4624	Head_and_Neck	0.887574	1	15.0536
CCF5530	Female	Non-Hispanic Black	63.0102	Head_and_Neck	6.04865	1	1.45614
CCF5531	Male	Non-Hispanic Black	40.7182	Head_and_Neck	0.723208	1	6.61512
CCF5532	Male	Non-Hispanic White	65.6139	Head_and_Neck	0.690335	1	5.36207
CCF5533	Female	Non-Hispanic Black	63.2292	Head_and_Neck	8.48126	1	0.892116
CCF5534	Male	Non-Hispanic White	63.4072	Head_and_Neck	0.690335	1	6.71711
CCF5535	Male	Non-Hispanic White	74.4327	Head_and_Neck	5.02959	1	9.27397
CCF5536	Female	Non-Hispanic White	55.3577	Head_and_Neck	0.756082	1	3.63571
CCF5537	Male	Non-Hispanic White	85.1434	Head_and_Neck	0.690335	1	6.28571
CCF5538	Male	Non-Hispanic White	75.5635	Head_and_Neck	48.0934	1	2.96875
CCF5539	Female	Non-Hispanic White	76.6888	Head_and_Neck	9.89481	1	2.07759
CCF5540	Male	Non-Hispanic White	74.6928	Head_and_Neck	6.87048	1	2.06627
CCF5541	Male	Non-Hispanic White	63.0923	Head_and_Neck	16.4366	1	30.125
CCF5542	Male	Non-Hispanic White	62.1478	Head_and_Neck	36.522	1	3.34177
CCF5543	Male	Non-Hispanic White	56.6884	Head_and_Neck	10.1578	1	8.64935
CCF5544	Male	Non-Hispanic White	71.662	Head_and_Neck	4.07627	1	2.30337
CCF5545	Male	Non-Hispanic White	58.1176	Head_and_Neck	6.54175	1	5.96026
CCF5546	Male	Other	70.241	Head_and_Neck	13.6752	1	4.51145
CCF5547	Male	Non-Hispanic White	67.3416	Head_and_Neck	11.144	1	3.90698
CCF5548	Female	Non-Hispanic White	52.4501	Head_and_Neck	90.2696	1	2.16875
CCF5549	Male	Non-Hispanic White	53.0579	Head_and_Neck	13.8067	1	2.48611
CCF5550	Female	Non-Hispanic White	55.0018	Head_and_Neck	2.76134	1	15.4684
CCF5551	Male	Non-Hispanic White	65.8987	Head_and_Neck	35.3386	1	3.20213
CCF5552	Male	Other	34.2512	Head_and_Neck	1.3478	1	5.53448
CCF5553	Male	Non-Hispanic White	60.9102	Head_and_Neck	3.94477	1	21.6441
CCF5554	Male	Non-Hispanic White	58.4762	Head_and_Neck	95.1019	1	9.14286
CCF5555	Female	Non-Hispanic White	45.9284	Head_and_Neck	2.33399	1	4.95918
CCF5556	Male	Non-Hispanic Black	69.0089	Head_and_Neck	6.31164	1	7.73826
CCF5557	Male	Non-Hispanic White	61.2141	Head_and_Neck	5.52268	1	4.68
CCF5558	Male	Non-Hispanic White	61.5509	Head_and_Neck	13.4451	1	9.9881
CCF5559	Male	Other	80.6697	Head_and_Neck	2.95858	1	2.45226
CCF5560	Male	Non-Hispanic White	53.0634	Head_and_Neck	23.6029	1	3.27647
CCF5561	Male	Non-Hispanic White	56.7431	Head_and_Neck	14.2669	1	3.14917
CCF5562	Female	Non-Hispanic White	57.8465	Head_and_Neck	10.881	1	0.901786
CCF5563	Male	Non-Hispanic White	46.12	Head_and_Neck	19.8225	1	1.78808
CCF5564	Male	Non-Hispanic White	58.7144	Head_and_Neck	22.6824	1	13.7
CCF5565	Female	Non-Hispanic White	31.423	Head_and_Neck	6.50888	1	16.8704
CCF5566	Female	Non-Hispanic White	70.7995	Head_and_Neck	11.6042	1	11.9846
CCF5567	Male	Non-Hispanic White	58.8075	Head_and_Neck	31.6568	1	1.96691
CCF5568	Female	Non-Hispanic Black	40.2335	Head_and_Neck	5.52268	1	4.28906
CCF5569	Male	Non-Hispanic White	65.551	Head_and_Neck	0.328731	1	3.78146
CCF5570	Male	Non-Hispanic White	54.8375	Head_and_Neck	4.89809	1	33.8
CCF5571	Female	Non-Hispanic White	67.536	Head_and_Neck	0.690335	1	7.07921
CCF5572	Male	Unknown	32.425	Head_and_Neck	2.76134	1	3.15455
CCF5573	Male	Hispanic	67.5798	Head_and_Neck	0.690335	1	13.4865
CCF5574	Female	Non-Hispanic White	77.7702	Head_and_Neck	2.92571	1	1.91228
CCF5575	Male	Non-Hispanic White	47.7847	Head_and_Neck	9.43458	1	2.23443
CCF5576	Female	Non-Hispanic White	61.2442	Head_and_Neck	0.690335	1	18.8429
CCF5577	Female	Non-Hispanic White	53.3125	Head_and_Neck	14.76	1	25
CCF5578	Male	Non-Hispanic White	53.9422	Head_and_Neck	0.690335	1	9.85106
CCF5579	Male	Non-Hispanic White	88.3194	Head_and_Neck	0.42735	1	5.71631
CCF5580	Male	Non-Hispanic Black	75.1939	Head_and_Neck	7.36358	1	1.53516
CCF5581	Male	Non-Hispanic White	66.4298	Head_and_Neck	0.95332	1	1.63208
CCF5582	Male	Non-Hispanic White	65.9425	Head_and_Neck	9.99343	1	1.80297
CCF5583	Male	Non-Hispanic White	73.8906	Head_and_Neck	1.31492	1	14.1613
CCF5584	Female	Non-Hispanic White	72.4888	Head_and_Neck	17.5871	1	1.38865
CCF5585	Male	Non-Hispanic White	68.0972	Head_and_Neck	0.460224	1	1.94949
CCF5586	Male	Non-Hispanic White	48.9428	Head_and_Neck	1.80802	1	4.07463
CCF5587	Female	Non-Hispanic White	81.6745	Head_and_Neck	6.50888	1	12.0101
CCF5588	Male	Non-Hispanic White	68.4614	Head_and_Neck	0.591716	1	15.1676
CCF5589	Male	Non-Hispanic White	50.6759	Head_and_Neck	19.3623	1	7.67407
CCF5590	Female	Non-Hispanic White	57.8273	Head_and_Neck	6.14727	1	2.77434
CCF5591	Male	Non-Hispanic White	58.8924	Head_and_Neck	20.1183	1	3.1129
CCF5592	Male	Non-Hispanic White	71.7304	Head_and_Neck	0.690335	1	5
CCF5593	Male	Non-Hispanic Black	52.1626	Head_and_Neck	26.3314	1	1.32946
CCF5594	Male	Non-Hispanic White	51.1003	Bronchus	15.9763	1	2.42149
CCF5595	Female	Non-Hispanic Black	61.8438	Bronchus	0.690335	1	1.44606
CCF5596	Male	Non-Hispanic White	74.3533	Bronchus	1.3478	1	10.6216
CCF5597	Male	Non-Hispanic White	56.776	Bronchus	125.937	1	7.14634
CCF5598	Male	Non-Hispanic White	72.0617	Bronchus	0.690335	1	28.661
CCF5599	Male	Non-Hispanic Black	66.8816	Bronchus	0.657462	1	3.50885
CCF5600	Female	Non-Hispanic Black	48.4117	Bronchus	15.8777	1	3.26923
CCF5601	Female	Non-Hispanic Black	75.3883	Bronchus	1.97239	1	4.64815
CCF5602	Male	Non-Hispanic White	73.8578	Bronchus	47.666	1	0.575758
CCF5603	Female	Non-Hispanic Black	63.0403	Bronchus	1.11769	1	1.64641
CCF5604	Female	Non-Hispanic Black	65.9178	Bronchus	0.690335	1	2.50893
CCF5605	Female	Non-Hispanic White	75.7962	Bronchus	5.29257	1	8
CCF5606	Male	Non-Hispanic White	73.1459	Bronchus	5.52268	1	2.16872
CCF5607	Female	Hispanic	57.2359	Bronchus	0.723208	1	4.48624
CCF5608	Male	Non-Hispanic White	59.2428	Bronchus	3.12295	1	2.50446
CCF5609	Male	Non-Hispanic White	57.2195	Bronchus	0.624589	1	5.98876
CCF5610	Female	Asian	73.6689	Bronchus	1.38067	1	25.2188
CCF5611	Female	Non-Hispanic White	58.917	Bronchus	2.99145	1	1.86471
CCF5612	Male	Non-Hispanic White	54.5637	Bronchus	4.17488	1	9.3913
CCF5613	Male	Non-Hispanic Black	62.876	Bronchus	13.1492	1	2.6
CCF5614	Male	Non-Hispanic White	60.4639	Bronchus	0.657462	1	4.83146
CCF5615	Male	Non-Hispanic White	67.139	Bronchus	0.657462	1	3.87727
CCF5616	Male	Non-Hispanic White	67.7331	Bronchus	0.690335	1	2.71304
CCF5617	Male	Non-Hispanic White	64.4613	Bronchus	0.690335	1	4.12987
CCF5618	Female	Non-Hispanic White	64.1738	Bronchus	0.690335	1	4.06135
CCF5619	Male	Non-Hispanic White	51.7985	Bronchus	0.690335	1	1.73333
CCF5620	Male	Non-Hispanic White	57.0333	Bronchus	5.71992	1	21.4433
CCF5621	Male	Non-Hispanic White	57.6932	Bronchus	0.657462	1	2.55333
CCF5622	Male	Non-Hispanic White	62.2573	Bronchus	0.920447	1	7.25862
CCF5623	Female	Non-Hispanic Black	70.8269	Bronchus	6.93623	1	1.60615
CCF5624	Male	Non-Hispanic White	68.538	Bronchus	0.690335	1	4.77099
CCF5625	Female	Non-Hispanic Black	86.3728	Bronchus	15.1874	1	2.24265
CCF5626	Male	Non-Hispanic Black	43.6477	Bronchus	0.756082	1	2.33754
CCF5627	Female	Non-Hispanic Black	66.345	Bronchus	3.12295	1	3.00794
CCF5628	Female	Non-Hispanic White	60.453	Bronchus	2.16963	1	2.31489
CCF5629	Male	Non-Hispanic White	63.3004	Bronchus	3.81328	1	14.7969
CCF5630	Female	Non-Hispanic White	55.5357	Bronchus	0.42735	1	5.7265
CCF5631	Male	Non-Hispanic Black	52.2502	Bronchus	2.30112	1	1.55046
CCF5632	Female	Non-Hispanic White	68.3491	Bronchus	6.64037	1	6.59615
CCF5633	Male	Non-Hispanic White	54.0819	Bronchus	0.723208	1	2
CCF5634	Male	Non-Hispanic White	85.0367	Bronchus	0.690335	1	10.967
CCF5635	Female	Non-Hispanic White	60.7788	Bronchus	12.9849	1	2.44053
CCF5636	Female	Non-Hispanic White	68.2232	Bronchus	0.920447	1	1.97351
CCF5637	Female	Asian	44.0474	Bronchus	2.95858	1	2.96364
CCF5638	Male	Non-Hispanic White	68.9432	Bronchus	1.51216	1	10.0517
CCF5639	Male	Non-Hispanic White	61.006	Bronchus	5.39119	1	1.56917
CCF5640	Male	Non-Hispanic White	46.3336	Bronchus	20.7101	1	1.11594
CCF5641	Female	Non-Hispanic White	55.1989	Bronchus	0.723208	1	2.42754
CCF5642	Male	Non-Hispanic White	58.071	Bronchus	14.5628	1	2.29268
CCF5643	Male	Non-Hispanic White	63.0759	Bronchus	1.3478	1	6.96203
CCF5644	Male	Non-Hispanic White	45.4876	Bronchus	57.3964	1	2.18325
CCF5645	Male	Non-Hispanic White	64.5215	Bronchus	26.1012	1	7.17213
CCF5646	Male	Non-Hispanic White	68.2396	Bronchus	1.57791	1	3.39259
CCF5647	Male	Non-Hispanic White	67.8974	Bronchus	2.00526	1	3.475
CCF5648	Female	Non-Hispanic White	65.3265	Bronchus	3.9119	1	5.41916
CCF5649	Female	Non-Hispanic Black	79.8182	Bronchus	0.690335	1	2.69231
CCF5650	Male	Non-Hispanic Black	60.0943	Bronchus	3.45168	1	6.55056
CCF5651	Male	Non-Hispanic Black	66.1451	Bronchus	7.19921	1	1.57308
CCF5652	Female	Non-Hispanic White	75.7469	Bronchus	16.568	1	3.39227
CCF5653	Male	Non-Hispanic White	73.5457	Bronchus	3.81328	1	4.99145
CCF5654	Female	Non-Hispanic White	72.9652	Bronchus	0.95332	1	8.44231
CCF5655	Female	Non-Hispanic White	83.4514	Bronchus	2.33399	1	2.57463
CCF5656	Female	Non-Hispanic White	69.3786	Bronchus	0.690335	1	3.28477
CCF5657	Female	Non-Hispanic White	75.4649	Bronchus	0.690335	1	6.625
CCF5658	Female	Non-Hispanic White	59.93	Bronchus	12.9191	1	5.65359
CCF5659	Female	Non-Hispanic Black	78.2494	Bronchus	0.690335	1	12.9211
CCF5660	Male	Non-Hispanic Black	69.4278	Bronchus	18.8363	1	1.36464
CCF5661	Female	Non-Hispanic White	77.554	Bronchus	7.52794	1	6.47619
CCF5662	Male	Non-Hispanic White	82.5671	Bronchus	22.9783	1	9.25
CCF5663	Female	Non-Hispanic White	85.1599	Bronchus	6.476	1	3.65625
CCF5664	Male	Non-Hispanic White	74.5669	Bronchus	1.61078	1	14
CCF5665	Female	Non-Hispanic White	59.9958	Bronchus	0.690335	1	3.27016
CCF5666	Male	Hispanic	65.1731	Bronchus	5.95003	1	8.55556
CCF5667	Female	Other	60.7815	Bronchus	2.76134	1	3.87879
CCF5668	Female	Asian	69.8741	Bronchus	21.7949	1	1.79769
CCF5669	Female	Non-Hispanic White	75.2432	Bronchus	0.690335	1	9.72794
CCF5670	Female	Non-Hispanic White	69.6469	Bronchus	3.71466	1	4.06667
CCF5671	Female	Non-Hispanic White	65.3976	Bronchus	1.05194	1	5.7931
CCF5672	Female	Non-Hispanic White	78.3945	Bronchus	2.79421	1	5.69903
CCF5673	Female	Hispanic	40.2034	Bronchus	15.6476	1	1.95
CCF5674	Male	Non-Hispanic White	75.5443	Bronchus	5.29257	1	6.26446
CCF5675	Female	Non-Hispanic White	58.3913	Bronchus	2.10388	1	1.56522
CCF5676	Female	Non-Hispanic White	84.3467	Bronchus	6.73899	1	30.6757
CCF5677	Female	Hispanic	59.826	Bronchus	6.80473	1	1.49559
CCF5678	Male	Non-Hispanic White	60.62	Bronchus	0	1	1.73408
CCF5679	Male	Non-Hispanic White	71.2814	Bronchus	8.28402	1	1.30769
CCF5680	Male	Non-Hispanic White	75.8811	Bronchus	3.18869	1	15.4149
CCF5681	Female	Non-Hispanic White	65.9562	Bronchus	7.36358	1	12.8
CCF5682	Female	Non-Hispanic White	65.2334	Bronchus	0.887574	1	7.03315
CCF5683	Male	Non-Hispanic White	58.123	Bronchus	0.657462	1	9.67308
CCF5684	Male	Non-Hispanic White	54.1558	Bronchus	1.31492	1	6.25837
CCF5685	Female	Other	67.1554	Bronchus	4.47074	1	8.77982
CCF5686	Male	Hispanic	71.766	Bronchus	0.690335	1	5.3876
CCF5687	Male	Non-Hispanic White	68.215	Bronchus	6.37738	1	3.19617
CCF5688	Female	Non-Hispanic White	58.7829	Bronchus	30.8021	1	1.48485
CCF5689	Female	Non-Hispanic White	59.0101	Bronchus	0.690335	1	3.16522
CCF5690	Female	Non-Hispanic White	73.3047	Bronchus	100.723	1	4.78472
CCF5691	Female	Non-Hispanic White	66.3833	Bronchus	3.61604	1	6.65143
CCF5692	Male	Non-Hispanic White	54.6651	Bronchus	0.690335	1	1.35667
CCF5693	Female	Non-Hispanic White	56.7157	Bronchus	2.89283	1	1.32099
CCF5694	Female	Non-Hispanic White	50.7581	Bronchus	117.883	1	3.46541
CCF5695	Female	Non-Hispanic Black	63.0184	Bronchus	0.690335	1	6.95897
CCF5696	Male	Non-Hispanic White	74.8325	Bronchus	3.35306	1	1.15847
CCF5697	Female	Non-Hispanic White	69.7235	Bronchus	3.22156	1	14.0153
CCF5698	Male	Non-Hispanic White	65.0007	Bronchus	1.74227	1	2.36304
CCF5699	Male	Hispanic	71.4429	Bronchus	9.86193	1	2.45854
CCF5700	Female	Non-Hispanic White	53.6356	Bronchus	0.690335	1	2.76543
CCF5701	Female	Non-Hispanic White	61.529	Bronchus	5.02959	1	11.6456
CCF5702	Male	Non-Hispanic White	68.0151	Bronchus	0.690335	1	6.69159
CCF5703	Female	Non-Hispanic Black	81.1132	Bronchus	1.11769	1	5.71034
CCF5704	Male	Non-Hispanic White	71.9933	Bronchus	0.95332	1	3.74603
CCF5705	Female	Non-Hispanic White	62.7391	Bronchus	0.690335	1	2.26984
CCF5706	Female	Non-Hispanic White	83.6403	Bronchus	59.336	1	3.51592
CCF5707	Male	Non-Hispanic White	74.7613	Bronchus	6.44313	1	3.28571
CCF5708	Female	Non-Hispanic Black	79.684	Bronchus	0.788955	1	14.5714
CCF5709	Male	Non-Hispanic White	68.935	Bronchus	14.0368	1	42.2273
CCF5710	Female	Non-Hispanic White	75.3527	Bronchus	0.788955	1	11.046
CCF5711	Female	Non-Hispanic White	63.9493	Bronchus	6.37738	1	5.65152
CCF5712	Male	Non-Hispanic White	68.1657	Bronchus	20.3485	1	2.98618
CCF5713	Female	Non-Hispanic White	58.813	Bronchus	61.5713	1	1.38498
CCF5714	Male	Non-Hispanic White	64.9733	Bronchus	0.690335	1	1.06711
CCF5715	Female	Non-Hispanic White	62.8322	Bronchus	0.690335	1	1.625
CCF5716	Male	Non-Hispanic White	80.4205	Bronchus	0.690335	1	11.4444
CCF5717	Female	Non-Hispanic White	54.0326	Bronchus	4.86522	1	3.04242
CCF5718	Female	Non-Hispanic White	57.4057	Bronchus	2.39974	1	3.62393
CCF5719	Male	Non-Hispanic White	64.642	Bronchus	18.2774	1	2.63314
CCF5720	Male	Non-Hispanic Black	63.7494	Bronchus	0.887574	1	8.23377
CCF5721	Female	Non-Hispanic White	78.3562	Bronchus	13.3465	1	2.65737
CCF5722	Male	Non-Hispanic White	60.5132	Bronchus	0.690335	1	8.87075
CCF5723	Male	Non-Hispanic White	77.6416	Bronchus	17.7186	1	8.66871
CCF5724	Male	Non-Hispanic White	70.5093	Bronchus	0.690335	1	3.09877
CCF5725	Male	Non-Hispanic White	65.6605	Bronchus	0.920447	1	4.40278
CCF5726	Female	Non-Hispanic Black	55.6753	Bronchus	17.3241	1	8
CCF5727	Female	Non-Hispanic Black	68.1301	Bronchus	2.07101	1	0.388175
CCF5728	Female	Non-Hispanic Black	66.3094	Bronchus	3.78041	1	1.6725
CCF5729	Male	Non-Hispanic Black	60.6665	Bronchus	3.68179	1	8.82353
CCF5730	Male	Non-Hispanic Black	52.9867	Bronchus	0.690335	1	1.68
CCF5731	Male	Non-Hispanic White	63.681	Bronchus	0.690335	1	2.07831
CCF5732	Female	Non-Hispanic Black	59.5632	Bronchus	3.48455	1	1.90323
CCF5733	Male	Non-Hispanic Black	59.6727	Bronchus	6.18014	1	8.45902
CCF5734	Male	Non-Hispanic Black	88.5576	Bronchus	1.3478	1	4.64667
CCF5735	Female	Non-Hispanic White	56.6938	Bronchus	0.657462	1	3.04469
CCF5736	Female	Non-Hispanic Black	68.3436	Bronchus	0.95332	1	5.08182
CCF5737	Female	Non-Hispanic White	74.9584	Bronchus	0.690335	1	7.52
CCF5738	Female	Non-Hispanic Black	52.9867	Bronchus	5.29257	1	3.82
CCF5739	Male	Non-Hispanic White	66.1752	Bronchus	2.59698	1	3.29319
CCF5740	Female	Non-Hispanic Black	64.5215	Bronchus	1.97239	1	3.85281
CCF5741	Male	Non-Hispanic White	57.4057	Bronchus	2.76134	1	3.76339
CCF5742	Male	Non-Hispanic Black	61.4468	Bronchus	16.1407	1	0.944862
CCF5743	Male	Non-Hispanic Black	73.0391	Bronchus	2.76134	1	2.92893
CCF5744	Female	Non-Hispanic Black	63.5797	Bronchus	0.690335	1	1.56931
CCF5745	Male	Non-Hispanic Black	63.8945	Bronchus	0.690335	1	10
CCF5746	Male	Non-Hispanic Black	72.0535	Bronchus	0.690335	1	0.578475
CCF5747	Male	Non-Hispanic Black	56.0669	Bronchus	0.0328731	1	14.2331
CCF5748	Female	Non-Hispanic Black	59.9273	Bronchus	0.690335	1	2.06087
CCF5749	Female	Non-Hispanic Black	57.9724	Bronchus	0.920447	1	17.4013
CCF5750	Male	Non-Hispanic White	61.6029	Bronchus	2.99145	1	5.17431
CCF5751	Female	Non-Hispanic Black	79.0324	Bronchus	0.690335	1	1.67557
CCF5752	Male	Non-Hispanic Black	69.7318	Bronchus	0.690335	1	1.64919
CCF5753	Female	Non-Hispanic White	66.1396	Bronchus	8.64563	1	13.7525
CCF5754	Male	Non-Hispanic White	63.6426	Bronchus	3.12295	1	45.75
CCF5755	Female	Non-Hispanic White	63.2539	Bronchus	4.30638	1	3.04695
CCF5756	Female	Non-Hispanic White	68.4641	Bronchus	2.72847	1	2.27063
CCF5757	Female	Non-Hispanic White	49.1181	Bronchus	2.59698	1	4.12871
CCF5758	Male	Non-Hispanic White	75.5197	Bronchus	0.723208	1	4.94495
CCF5759	Male	Non-Hispanic Black	60.1546	Bronchus	4.01052	1	2.12063
CCF5760	Male	Non-Hispanic Black	66.7611	Bronchus	2.16963	1	8.46825
CCF5761	Male	Non-Hispanic Black	62.8322	Bronchus	0.690335	1	5.87603
CCF5762	Female	Non-Hispanic Black	79.6238	Bronchus	0.690335	1	44.5
CCF5763	Male	Non-Hispanic Black	74.4656	Bronchus	2.99145	1	2.00505
CCF5764	Male	Non-Hispanic White	51.6205	Bronchus	13.6423	1	4.58667
CCF5765	Male	Non-Hispanic Black	64.0177	Bronchus	1.84089	1	2.10185
CCF5766	Male	Non-Hispanic White	69.1541	Bronchus	2.79421	1	3.20225
CCF5767	Female	Non-Hispanic White	70.9036	Bronchus	0.690335	1	3.38255
CCF5768	Male	Non-Hispanic White	53.5699	Bronchus	2.49836	1	14.1296
CCF5769	Female	Non-Hispanic White	47.9462	Bronchus	0.690335	1	6.25564
CCF5770	Male	Non-Hispanic White	63.0704	Bronchus	0.723208	1	9.25455
CCF5771	Male	Non-Hispanic White	61.3784	Bronchus	0.690335	1	2.18846
CCF5772	Male	Non-Hispanic White	61.0279	Bronchus	4.405	1	7.94118
CCF5773	Male	Non-Hispanic White	57.7452	Bronchus	2.72847	1	6.25
CCF5774	Male	Non-Hispanic White	63.7987	Bronchus	38.6917	1	5.38356
CCF5775	Female	Non-Hispanic Black	60.4667	Bronchus	4.66798	1	10.8269
CCF5776	Female	Non-Hispanic White	71.6948	Bronchus	1.01907	1	1.06909
CCF5777	Female	Non-Hispanic Black	67.1773	Bronchus	4.60224	1	2.7907
CCF5778	Female	Non-Hispanic White	58.6624	Bronchus	3.02433	1	4.02837
CCF5779	Female	Non-Hispanic Black	64.987	Bronchus	86.3248	1	0.898601
CCF5780	Male	Non-Hispanic White	77.3103	Bronchus	16.6995	1	1.72685
CCF5781	Male	Non-Hispanic White	85.4473	Bronchus	0.657462	1	7.5
CCF5782	Male	Non-Hispanic White	60.9431	Bronchus	14.8258	1	1.65
CCF5783	Female	Non-Hispanic White	64.0424	Bronchus	0.690335	1	2.00366
CCF5784	Male	Non-Hispanic Black	72.7435	Bronchus	36.9822	1	6.74167
CCF5785	Female	Non-Hispanic Black	40.7291	Bronchus	111.801	1	4.22995
CCF5786	Female	Non-Hispanic Black	72.9077	Bronchus	0.690335	1	4.97959
CCF5787	Female	Non-Hispanic White	59.6809	Bronchus	0.690335	1	3.08075
CCF5788	Male	Non-Hispanic White	64.7953	Bronchus	0.920447	1	20
CCF5789	Male	Non-Hispanic White	62.6406	Bronchus	0.756082	1	5.55856
CCF5790	Male	Non-Hispanic White	78.6738	Bronchus	0.690335	1	2.83333
CCF5791	Male	Non-Hispanic White	72.9461	Bronchus	2.99145	1	8.12121
CCF5792	Female	Non-Hispanic Black	61.3182	Bronchus	0.328731	1	5.76923
CCF5793	Male	Non-Hispanic White	80.7819	Bronchus	1.01907	1	5.56154
CCF5794	Male	Non-Hispanic White	72.0672	Bronchus	0.690335	1	8.88976
CCF5795	Male	Non-Hispanic White	63.1334	Bronchus	1.38067	1	4.04762
CCF5796	Female	Non-Hispanic White	68.0397	Bronchus	47.4688	1	6.0229
CCF5797	Male	Non-Hispanic White	77.773	Bronchus	0.690335	1	3.30337
CCF5798	Male	Non-Hispanic Black	43.4643	Bronchus	2.89283	1	7.93984
CCF5799	Male	Non-Hispanic White	62.4517	Bronchus	0.690335	1	3.95625
CCF5800	Male	Non-Hispanic White	65.9096	Bronchus	0.197239	1	10.4215
CCF5801	Female	Non-Hispanic Black	63.8179	Bronchus	0.821828	1	1.38119
CCF5802	Male	Non-Hispanic White	68.0835	Bronchus	0.690335	1	3.0838
CCF5803	Female	Non-Hispanic White	74.712	Bronchus	2.30112	1	9.9375
CCF5804	Male	Non-Hispanic White	68.3902	Bronchus	0.690335	1	4.22609
CCF5805	Male	Non-Hispanic White	60.4585	Bronchus	0.690335	1	3.6134
CCF5806	Male	Non-Hispanic Black	55.4235	Bronchus	0.690335	1	6.36416
CCF5807	Female	Non-Hispanic White	77.0967	Bronchus	0.756082	1	3.65333
CCF5808	Male	Non-Hispanic White	52.932	Bronchus	5.98291	1	15.6629
CCF5809	Female	Non-Hispanic Black	67.5633	Bronchus	13.741	1	10.5067
CCF5810	Female	Non-Hispanic Black	71.0679	Bronchus	0.723208	1	1.75148
CCF5811	Female	Non-Hispanic White	76.4205	Bronchus	0.690335	1	3.19079
CCF5812	Female	Non-Hispanic White	60.4804	Bronchus	4.37212	1	89.9
CCF5813	Male	Non-Hispanic White	69.4169	Bronchus	0.690335	1	3.22293
CCF5814	Female	Non-Hispanic White	62.2901	Bronchus	2.76134	1	3.24479
CCF5815	Male	Non-Hispanic White	51.0099	Bronchus	2.85996	1	2.07721
CCF5816	Male	Non-Hispanic White	50.7909	Bronchus	0.690335	1	1.37638
CCF5817	Female	Non-Hispanic Black	72.4368	Bronchus	53.7475	1	1.42439
CCF5818	Female	Non-Hispanic Black	67.2266	Bronchus	0.690335	1	11.3404
CCF5819	Male	Non-Hispanic White	61.9725	Bronchus	0.821828	1	6.22069
CCF5820	Female	Other	69.5182	Bronchus	10.355	1	11.2746
CCF5821	Male	Non-Hispanic White	62.4927	Bronchus	1.3478	1	5.83969
CCF5822	Female	Non-Hispanic White	70.3697	Bronchus	0.690335	1	3.61635
CCF5823	Female	Non-Hispanic White	69.8276	Bronchus	10.8153	1	4.2549
CCF5824	Female	Non-Hispanic White	71.8345	Bronchus	2.79421	1	32.0857
CCF5825	Male	Non-Hispanic White	55.6726	Bronchus	2.07101	1	4.03681
CCF5826	Female	Non-Hispanic White	79.758	Bronchus	0.657462	1	5.65574
CCF5827	Male	Non-Hispanic Black	58.6487	Bronchus	19.0993	1	0.453846
CCF5828	Male	Non-Hispanic White	65.6769	Bronchus	0.690335	1	26.8571
CCF5829	Male	Non-Hispanic White	54.9662	Bronchus	10.2235	1	1.54949
CCF5830	Male	Non-Hispanic White	71.2102	Bronchus	0.690335	1	3.0438
CCF5831	Female	Non-Hispanic White	72.2753	Bronchus	0.690335	1	2.14138
CCF5832	Male	Non-Hispanic White	65.3675	Bronchus	20.4142	1	15.1833
CCF5833	Female	Non-Hispanic Black	59.1361	Bronchus	2.07101	1	1.46058
CCF5834	Male	Non-Hispanic White	44.2062	Bronchus	1.84089	1	8.36364
CCF5835	Female	Non-Hispanic Black	50.5308	Bronchus	1.05194	1	1.28319
CCF5836	Male	Non-Hispanic Black	75.0159	Bronchus	1.84089	1	9.47273
CCF5837	Male	Non-Hispanic White	56.5925	Bronchus	2.66272	1	2.73913
CCF5838	Male	Non-Hispanic White	83.6787	Bronchus	0.624589	1	3.8
CCF5839	Female	Non-Hispanic White	65.5948	Bronchus	0.690335	1	2.65517
CCF5840	Male	Non-Hispanic White	68.3354	Bronchus	4.17488	1	4.25439
CCF5841	Male	Non-Hispanic Black	85.1653	Bronchus	0.821828	1	13.875
CCF5842	Female	Non-Hispanic White	68.4997	Bronchus	0.756082	1	16.4167
CCF5843	Male	Non-Hispanic White	82.2604	Bronchus	0.690335	1	18.625
CCF5844	Female	Non-Hispanic White	56.0094	Bronchus	0.690335	1	3.5
CCF5845	Male	Non-Hispanic Black	68.3929	Bronchus	0.821828	1	2.90672
CCF5846	Male	Non-Hispanic White	53.2824	Bronchus	0.723208	1	3.07477
CCF5847	Female	Non-Hispanic Black	56.0723	Bronchus	0.690335	1	1.45247
CCF5848	Female	Non-Hispanic White	67.5332	Bronchus	0.328731	1	8.70423
CCF5849	Female	Non-Hispanic Black	46.5088	Bronchus	134.813	1	1.61324
CCF5850	Female	Non-Hispanic White	63.1854	Bronchus	3.28731	1	10.2558
CCF5851	Male	Non-Hispanic White	66.8843	Bronchus	3.28731	1	9.85
CCF5852	Female	Non-Hispanic White	72.8913	Bronchus	0.197239	1	9.32258
CCF5853	Male	Non-Hispanic Black	49.693	Bronchus	0.690335	1	3.52249
CCF5854	Male	Non-Hispanic Black	42.8756	Bronchus	0.788955	1	3.29012
CCF5855	Female	Non-Hispanic Black	61.3757	Bronchus	0.788955	1	2.4
CCF5856	Male	Non-Hispanic White	63.7905	Bronchus	2.00526	1	8.73171
CCF5857	Male	Non-Hispanic White	68.9953	Bronchus	0.558843	1	7.6506
CCF5858	Female	Non-Hispanic Black	70.6873	Bronchus	0.887574	1	10.9318
CCF5859	Male	Non-Hispanic Black	46.8839	Bronchus	0.657462	1	4.83537
CCF5860	Female	Non-Hispanic Black	60.0259	Bronchus	4.17488	1	4.65934
CCF5861	Male	Non-Hispanic Black	63.3333	Bronchus	0.690335	1	2.12583
CCF5862	Female	Non-Hispanic White	76.5135	Bronchus	0.690335	1	8.6044
CCF5863	Female	Non-Hispanic Black	69.4936	Bronchus	6.21302	1	1.76404
CCF5864	Male	Non-Hispanic White	47.489	Bronchus	0.657462	1	8.86307
CCF5865	Female	Non-Hispanic White	77.1159	Bronchus	0.690335	1	16.075
CCF5866	Female	Non-Hispanic White	60.1327	Bronchus	6.73899	1	0.470693
CCF5867	Female	Non-Hispanic White	64.3874	Bronchus	0.690335	1	3.22167
CCF5868	Female	Non-Hispanic Black	55.8834	Bronchus	12.3932	1	1.94737
CCF5869	Female	Non-Hispanic White	74.2466	Bronchus	0.690335	1	3.20339
CCF5870	Male	Non-Hispanic White	59.6508	Bronchus	4.66798	1	6.02521
CCF5871	Male	Non-Hispanic White	58.8705	Bronchus	2.30112	1	3.93458
CCF5872	Male	Non-Hispanic White	68.5928	Bronchus	0.690335	1	4.54167
CCF5873	Female	Non-Hispanic White	62.2272	Bronchus	0.690335	1	4.27835
CCF5874	Male	Non-Hispanic White	53.704	Bronchus	7.06772	1	16.0208
CCF5875	Female	Non-Hispanic White	74.211	Bronchus	4.07627	1	3.42529
CCF5876	Female	Non-Hispanic White	67.2539	Bronchus	65.0888	1	2.72877
CCF5877	Male	Non-Hispanic White	63.8535	Bronchus	6.77186	1	49.3611
CCF5878	Male	Non-Hispanic White	77.6087	Bronchus	2.10388	1	4.5
CCF5879	Male	Non-Hispanic Black	57.5645	Bronchus	0.821828	1	15.4205
CCF5880	Female	Non-Hispanic White	73.3321	Bronchus	9.56607	1	10.2588
CCF5881	Female	Non-Hispanic White	55.7274	Bronchus	0.690335	1	1.5274
CCF5882	Female	Non-Hispanic White	61.3017	Bronchus	0.690335	1	30.3256
CCF5883	Male	Non-Hispanic White	61.529	Bronchus	8.25115	1	19.4035
CCF5884	Female	Non-Hispanic White	61.6768	Bronchus	3.51742	1	8.93069
CCF5885	Female	Non-Hispanic White	67.2293	Bronchus	68.3103	1	2.72374
CCF5886	Male	Non-Hispanic White	67.8289	Bronchus	2.99145	1	2.87952
CCF5887	Female	Non-Hispanic White	65.4469	Bronchus	1.38067	1	3.42308
CCF5888	Female	Non-Hispanic White	65.3922	Bronchus	2.99145	1	10.32
CCF5889	Male	Non-Hispanic White	76.3246	Bronchus	1.38067	1	7.87647
CCF5890	Female	Non-Hispanic White	72.9953	Bronchus	1.67653	1	8.68367
CCF5891	Male	Non-Hispanic White	57.0361	Bronchus	0.657462	1	2.85787
CCF5892	Male	Non-Hispanic White	68.3436	Bronchus	0.690335	1	23.0814
CCF5893	Male	Non-Hispanic White	56.1819	Bronchus	1.38067	1	4.49112
CCF5894	Male	Non-Hispanic White	70.0795	Bronchus	2.07101	1	3.12821
CCF5895	Male	Non-Hispanic White	68.9131	Bronchus	0.657462	1	2.44203
CCF5896	Male	Non-Hispanic White	67.3279	Bronchus	0.690335	1	2.99134
CCF5897	Female	Non-Hispanic White	69.3457	Bronchus	0.690335	1	2.09635
CCF5898	Male	Hispanic	71.9768	Bronchus	0.690335	1	3.83
CCF5899	Female	Non-Hispanic White	75.5553	Bronchus	1.28205	1	2.27273
CCF5900	Male	Non-Hispanic Black	66.5859	Bronchus	11.2755	1	2.2381
CCF5901	Female	Non-Hispanic White	76.749	Bronchus	0.690335	1	5.26263
CCF5902	Male	Non-Hispanic White	70.8297	Bronchus	0.690335	1	10.08
CCF5903	Male	Non-Hispanic White	66.8624	Bronchus	4.89809	1	2.94979
CCF5904	Female	Non-Hispanic Black	63.2128	Bronchus	0.690335	1	0.854369
CCF5905	Male	Non-Hispanic Black	41.5067	Bronchus	1.84089	1	9.14943
CCF5906	Male	Non-Hispanic White	60.9485	Bronchus	4.2735	1	2.72314
CCF5907	Male	Non-Hispanic White	72.9022	Bronchus	1.21631	1	8.89815
CCF5908	Male	Non-Hispanic White	68.7872	Bronchus	2.76134	1	9.69565
CCF5909	Female	Non-Hispanic White	70.5586	Bronchus	0.95332	1	2.78495
CCF5910	Male	Non-Hispanic White	75.2377	Bronchus	0.95332	1	26.4634
CCF5911	Male	Non-Hispanic Black	63.3442	Bronchus	1.90664	1	3.56757
CCF5912	Male	Non-Hispanic Black	62.761	Bronchus	10.5523	1	0.722807
CCF5913	Male	Non-Hispanic White	75.8318	Bronchus	27.0546	1	6.48201
CCF5914	Female	Other	53.6411	Bronchus	3.32018	1	2.66
CCF5915	Male	Non-Hispanic White	43.3	Bronchus	0.657462	1	3.23009
CCF5916	Female	Non-Hispanic White	56.138	Bronchus	0.690335	1	3.73401
CCF5917	Female	Non-Hispanic Black	67.0787	Bronchus	0.690335	1	1.3366
CCF5918	Male	Non-Hispanic White	81.8004	Bronchus	2.82709	1	3.40458
CCF5919	Male	Non-Hispanic Black	72.8502	Bronchus	1.31492	1	1.41256
CCF5920	Female	Non-Hispanic White	61.9232	Bronchus	25.1151	1	2.37124
CCF5921	Female	Non-Hispanic White	60.9513	Bronchus	0.690335	1	1.99565
CCF5922	Male	Non-Hispanic White	90.288	Bronchus	19.4938	1	3.95327
CCF5923	Female	Other	67.4839	Bronchus	0.690335	1	3.15423
CCF5924	Male	Other	61.3127	Bronchus	0.821828	1	4.72857
CCF5925	Female	Non-Hispanic White	56.2393	Bronchus	0.690335	1	10.4595
CCF5926	Male	Other	49.6684	Bronchus	0.690335	1	1.97845
CCF5927	Male	Hispanic	55.8533	Bronchus	2.07101	1	2.29259
CCF5928	Male	Non-Hispanic White	58.7391	Bronchus	0.920447	1	12.8636
CCF5929	Female	Non-Hispanic White	77.3541	Bronchus	0.690335	1	4.9
CCF5930	Male	Non-Hispanic White	52.1051	Bronchus	2.76134	1	1.1712
CCF5931	Male	Non-Hispanic White	65.8439	Bronchus	2.07101	1	3.07229
CCF5932	Male	Non-Hispanic White	71.1144	Bronchus	12.0644	1	4.66087
CCF5933	Male	Non-Hispanic White	66.627	Bronchus	3.22156	1	18.9038
CCF5934	Male	Non-Hispanic White	61.3784	Bronchus	7.19921	1	1.9548
CCF5935	Female	Non-Hispanic White	62.2627	Bronchus	2.33399	1	2.48718
CCF5936	Male	Non-Hispanic White	56.5323	Bronchus	38.6917	1	3.1982
CCF5937	Male	Non-Hispanic White	74.4793	Bronchus	2.53123	1	1.71477
CCF5938	Female	Non-Hispanic White	56.5871	Bronchus	0.361604	1	43.5714
CCF5939	Male	Non-Hispanic White	66.9144	Bronchus	0.723208	1	2.6612
CCF5940	Female	Non-Hispanic White	63.5222	Bronchus	102.334	1	3.18478
CCF5941	Male	Non-Hispanic White	67.5551	Bronchus	0.690335	1	17.339
CCF5942	Male	Non-Hispanic White	64.1875	Bronchus	1.51216	1	6.58192
CCF5943	Male	Non-Hispanic Black	54.8074	Bronchus	0.690335	1	4.77333
CCF5944	Male	Non-Hispanic White	68.4312	Bronchus	0.690335	1	4.96875
CCF5945	Female	Non-Hispanic White	75.5662	Bronchus	2.76134	1	13.1
CCF5946	Male	Non-Hispanic White	68.3245	Bronchus	0.690335	1	0.890511
CCF5947	Male	Non-Hispanic White	58.2106	Bronchus	1.80802	1	14.87
CCF5948	Male	Non-Hispanic White	66.7803	Bronchus	51.8738	1	9.32331
CCF5949	Male	Non-Hispanic White	59.7055	Bronchus	0.690335	1	2.87317
CCF5950	Male	Non-Hispanic White	71.9577	Bronchus	1.3478	1	2.71429
CCF5951	Male	Other	67.1088	Bronchus	2.59698	1	4.07735
CCF5952	Male	Non-Hispanic Black	54.3858	Bronchus	0.690335	1	1.94898
CCF5953	Female	Non-Hispanic White	61.7644	Bronchus	0.690335	1	4.01307
CCF5954	Male	Non-Hispanic White	60.672	Bronchus	5.75279	1	3.3038
CCF5955	Male	Non-Hispanic Black	50.1749	Bronchus	1.57791	1	3.35096
CCF5956	Male	Non-Hispanic White	70.8543	Bronchus	0.690335	1	9
CCF5957	Male	Non-Hispanic White	66.4408	Bronchus	2.66272	1	7.61364
CCF5958	Female	Unknown	70.3423	Bronchus	0.657462	1	3.22615
CCF5959	Female	Non-Hispanic White	58.0162	Bronchus	0.657462	1	8.26852
CCF5960	Male	Non-Hispanic Black	74.5724	Bronchus	0.690335	1	1.98718
CCF5961	Female	Non-Hispanic White	55.919	Bronchus	7.13346	1	6.29197
CCF5962	Male	Non-Hispanic White	55.4563	Bronchus	6.21302	1	4.89205
CCF5963	Male	Unknown	53.6767	Bronchus	5.95003	1	14.5952
CCF5964	Female	Non-Hispanic White	53.6027	Bronchus	0.690335	1	2
CCF5965	Female	Non-Hispanic White	63.0759	Bronchus	0.723208	1	1.79775
CCF5966	Male	Non-Hispanic White	64.1683	Bronchus	2.07101	1	2.76087
CCF5967	Female	Non-Hispanic White	70.8461	Bronchus	68.1788	1	2.25743
CCF5968	Female	Non-Hispanic White	71.0268	Bronchus	10.5851	1	21.9808
CCF5969	Female	Non-Hispanic White	67.3114	Bronchus	0.723208	1	2.4878
CCF5970	Male	Non-Hispanic White	55.9409	Bronchus	0.690335	1	1.54592
CCF5971	Male	Non-Hispanic White	62.5037	Bronchus	9.92768	1	7.91358
CCF5972	Male	Non-Hispanic White	56.2092	Bronchus	0.690335	1	7.97884
CCF5973	Female	Non-Hispanic White	69.7591	Bronchus	2.03813	1	6.23952
CCF5974	Male	Hispanic	60.5981	Bronchus	23.1755	1	3.97059
CCF5975	Female	Non-Hispanic Black	63.2429	Bronchus	0.690335	1	2.96682
CCF5976	Female	Non-Hispanic White	70.8516	Bronchus	0.690335	1	7.57273
CCF5977	Male	Non-Hispanic White	73.3321	Bronchus	0.624589	1	3.09205
CCF5978	Male	Non-Hispanic White	49.6684	Bronchus	0.657462	1	8.68056
CCF5979	Male	Non-Hispanic White	61.9123	Bronchus	7.3307	1	3.79394
CCF5980	Female	Non-Hispanic White	61.1457	Bronchus	2.76134	1	5.51515
CCF5981	Female	Non-Hispanic White	65.1485	Bronchus	0.690335	1	1.96875
CCF5982	Female	Non-Hispanic White	72.0699	Bronchus	4.50362	1	2.42442
CCF5983	Male	Non-Hispanic White	55.6452	Bronchus	2.85996	1	0.858974
CCF5984	Male	Non-Hispanic White	62.427	Bronchus	10.881	1	2.60137
CCF5985	Female	Non-Hispanic White	65.7481	Bronchus	78.6982	1	2.1746
CCF5986	Male	Non-Hispanic White	68.4066	Bronchus	6.77186	1	10.1944
CCF5987	Female	Non-Hispanic White	72.8365	Bronchus	9.73044	1	10.6875
CCF5988	Male	Non-Hispanic Black	71.3389	Bronchus	0.788955	1	6.5
CCF5989	Male	Non-Hispanic White	65.0609	Bronchus	9.10585	1	22.1014
CCF5990	Male	Non-Hispanic Black	55.7958	Bronchus	14.7272	1	9.62963
CCF5991	Female	Non-Hispanic Black	57.0936	Bronchus	1.21631	1	7.59884
CCF5992	Female	Non-Hispanic White	66.3614	Bronchus	0.657462	1	1.96774
CCF5993	Female	Non-Hispanic White	51.0127	Bronchus	0.624589	1	3.08046
CCF5994	Female	Non-Hispanic White	62.4571	Bronchus	1.67653	1	3.69565
CCF5995	Male	Non-Hispanic White	67.4292	Bronchus	0.821828	1	2.20833
CCF5996	Male	Non-Hispanic White	83.1475	Bronchus	16.5023	1	1.40952
CCF5997	Female	Non-Hispanic White	69.4251	Bronchus	0.690335	1	6.76471
CCF5998	Female	Non-Hispanic White	64.9404	Bronchus	0.690335	1	3.34426
CCF5999	Female	Non-Hispanic White	64.2997	Bronchus	1.31492	1	3.66434
CCF6000	Female	Non-Hispanic White	57.4002	Bronchus	0.690335	1	12.3699
CCF6001	Male	Asian	81.6416	Bronchus	2.5641	1	6.77982
CCF6002	Female	Non-Hispanic White	54.8923	Bronchus	7.36358	1	2.40299
CCF6003	Female	Non-Hispanic White	68.4504	Bronchus	0.460224	1	14.3699
CCF6004	Male	Non-Hispanic White	62.427	Bronchus	2.62985	1	3.05729
CCF6005	Female	Non-Hispanic Black	68.3217	Bronchus	0.690335	1	1.18081
CCF6006	Female	Unknown	63.4729	Bronchus	0.690335	1	8.11864
CCF6007	Female	Non-Hispanic White	67.9357	Bronchus	4.33925	1	2.14184
CCF6008	Male	Non-Hispanic Black	72.2205	Bronchus	0.756082	1	2.1
CCF6009	Female	Non-Hispanic White	37.9967	Bronchus	1.64366	1	11.5192
CCF6010	Male	Non-Hispanic White	61.7562	Bronchus	3.45168	1	1.02564
CCF6011	Female	Non-Hispanic White	79.2651	Bronchus	1.74227	1	4.6746
CCF6012	Male	Non-Hispanic White	77.4773	Bronchus	0.690335	1	8.94915
CCF6013	Male	Non-Hispanic Black	68.1492	Bronchus	2.66272	1	7.15044
CCF6014	Male	Non-Hispanic White	45.6081	Bronchus	14.5957	1	17.1972
CCF6015	Female	Non-Hispanic White	55.2044	Bronchus	3.48455	1	2.05727
CCF6016	Female	Non-Hispanic White	71.6428	Bronchus	42.998	1	47
CCF6017	Male	Non-Hispanic White	60.8719	Bronchus	0.690335	1	5.10417
CCF6018	Male	Non-Hispanic White	57.9122	Bronchus	2.5641	1	2.45361
CCF6019	Female	Non-Hispanic Black	49.014	Bronchus	0.690335	1	5.125
CCF6020	Male	Non-Hispanic Black	72.4122	Bronchus	1.80802	1	1.20773
CCF6021	Male	Non-Hispanic White	60.609	Bronchus	0.361604	1	3.34184
CCF6022	Male	Non-Hispanic White	39.9023	Bronchus	7.4622	1	24.2295
CCF6023	Female	Non-Hispanic White	65.2799	Bronchus	0.723208	1	13.7727
CCF6024	Male	Non-Hispanic White	56.264	Bronchus	21.0717	1	2.49074
CCF6025	Male	Non-Hispanic White	63.952	Bronchus	2.76134	1	1.32927
CCF6026	Female	Non-Hispanic White	81.6526	Bronchus	0.690335	1	5.57143
CCF6027	Male	Non-Hispanic White	60.108	Bronchus	2.16963	1	22.2581
CCF6028	Male	Non-Hispanic White	60.0012	Bronchus	0.657462	1	1.39906
CCF6029	Male	Non-Hispanic White	80.2946	Bronchus	0.920447	1	2.91837
CCF6030	Female	Non-Hispanic White	59.4591	Bronchus	0.690335	1	2.27815
CCF6031	Female	Other	75.2076	Bronchus	0.690335	1	4.83544
CCF6032	Male	Non-Hispanic White	63.1635	Bronchus	2.07101	1	2.49761
CCF6033	Female	Non-Hispanic White	77.2528	Bronchus	0.920447	1	20.6203
CCF6034	Female	Non-Hispanic White	90.1155	Bronchus	0.690335	1	8.75743
CCF6035	Male	Non-Hispanic White	79.4842	Bronchus	0.690335	1	5.69159
CCF6036	Male	Non-Hispanic White	66.1752	Bronchus	0.690335	1	2.51737
CCF6037	Male	Non-Hispanic White	66.2847	Bronchus	0.690335	1	7.2029
CCF6038	Male	Non-Hispanic White	56.7075	Bronchus	2.66272	1	2.03846
CCF6039	Male	Non-Hispanic White	47.489	Bronchus	0.690335	1	0.639535
CCF6040	Female	Non-Hispanic White	49.4767	Bronchus	1.01907	1	1.94969
CCF6041	Female	Non-Hispanic White	74.3533	Bronchus	0.690335	1	7.30682
CCF6042	Female	Hispanic	61.7508	Bronchus	0.591716	1	2.73793
CCF6043	Male	Non-Hispanic White	65.8823	Bronchus	5.75279	1	2.375
CCF6044	Male	Non-Hispanic White	78.7285	Bronchus	11.2097	1	4.19271
CCF6045	Female	Non-Hispanic Black	62.8131	Bronchus	32.5115	1	11.2357
CCF6046	Male	Non-Hispanic White	75.4814	Bronchus	0.920447	1	2.37349
CCF6047	Male	Non-Hispanic White	70.4737	Bronchus	0.690335	1	1.51485
CCF6048	Female	Non-Hispanic White	57.1675	Bronchus	0.690335	1	5
CCF6049	Male	Unknown	53.2249	Bronchus	0.690335	1	2.23024
CCF6050	Female	Non-Hispanic White	58.1833	Bronchus	5.58843	1	3.37705
CCF6051	Male	Non-Hispanic White	65.3018	Bronchus	0.690335	1	5.34899
CCF6052	Female	Non-Hispanic White	73.4361	Bronchus	0.690335	1	3.54651
CCF6053	Male	Non-Hispanic White	76.7025	Bronchus	2.26824	1	4.02239
CCF6054	Male	Non-Hispanic White	56.2366	Bronchus	0.690335	1	10.4098
CCF6055	Male	Non-Hispanic White	73.5347	Bronchus	14.76	1	5.62879
CCF6056	Female	Non-Hispanic White	55.1442	Bronchus	0.690335	1	6.85849
CCF6057	Male	Non-Hispanic White	69.2033	Bronchus	0.690335	1	2.5679
CCF6058	Male	Non-Hispanic White	43.5108	Bronchus	50.1644	1	4.38298
CCF6059	Male	Non-Hispanic White	57.225	Bronchus	23.2742	1	1.99512
CCF6060	Male	Non-Hispanic White	51.4644	Bronchus	0.690335	1	3.59535
CCF6061	Male	Non-Hispanic White	79.4048	Bronchus	0.690335	1	3.96825
CCF6062	Male	Non-Hispanic Black	63.2867	Bronchus	2.13675	1	7.53465
CCF6063	Male	Non-Hispanic White	75.1008	Bronchus	5.98291	1	6.74095
CCF6064	Male	Non-Hispanic Black	57.7288	Bronchus	2.43261	1	2.08125
CCF6065	Female	Non-Hispanic White	59.7302	Bronchus	2.43261	1	19.6265
CCF6066	Male	Non-Hispanic White	52.9374	Bronchus	8.54701	1	5.02027
CCF6067	Female	Non-Hispanic White	82.5369	Bronchus	21.2032	1	1.89899
CCF6068	Male	Non-Hispanic White	73.0802	Bronchus	2.39974	1	1.49338
CCF6069	Male	Non-Hispanic Black	71.1144	Bronchus	1.44642	1	5.55122
CCF6070	Male	Non-Hispanic White	70.4217	Bronchus	0.690335	1	2.19286
CCF6071	Male	Non-Hispanic White	77.6251	Bronchus	2.07101	1	5.07692
CCF6072	Male	Non-Hispanic White	77.2583	Bronchus	0.690335	1	5.92857
CCF6073	Male	Non-Hispanic White	46.4732	Bronchus	7.06772	1	5.3587
CCF6074	Female	Non-Hispanic White	63.3689	Bronchus	0.756082	1	1.83846
CCF6075	Female	Non-Hispanic White	68.486	Bronchus	80.9336	1	1.38835
CCF6076	Male	Non-Hispanic White	75.1775	Bronchus	0.690335	1	4.0146
CCF6077	Female	Non-Hispanic Black	79.4349	Bronchus	0.690335	1	3.40559
CCF6078	Male	Hispanic	84.1578	Bronchus	1.87377	1	6.21429
CCF6079	Male	Non-Hispanic White	57.0032	Bronchus	3.71466	1	4.82727
CCF6080	Female	Non-Hispanic White	73.0282	Bronchus	3.68179	1	2.12346
CCF6081	Male	Non-Hispanic White	50.7279	Bronchus	0.657462	1	3.35036
CCF6082	Male	Non-Hispanic White	62.5749	Bronchus	1.41354	1	17.6765
CCF6083	Male	Non-Hispanic White	75.8455	Bronchus	0.657462	1	6.33333
CCF6084	Male	Non-Hispanic White	76.3082	Bronchus	29.2242	1	8.84545
CCF6085	Male	Hispanic	64.5078	Bronchus	0.690335	1	3.86614
CCF6086	Female	Non-Hispanic White	58.3037	Bronchus	9.20447	1	4.53444
CCF6087	Male	Non-Hispanic White	67.9658	Bronchus	3.45168	1	6.45614
CCF6088	Female	Non-Hispanic White	50.3665	Bronchus	3.28731	1	7.64389
CCF6089	Male	Non-Hispanic White	56.0203	Bronchus	0.920447	1	1.91411
CCF6090	Male	Non-Hispanic White	71.6538	Bronchus	2.07101	1	10.0971
CCF6091	Male	Non-Hispanic White	62.1039	Bronchus	5.42406	1	4.54822
CCF6092	Male	Non-Hispanic Black	64.6201	Bronchus	0.690335	1	1.30667
CCF6093	Male	Unknown	74.4245	Bronchus	5.78567	1	16.9268
CCF6094	Female	Non-Hispanic White	68.2724	Bronchus	7.62656	1	3.91018
CCF6095	Female	Non-Hispanic White	77.2856	Bronchus	0.920447	1	0.84007
CCF6096	Female	Non-Hispanic Black	60.2257	Bronchus	5.19395	1	0.941392
CCF6097	Male	Non-Hispanic White	57.173	Bronchus	3.58317	1	15.6154
CCF6098	Female	Non-Hispanic White	54.8731	Bronchus	8.74425	1	2.27178
CCF6099	Male	Non-Hispanic White	66.3066	Bronchus	6.44313	1	3.31579
CCF6100	Male	Other	70.252	Bronchus	6.27876	1	2.90385
CCF6101	Male	Non-Hispanic White	68.1547	Bronchus	4.20776	1	2.98347
CCF6102	Female	Hispanic	77.3322	Bronchus	25.5095	1	1.47521
CCF6103	Female	Non-Hispanic White	54.8567	Bronchus	0.690335	1	2.91979
CCF6104	Male	Non-Hispanic White	42.8674	Bronchus	0.690335	1	21.4463
CCF6105	Male	Non-Hispanic White	64.6173	Bronchus	0.657462	1	4.66667
CCF6106	Female	Non-Hispanic Black	59.9602	Bronchus	9.92768	1	2.20921
CCF6107	Male	Non-Hispanic White	64.2532	Bronchus	2.99145	1	2.4252
CCF6108	Male	Non-Hispanic White	60.275	Bronchus	2.99145	1	3.46182
CCF6109	Female	Non-Hispanic White	62.7008	Bronchus	4.93097	1	6.31159
CCF6110	Female	Non-Hispanic White	71.8865	Bronchus	0.756082	1	3.81429
CCF6111	Female	Non-Hispanic White	53.3645	Bronchus	3.9119	1	2.61635
CCF6112	Female	Non-Hispanic White	80.4479	Bronchus	9.5332	1	2.18462
CCF6113	Female	Non-Hispanic White	71.1199	Bronchus	9.46746	1	1.89865
CCF6114	Male	Non-Hispanic White	46.5718	Bronchus	2.23537	1	1.69198
CCF6115	Male	Non-Hispanic White	62.6816	Bronchus	2.07101	1	14.4419
CCF6116	Female	Non-Hispanic White	38.9741	Bronchus	4.86522	1	5.20408
CCF6117	Female	Non-Hispanic White	54.4898	Bronchus	142.801	1	2.86061
CCF6118	Male	Non-Hispanic White	60.6775	Bronchus	20.7429	1	12.6176
CCF6119	Male	Non-Hispanic White	70.7585	Bronchus	0.788955	1	6.73469
CCF6120	Female	Non-Hispanic White	56.4967	Bronchus	1.54504	1	16.6324
CCF6121	Male	Non-Hispanic White	84.4371	Bronchus	2.39974	1	7.58772
CCF6122	Male	Non-Hispanic White	71.6319	Bronchus	0.723208	1	1.57792
CCF6123	Female	Non-Hispanic White	61.874	Bronchus	0.690335	1	11.3276
CCF6124	Female	Non-Hispanic White	72.2807	Bronchus	0.657462	1	0.797297
CCF6125	Male	Non-Hispanic White	81.1324	Bronchus	6.1144	1	4.53
CCF6126	Male	Non-Hispanic White	73.7893	Bronchus	75.8054	1	3.13169
CCF6127	Male	Non-Hispanic White	64.4668	Bronchus	2.5641	1	2.39322
CCF6128	Male	Non-Hispanic White	73.0172	Bronchus	2.5641	1	10.7975
CCF6129	Male	Non-Hispanic White	61.4085	Bronchus	27.6792	1	2.77949
CCF6130	Female	Non-Hispanic White	58.0874	Bronchus	13.1821	1	3.28205
CCF6131	Male	Non-Hispanic White	46.1584	Bronchus	3.28731	1	6.13836
CCF6132	Male	Non-Hispanic White	83.9552	Bronchus	10.5851	1	1.84615
CCF6133	Female	Non-Hispanic White	67.7084	Bronchus	11.9658	1	20.4512
CCF6134	Male	Non-Hispanic White	86.5754	Bronchus	3.4188	1	4.16432
CCF6135	Female	Non-Hispanic White	59.3852	Bronchus	0.95332	1	11.961
CCF6136	Male	Hispanic	65.5783	Bronchus	2.53123	1	4.93976
CCF6137	Male	Non-Hispanic White	77.3541	Bronchus	1.44642	1	9.36082
CCF6138	Male	Non-Hispanic White	52.3625	Bronchus	0.690335	1	6.76552
CCF6139	Female	Non-Hispanic White	61.0526	Bronchus	1.67653	1	8.57447
CCF6140	Female	Non-Hispanic White	84.2673	Bronchus	10.5523	1	1.53571
CCF6141	Female	Non-Hispanic Black	60.798	Bronchus	0.657462	1	2.46735
CCF6142	Male	Non-Hispanic White	70.8543	Bronchus	3.22156	1	4.05263
CCF6143	Male	Non-Hispanic White	67.7906	Bronchus	2.99145	1	0.421687
CCF6144	Female	Non-Hispanic White	43.9133	Bronchus	6.50888	1	1.14474
CCF6145	Female	Non-Hispanic Black	55.4043	Bronchus	126.036	1	1.40957
CCF6146	Male	Other	29.9527	Bronchus	26.4629	1	2.56897
CCF6147	Female	Non-Hispanic White	61.9999	Bronchus	2.30112	1	2.90943
CCF6148	Male	Non-Hispanic Black	71.1664	Bronchus	1.38067	1	1.96491
CCF6149	Male	Non-Hispanic Black	58.7527	Bronchus	7.23208	1	0.820896
CCF6150	Male	Non-Hispanic White	73.4307	Bronchus	3.78041	1	1.47841
CCF6151	Female	Non-Hispanic White	85.1735	Bronchus	0.690335	1	7.14815
CCF6152	Female	Non-Hispanic White	77.1405	Bronchus	13.9053	1	1.58984
CCF6153	Male	Non-Hispanic White	56.598	Bronchus	5.65417	1	11.6541
CCF6154	Female	Non-Hispanic White	45.5506	Bronchus	11.0125	1	5.32847
CCF6155	Male	Non-Hispanic White	81.4746	Bronchus	1.84089	1	3.16062
CCF6156	Male	Non-Hispanic Black	68.6311	Bronchus	0.690335	1	4.9172
CCF6157	Male	Non-Hispanic Black	53.9833	Bronchus	15.9106	1	1.20122
CCF6158	Male	Non-Hispanic White	77.3568	Bronchus	3.32018	1	8.34884
CCF6159	Female	Non-Hispanic Black	61.5564	Bronchus	0.821828	1	1.68016
CCF6160	Female	Non-Hispanic White	81.1406	Bronchus	0.690335	1	4.87611
CCF6161	Male	Non-Hispanic White	76.2644	Bronchus	2.36686	1	4.09259
CCF6162	Male	Hispanic	78.8271	Bronchus	6.27876	1	2.37107
CCF6163	Female	Non-Hispanic White	79.3117	Bronchus	0.690335	1	6.96939
CCF6164	Male	Non-Hispanic White	53.1072	Bronchus	2.16963	1	6.64035
CCF6165	Male	Non-Hispanic White	59.6152	Bronchus	0.690335	1	7.05
CCF6166	Female	Non-Hispanic White	67.9822	Bronchus	6.27876	1	1.98857
CCF6167	Male	Non-Hispanic White	59.9903	Bronchus	0.690335	1	1.46792
CCF6168	Male	Non-Hispanic White	51.4727	Bronchus	2.10388	1	2.40909
CCF6169	Female	Non-Hispanic White	63.2648	Bronchus	15.4504	1	9.41353
CCF6170	Female	Non-Hispanic White	66.95	Bronchus	93.261	1	2.67097
CCF6171	Male	Non-Hispanic White	66.7858	Bronchus	31.8869	1	1.05291
CCF6172	Female	Non-Hispanic White	71.0131	Bronchus	12.9849	1	3.375
CCF6173	Female	Non-Hispanic White	58.8568	Bronchus	0.657462	1	25.6667
CCF6174	Male	Non-Hispanic White	50.309	Bronchus	5.16108	1	10.4531
CCF6175	Female	Non-Hispanic White	41.8297	Bronchus	0.0328731	1	2.01765
CCF6176	Female	Non-Hispanic White	58.876	Bronchus	0.690335	1	1.85586
CCF6177	Female	Non-Hispanic White	72.6914	Bronchus	0.657462	1	4.03571
CCF6178	Male	Non-Hispanic White	66.9528	Bronchus	2.66272	1	12.7483
CCF6179	Female	Non-Hispanic White	74.9447	Bronchus	0.624589	1	15.2361
CCF6180	Male	Non-Hispanic White	61.4167	Bronchus	0.690335	1	23.4259
CCF6181	Male	Non-Hispanic White	56.5871	Bronchus	0.690335	1	2.4403
CCF6182	Male	Non-Hispanic White	66.6324	Bronchus	0.657462	1	4.83735
CCF6183	Female	Non-Hispanic White	69.9289	Bronchus	9.50033	1	3.06358
CCF6184	Female	Non-Hispanic Black	66.9911	Bronchus	3.87903	1	1.83404
CCF6185	Female	Non-Hispanic White	52.5897	Bronchus	0.690335	1	2.47867
CCF6186	Male	Non-Hispanic White	69.625	Bronchus	0.690335	1	6.53968
CCF6187	Male	Non-Hispanic White	82.912	Bronchus	0.42735	1	9.16667
CCF6188	Male	Non-Hispanic White	69.6743	Bronchus	2.59698	1	4.28
CCF6189	Female	Non-Hispanic White	69.0089	Bronchus	6.57462	1	6
CCF6190	Male	Non-Hispanic White	61.4222	Bronchus	5.02959	1	6.48276
CCF6191	Male	Non-Hispanic White	53.3426	Bronchus	1.51216	1	4.2293
CCF6192	Male	Non-Hispanic White	54.8649	Bronchus	18.4089	1	1.02041
CCF6193	Female	Non-Hispanic White	62.2929	Bronchus	0.821828	1	0.410256
CCF6194	Male	Non-Hispanic White	57.9779	Bronchus	0.788955	1	7.11842
CCF6195	Male	Non-Hispanic White	55.3824	Bronchus	0.690335	1	3.51439
CCF6196	Male	Non-Hispanic White	61.0307	Bronchus	7.85667	1	6.67857
CCF6197	Male	Non-Hispanic White	57.0251	Bronchus	0.920447	1	17.7419
CCF6198	Female	Non-Hispanic White	45.348	Bronchus	4.14201	1	1.47973
CCF6199	Male	Non-Hispanic White	67.5223	Bronchus	7.59369	1	3.84795
CCF6200	Male	Non-Hispanic White	77.0255	Bronchus	0.690335	1	2.69318
CCF6201	Female	Non-Hispanic White	55.2318	Bronchus	0.920447	1	8.67832
CCF6202	Female	Non-Hispanic White	83.4678	Bronchus	5.78567	1	17.9474
CCF6203	Female	Non-Hispanic White	64.0971	Bronchus	0.756082	1	13.16
CCF6204	Male	Non-Hispanic White	63.6262	Bronchus	0.920447	1	32.6061
CCF6205	Female	Non-Hispanic White	75.328	Bronchus	2.33399	1	2.85897
CCF6206	Male	Non-Hispanic White	74.3971	Bronchus	2.5641	1	2.664
CCF6207	Male	Non-Hispanic White	64.4257	Bronchus	4.14201	1	9.1958
CCF6208	Female	Non-Hispanic White	75.8263	Bronchus	0.657462	1	1.49811
CCF6209	Male	Non-Hispanic White	72.5025	Bronchus	0.690335	1	2.61355
CCF6210	Male	Non-Hispanic White	72.4259	Bronchus	0.690335	1	3.92562
CCF6211	Female	Non-Hispanic White	58.416	Bronchus	50.8547	1	2.20103
CCF6212	Male	Non-Hispanic White	72.497	Bronchus	6.44313	1	10.8763
CCF6213	Male	Non-Hispanic White	57.1319	Bronchus	3.28731	1	3.20571
CCF6214	Female	Non-Hispanic White	69.9179	Bronchus	0.690335	1	2.5641
CCF6215	Male	Non-Hispanic White	46.7087	Bronchus	0.690335	1	10.56
CCF6216	Male	Non-Hispanic White	60.3982	Bronchus	0.657462	1	2
CCF6217	Male	Non-Hispanic White	72.9187	Bronchus	3.64892	1	5.90123
CCF6218	Male	Non-Hispanic White	73.4416	Bronchus	19.6252	1	1.224
CCF6219	Male	Non-Hispanic White	73.1295	Bronchus	1.44642	1	6.18408
CCF6220	Female	Non-Hispanic White	55.2181	Bronchus	1.84089	1	2.66957
CCF6221	Female	Non-Hispanic White	71.8153	Bronchus	0.723208	1	3.5241
CCF6222	Male	Non-Hispanic White	37.1945	Bronchus	7.85667	1	9.13004
CCF6223	Male	Non-Hispanic White	41.8188	Bronchus	0.690335	1	2.4104
CCF6224	Male	Non-Hispanic White	82.348	Bronchus	0.887574	1	12.2424
CCF6225	Male	Non-Hispanic White	64.694	Bronchus	29.9145	1	2.83673
CCF6226	Male	Non-Hispanic White	69.1212	Bronchus	0.690335	1	13.6364
CCF6227	Male	Non-Hispanic White	71.4484	Bronchus	0.0328731	1	9.55056
CCF6228	Male	Non-Hispanic White	59.8589	Bronchus	0.690335	1	1.94444
CCF6229	Male	Non-Hispanic White	69.5045	Bronchus	0.690335	1	2.9375
CCF6230	Male	Hispanic	70.4053	Bronchus	0.657462	1	3.7549
CCF6231	Female	Non-Hispanic White	65.5044	Bronchus	3.84615	1	1.96133
CCF6232	Female	Non-Hispanic White	54.6815	Bronchus	0.690335	1	4.19149
CCF6233	Female	Other	62.6543	Bronchus	1.38067	1	3.5
CCF6234	Female	Unknown	59.2401	Bronchus	0.690335	1	36.1176
CCF6235	Male	Non-Hispanic White	42.8975	Bronchus	2.76134	1	3.02392
CCF6236	Female	Non-Hispanic Black	77.9482	Bronchus	1.74227	1	0.972222
CCF6237	Female	Non-Hispanic Black	69.499	Bronchus	0.690335	1	7.65741
CCF6238	Male	Non-Hispanic White	65.028	Bronchus	3.74753	1	2.76113
CCF6239	Male	Non-Hispanic White	63.7576	Bronchus	2.30112	1	5.75472
CCF6240	Male	Non-Hispanic White	65.7317	Bronchus	1.77515	1	3.17742
CCF6241	Female	Non-Hispanic White	58.3202	Bronchus	2.79421	1	12
CCF6242	Female	Other	70.3314	Bronchus	0.690335	1	2.00727
CCF6243	Male	Non-Hispanic White	66.0602	Bronchus	4.63511	1	3.32593
CCF6244	Female	Non-Hispanic White	81.1269	Bronchus	0.657462	1	2.67526
CCF6245	Female	Non-Hispanic White	70.0302	Bronchus	3.9119	1	1.89109
CCF6246	Male	Non-Hispanic White	51.0017	Bronchus	8.21828	1	3.86624
CCF6247	Female	Non-Hispanic White	74.4629	Bronchus	2.39974	1	7.67778
CCF6248	Female	Non-Hispanic White	71.9303	Bronchus	4.70085	1	1.77533
CCF6249	Male	Non-Hispanic White	72.8886	Bronchus	1.80802	1	6.32203
CCF6250	Male	Non-Hispanic White	71.2595	Bronchus	3.74753	1	2.65517
CCF6251	Female	Non-Hispanic White	58.405	Bronchus	0.690335	1	3.64516
CCF6252	Male	Non-Hispanic White	46.8237	Bronchus	0.690335	1	8.4918
CCF6253	Female	Non-Hispanic White	59.5467	Bronchus	8.3169	1	21.7
CCF6254	Female	Non-Hispanic White	82.3918	Bronchus	2.85996	1	1.91538
CCF6255	Male	Non-Hispanic White	48.9319	Bronchus	7.59369	1	6.31844
CCF6256	Female	Non-Hispanic White	36.5292	Bronchus	0.690335	1	3.71168
CCF6257	Male	Non-Hispanic White	72.1712	Bronchus	5.58843	1	3.75658
CCF6258	Male	Non-Hispanic White	81.5759	Bronchus	7.13346	1	24.4756
CCF6259	Female	Non-Hispanic White	55.0675	Bronchus	4.10914	1	7.39286
CCF6260	Female	Non-Hispanic White	57.1292	Bronchus	1.11769	1	3.42991
CCF6261	Male	Non-Hispanic White	71.0514	Bronchus	11.7357	1	6.84746
CCF6262	Male	Non-Hispanic Black	70.8762	Bronchus	3.71466	1	2.19173
CCF6263	Male	Non-Hispanic White	57.121	Bronchus	2.72847	1	10.6396
CCF6264	Male	Non-Hispanic White	73.2527	Bronchus	6.21302	1	3.04688
CCF6265	Female	Non-Hispanic White	60.5625	Bronchus	1.84089	1	2.57718
CCF6266	Female	Non-Hispanic White	66.178	Bronchus	2.33399	1	2.52381
CCF6267	Male	Non-Hispanic White	75.4868	Bronchus	1.38067	1	9.76923
CCF6268	Male	Non-Hispanic White	76.9708	Bronchus	2.53123	1	4.61404
CCF6269	Male	Hispanic	69.1787	Bronchus	25.7725	1	2.00671
CCF6270	Female	Non-Hispanic White	80.1194	Bronchus	4.86522	1	5.86207
CCF6271	Female	Non-Hispanic White	79.7552	Bronchus	2.92571	1	5.95238
CCF6272	Female	Non-Hispanic White	80.2919	Bronchus	2.76134	1	2.29439
CCF6273	Male	Non-Hispanic White	56.9622	Bronchus	0.986193	1	14.6207
CCF6274	Female	Non-Hispanic White	67.0815	Bronchus	2.82709	1	3.46923
CCF6275	Male	Non-Hispanic White	76.3356	Bronchus	2.07101	1	4.48193
CCF6276	Male	Non-Hispanic White	65.0691	Bronchus	0.690335	1	6.528
CCF6277	Female	Non-Hispanic Black	71.9248	Bronchus	7.4622	1	0.834906
CCF6278	Female	Non-Hispanic White	60.8363	Bronchus	15.7791	1	2.58491
CCF6279	Male	Non-Hispanic White	62.8487	Bronchus	34.1552	1	3.14286
CCF6280	Male	Non-Hispanic White	59.1662	Bronchus	21.4333	1	12.2192
CCF6281	Male	Non-Hispanic White	70.7995	Bronchus	0.920447	1	15.8906
CCF6282	Female	Non-Hispanic White	83.2461	Bronchus	2.23537	1	0.0512821
CCF6283	Female	Non-Hispanic White	66.9583	Bronchus	0.690335	1	4.85625
CCF6284	Female	Non-Hispanic White	63.5304	Bronchus	0.690335	1	2.1108
CCF6285	Female	Non-Hispanic White	67.9713	Bronchus	0.887574	1	3.25272
CCF6286	Male	Non-Hispanic White	59.648	Bronchus	1.90664	1	2.47234
CCF6287	Female	Non-Hispanic White	67.6099	Bronchus	4.2735	1	2.47938
CCF6288	Female	Non-Hispanic White	61.5098	Bronchus	5.22682	1	3.39095
CCF6289	Female	Non-Hispanic White	59.9739	Bronchus	0	1	1.35238
CCF6290	Female	Non-Hispanic White	61.2771	Bronchus	0.690335	1	2.97753
CCF6291	Female	Non-Hispanic White	51.5849	Bronchus	0.0986193	1	7.2605
CCF6292	Male	Non-Hispanic White	53.8628	Bronchus	16.1078	1	2.48214
CCF6293	Female	Hispanic	58.3804	Bronchus	0.723208	1	8.78571
CCF6294	Female	Non-Hispanic White	57.0771	Bronchus	0.0328731	1	1.41536
CCF6295	Male	Non-Hispanic White	65.9781	Bronchus	2.76134	1	1.44528
CCF6296	Female	Non-Hispanic White	54.2763	Bronchus	20.4799	1	1.94012
CCF6297	Female	Non-Hispanic White	70.3067	Bronchus	31.7554	1	2.79286
CCF6298	Male	Non-Hispanic White	56.4639	Bronchus	6.67324	1	4.63866
CCF6299	Male	Non-Hispanic White	47.4917	Bronchus	2.30112	1	1.26744
CCF6300	Male	Non-Hispanic White	60.5899	Bronchus	0.723208	1	4.77698
CCF6301	Female	Non-Hispanic White	67.128	Bronchus	2.95858	1	2.60571
CCF6302	Male	Non-Hispanic White	66.7228	Bronchus	0.788955	1	11.6528
CCF6303	Male	Non-Hispanic White	49.2714	Bronchus	2.62985	1	1.95122
CCF6304	Male	Non-Hispanic White	62.5365	Bronchus	0.756082	1	9.2625
CCF6305	Male	Other	70.5093	Bronchus	0.821828	1	2.04712
CCF6306	Male	Non-Hispanic White	54.3858	Bronchus	40.5654	1	2.13714
CCF6307	Female	Non-Hispanic White	75.2048	Bronchus	3.48455	1	12.3913
CCF6308	Female	Non-Hispanic White	85.7485	Bronchus	0.690335	1	5.39167
CCF6309	Female	Non-Hispanic White	67.5907	Bronchus	1.15056	1	12.9889
CCF6310	Male	Non-Hispanic White	54.8731	Bronchus	14.2012	1	5.16807
CCF6311	Male	Non-Hispanic White	71.5251	Bronchus	0.723208	1	0.329412
CCF6312	Male	Non-Hispanic Black	64.7816	Bronchus	0.690335	1	2.9625
CCF6313	Male	Non-Hispanic White	47.0619	Bronchus	8.74425	1	2.06983
CCF6314	Female	Non-Hispanic White	68.7215	Bronchus	3.9119	1	4.54545
CCF6315	Male	Non-Hispanic White	72.174	Bronchus	2.82709	1	4.86667
CCF6316	Male	Non-Hispanic White	72.9378	Bronchus	1.84089	1	22.4098
CCF6317	Female	Non-Hispanic White	68.5818	Bronchus	3.25444	1	2.45024
CCF6318	Female	Non-Hispanic White	61.9123	Bronchus	0.920447	1	2.95588
CCF6319	Female	Non-Hispanic White	75.4512	Bronchus	1.38067	1	7.23567
CCF6320	Female	Non-Hispanic White	40.4088	Bronchus	1.05194	1	5.18978
CCF6321	Female	Non-Hispanic White	66.4463	Bronchus	1.38067	1	3.9759
CCF6322	Female	Hispanic	85.1024	Bronchus	0.0657462	1	1.87166
CCF6323	Female	Non-Hispanic White	66.334	Bronchus	1.3478	1	30.2419
CCF6324	Male	Hispanic	58.2517	Bronchus	9.50033	1	4.77876
CCF6325	Male	Non-Hispanic White	78.8243	Bronchus	2.26824	1	3.94059
CCF6326	Male	Non-Hispanic White	64.3846	Bronchus	0.723208	1	2.05833
CCF6327	Male	Non-Hispanic White	71.6209	Bronchus	10.7824	1	7.85185
CCF6328	Male	Non-Hispanic White	61.1265	Bronchus	2.07101	1	3.25661
CCF6329	Female	Non-Hispanic Black	77.0666	Bronchus	39.645	1	0.897338
CCF6330	Male	Non-Hispanic White	65.2909	Bronchus	23.9645	1	1.46635
CCF6331	Male	Non-Hispanic White	68.3765	Bronchus	0.230112	1	14.7317
CCF6332	Male	Non-Hispanic White	61.9506	Bronchus	6.476	1	1.2332
CCF6333	Male	Non-Hispanic White	65.707	Bronchus	1.15056	1	3.34653
CCF6334	Female	Non-Hispanic White	85.0339	Bronchus	0.690335	1	1.16957
CCF6335	Male	Non-Hispanic White	82.8819	Bronchus	3.4188	1	1.2107
CCF6336	Female	Non-Hispanic White	73.3841	Bronchus	1.87377	1	4.37563
CCF6337	Female	Non-Hispanic White	55.3468	Bronchus	3.22156	1	3.65957
CCF6338	Female	Non-Hispanic Black	61.9643	Bronchus	8.51414	1	2.49206
CCF6339	Male	Non-Hispanic White	72.4204	Bronchus	0.690335	1	10.7447
CCF6340	Male	Non-Hispanic White	73.7209	Bronchus	0.920447	1	3.07477
CCF6341	Female	Non-Hispanic White	59.555	Bronchus	3.68179	1	6.44848
CCF6342	Female	Non-Hispanic White	69.9864	Bronchus	75.1808	1	3.04639
CCF6343	Female	Non-Hispanic White	79.7552	Bronchus	4.83235	1	5.90769
CCF6344	Female	Non-Hispanic White	59.4892	Bronchus	2.53123	1	9.16794
CCF6345	Male	Non-Hispanic White	75.391	Bronchus	7.4622	1	3.87912
CCF6346	Female	Non-Hispanic White	61.5235	Bronchus	7.92242	1	2
CCF6347	Female	Non-Hispanic White	78.1919	Bronchus	0.42735	1	9.55705
CCF6348	Male	Non-Hispanic White	64.2094	Bronchus	13.741	1	2.77073
CCF6349	Female	Non-Hispanic White	61.6686	Bronchus	2.16963	1	4.03911
CCF6350	Female	Non-Hispanic White	70.6681	Bronchus	3.45168	1	4.56835
CCF6351	Female	Non-Hispanic White	86.4932	Bronchus	0	1	13.2029
CCF6352	Male	Non-Hispanic White	72.404	Bronchus	40.5983	1	13.5
CCF6353	Male	Non-Hispanic White	76.5409	Bronchus	0.920447	1	0.601307
CCF6354	Female	Non-Hispanic White	74.4656	Bronchus	0.690335	1	8.18182
CCF6355	Male	Non-Hispanic White	70.8598	Bronchus	4.86522	1	19.5325
CCF6356	Female	Non-Hispanic White	60.8691	Bronchus	3.18869	1	5.325
CCF6357	Male	Non-Hispanic Black	47.1194	Bronchus	0.690335	1	6.24757
CCF6358	Female	Non-Hispanic White	57.0854	Bronchus	2.33399	1	16.7344
CCF6359	Male	Non-Hispanic White	71.5744	Bronchus	2.76134	1	3.9
CCF6360	Male	Non-Hispanic White	67.1882	Bronchus	2.6956	1	2.03595
CCF6361	Female	Non-Hispanic White	53.5726	Bronchus	3.4188	1	4.15172
CCF6362	Female	Non-Hispanic White	67.8453	Bronchus	8.57988	1	26.3824
CCF6363	Male	Non-Hispanic White	71.6127	Bronchus	21.6305	1	1.58333
CCF6364	Male	Non-Hispanic White	63.5523	Bronchus	0.0986193	1	4.11039
CCF6365	Female	Non-Hispanic White	62.6981	Bronchus	0.657462	1	14.7342
CCF6366	Female	Non-Hispanic White	72.6011	Bronchus	8.34977	1	4.5877
CCF6367	Male	Non-Hispanic Black	85.0558	Bronchus	0.657462	1	28.9688
CCF6368	Female	Non-Hispanic White	77.3623	Bronchus	1.7094	1	3.60648
CCF6369	Male	Non-Hispanic White	50.194	Bronchus	14.3327	1	9.61538
CCF6370	Male	Non-Hispanic White	65.7618	Bronchus	48.8166	1	2.2757
CCF6371	Male	Non-Hispanic White	19.5925	Bronchus	4.01052	1	2.40838
CCF6372	Male	Non-Hispanic White	51.3987	Bronchus	1.11769	1	3.97895
CCF6373	Male	Non-Hispanic White	84.114	Bronchus	5.71992	1	2.63321
CCF6374	Female	Non-Hispanic White	73.7975	Bronchus	0.657462	1	2.76923
CCF6375	Female	Hispanic	52.9347	Bronchus	3.4188	1	1.3
CCF6376	Male	Non-Hispanic White	73.9016	Bronchus	1.41354	1	15.4306
CCF6377	Female	Non-Hispanic White	53.6465	Bronchus	13.6095	1	5.50279
CCF6378	Male	Non-Hispanic White	54.279	Bronchus	2.99145	1	4.25
CCF6379	Male	Non-Hispanic White	81.0722	Bronchus	0	1	19.971
CCF6380	Male	Non-Hispanic White	64.234	Bronchus	2.43261	1	4.98802
CCF6381	Male	Non-Hispanic White	62.2764	Bronchus	0.690335	1	12.2237
CCF6382	Female	Hispanic	80.8832	Bronchus	3.25444	1	6.08943
CCF6383	Female	Non-Hispanic White	68.2013	Bronchus	4.33925	1	3.564
CCF6384	Male	Non-Hispanic White	61.1758	Bronchus	15.1874	1	31.1522
CCF6385	Female	Non-Hispanic White	65.3511	Bronchus	0.690335	1	5.04211
CCF6386	Male	Non-Hispanic White	71.8427	Bronchus	11.9658	1	3.72832
CCF6387	Female	Non-Hispanic White	75.0871	Bronchus	40.0066	1	2.18563
CCF6388	Male	Non-Hispanic White	57.6165	Bronchus	0.657462	1	7.93204
CCF6389	Male	Non-Hispanic White	77.8524	Bronchus	2.79421	1	4.73333
CCF6390	Male	Non-Hispanic White	68.5599	Bronchus	9.82906	1	3.83784
CCF6391	Male	Non-Hispanic White	61.5564	Bronchus	0.690335	1	4.3125
CCF6392	Male	Non-Hispanic White	45.5998	Bronchus	4.60224	1	5.67172
CCF6393	Male	Non-Hispanic White	67.692	Bronchus	69.4609	1	6.07373
CCF6394	Male	Non-Hispanic White	60.275	Bronchus	2.53123	1	5.36508
CCF6395	Female	Non-Hispanic White	62.8596	Bronchus	3.61604	1	4.10345
CCF6396	Female	Non-Hispanic White	77.6826	Bronchus	18.4089	1	2.77273
CCF6397	Male	Non-Hispanic White	72.5983	Bronchus	0.723208	1	3.92683
CCF6398	Male	Non-Hispanic White	51.8477	Bronchus	17.6529	1	5.125
CCF6399	Female	Non-Hispanic White	72.382	Bronchus	2.07101	1	1.62326
CCF6400	Male	Hispanic	74.7586	Bronchus	1.74227	1	4.96825
CCF6401	Female	Non-Hispanic White	75.7059	Bronchus	4.89809	1	6.39189
CCF6402	Male	Non-Hispanic White	76.8585	Bronchus	3.28731	1	1.26296
CCF6403	Male	Non-Hispanic White	54.3365	Bronchus	3.94477	1	31.6923
CCF6404	Female	Non-Hispanic White	58.7117	Bronchus	0.657462	1	7.45342
CCF6405	Male	Non-Hispanic White	67.4456	Bronchus	3.22156	1	6.86598
CCF6406	Female	Non-Hispanic White	67.0678	Bronchus	2.5641	1	13.4333
CCF6407	Male	Non-Hispanic White	70.2492	Bronchus	11.5056	1	1.89474
CCF6408	Male	Non-Hispanic White	78.4164	Bronchus	0.723208	1	3.31507
CCF6409	Male	Non-Hispanic White	65.8412	Bronchus	18.5733	1	3.93443
CCF6410	Male	Non-Hispanic White	44.1597	Bronchus	10.4865	1	6.36275
CCF6411	Male	Non-Hispanic White	58.0765	Bronchus	0.690335	1	2.11475
CCF6412	Male	Non-Hispanic White	77.8168	Bronchus	1.77515	1	4.03077
CCF6413	Male	Non-Hispanic White	75.9988	Bronchus	8.71137	1	2.2037
CCF6414	Male	Non-Hispanic White	58.5419	Bronchus	0.723208	1	5.08633
CCF6415	Male	Non-Hispanic White	69.1896	Bronchus	15.9435	1	7.95294
CCF6416	Female	Non-Hispanic White	68.7352	Bronchus	12.9191	1	4.28571
CCF6417	Male	Non-Hispanic White	60.5981	Bronchus	2.49836	1	4.2605
CCF6418	Male	Non-Hispanic White	53.8108	Bronchus	10.1907	1	8.35714
CCF6419	Female	Non-Hispanic Black	66.6352	Bronchus	0.723208	1	1.34468
CCF6420	Female	Non-Hispanic White	61.9807	Bronchus	0.690335	1	2.09596
CCF6421	Male	Non-Hispanic White	52.0695	Bronchus	0.690335	1	1.38095
CCF6422	Male	Non-Hispanic Black	61.1238	Bronchus	4.83235	1	4.61382
CCF6423	Female	Non-Hispanic White	87.7609	Bronchus	0.690335	1	29
CCF6424	Female	Non-Hispanic White	73.0364	Bronchus	13.9711	1	4.58889
CCF6425	Female	Non-Hispanic Black	73.2637	Bronchus	72.8797	1	1.32046
CCF6426	Male	Non-Hispanic White	63.8288	Bronchus	0.887574	1	10.2588
CCF6427	Male	Non-Hispanic White	74.5423	Bronchus	0.887574	1	8.43689
CCF6428	Female	Non-Hispanic White	55.7465	Bronchus	2.07101	1	4.28571
CCF6429	Male	Non-Hispanic White	63.4565	Bronchus	3.45168	1	39.3488
CCF6430	Female	Non-Hispanic White	72.7489	Bronchus	6.37738	1	8.36364
CCF6431	Male	Non-Hispanic White	65.3511	Bronchus	22.551	1	10.7778
CCF6432	Male	Non-Hispanic White	76.3931	Bronchus	3.45168	1	2.52195
CCF6433	Female	Non-Hispanic White	78.452	Bronchus	122.518	1	2.97768
CCF6434	Female	Non-Hispanic White	81.3815	Bronchus	17.0283	1	10.3333
CCF6435	Female	Non-Hispanic White	80.1413	Bronchus	28.501	1	2.07692
CCF6436	Female	Non-Hispanic White	64.9322	Bronchus	36.3248	1	19.9091
CCF6437	Male	Non-Hispanic White	68.9432	Bronchus	1.80802	1	7.1791
CCF6438	Male	Non-Hispanic Black	63.7823	Bronchus	0.986193	1	2.95455
CCF6439	Female	Hispanic	56.7842	Bronchus	17.2584	1	1.48945
CCF6440	Female	Non-Hispanic Black	49.1153	Bronchus	2.72847	1	39.2581
CCF6441	Male	Non-Hispanic Black	90.0169	Bronchus	0.854701	1	3.95745
CCF6442	Female	Non-Hispanic White	65.937	Bronchus	0.690335	1	19.1818
CCF6443	Female	Non-Hispanic White	65.7235	Bronchus	0.690335	1	12.4478
CCF6444	Male	Non-Hispanic White	82.5972	Bronchus	0.690335	1	14.7973
CCF6445	Female	Non-Hispanic Black	45.8463	Bronchus	97.7646	1	2.02591
CCF6446	Male	Non-Hispanic White	60.1682	Bronchus	1.08481	1	3.21203
CCF6447	Female	Non-Hispanic White	60.7459	Bronchus	0.690335	1	3.91099
CCF6448	Male	Non-Hispanic White	70.8707	Bronchus	7.65943	1	0.115385
CCF6449	Female	Non-Hispanic White	67.0623	Bronchus	16.568	1	3.47287
CCF6450	Female	Non-Hispanic White	79.1173	Bronchus	19.2965	1	2.19259
CCF6451	Female	Non-Hispanic White	83.8292	Bronchus	4.56936	1	16.412
CCF6452	Female	Non-Hispanic White	69.5812	Bronchus	0.197239	1	2.125
CCF6453	Male	Non-Hispanic White	68.3518	Bronchus	0.690335	1	3.875
CCF6454	Male	Non-Hispanic White	72.56	Bronchus	0.920447	1	3.07071
CCF6455	Female	Non-Hispanic White	51.6205	Bronchus	5.88429	1	6.64189
CCF6456	Male	Non-Hispanic White	55.6562	Bronchus	3.68179	1	11.3333
CCF6457	Female	Non-Hispanic White	79.1912	Bronchus	7.29783	1	2.25847
CCF6458	Male	Non-Hispanic White	56.1025	Bronchus	4.43787	1	17.2043
CCF6459	Female	Non-Hispanic White	69.5045	Bronchus	0.690335	1	3.25253
CCF6460	Male	Non-Hispanic White	75.569	Bronchus	2.76134	1	1.29904
CCF6461	Female	Non-Hispanic Black	64.7433	Bronchus	3.25444	1	3.30328
CCF6462	Male	Non-Hispanic White	59.8589	Bronchus	0.0328731	1	2.44324
CCF6463	Female	Non-Hispanic White	73.0556	Bronchus	1.15056	1	9.88312
CCF6464	Female	Non-Hispanic White	81.795	Bronchus	2.76134	1	13.1519
CCF6465	Male	Non-Hispanic White	62.605	Bronchus	3.02433	1	8.2924
CCF6466	Female	Non-Hispanic White	58.4105	Bronchus	16.3051	1	1.25806
CCF6467	Female	Non-Hispanic White	74.6134	Bronchus	5.09533	1	2.64228
CCF6468	Female	Non-Hispanic White	77.0064	Bronchus	10.2893	1	1.52893
CCF6469	Female	Non-Hispanic White	78.1536	Bronchus	7.65943	1	4.40659
CCF6470	Female	Non-Hispanic White	68.2779	Bronchus	3.22156	1	2.05263
CCF6471	Female	Non-Hispanic Black	63.1005	Bronchus	18.1131	1	3.07432
CCF6472	Female	Non-Hispanic Black	46.8511	Bronchus	7.23208	1	11.0312
CCF6473	Female	Non-Hispanic White	68.9843	Bronchus	0.690335	1	4.14286
CCF6474	Female	Non-Hispanic White	60.338	Bronchus	7.69231	1	9.66055
CCF6475	Male	Non-Hispanic White	66.0657	Bronchus	2.16963	1	2.99254
CCF6476	Male	Non-Hispanic White	54.8978	Bronchus	2.30112	1	5.22727
CCF6477	Female	Non-Hispanic White	64.5626	Bronchus	3.9119	1	8.6875
CCF6478	Male	Non-Hispanic White	62.3832	Bronchus	0.690335	1	7.43023
CCF6479	Female	Non-Hispanic Black	64.5462	Bronchus	1.87377	1	8.15556
CCF6480	Male	Non-Hispanic White	72.9734	Bronchus	0.690335	1	8.82243
CCF6481	Male	Asian	74.0549	Bronchus	10.1578	1	2.23125
CCF6482	Male	Unknown	63.388	Bronchus	1.15056	1	0.421053
CCF6483	Male	Non-Hispanic White	73.3403	Bronchus	1.61078	1	0.0638186
CCF6484	Female	Non-Hispanic White	63.5879	Bronchus	0.657462	1	6.42982
CCF6485	Female	Unknown	71.5908	Bronchus	0.887574	1	9.96
CCF6486	Male	Non-Hispanic White	74.6983	Bronchus	0.690335	1	2.20134
CCF6487	Female	Non-Hispanic White	67.7249	Bronchus	6.9691	1	5.92086
CCF6488	Male	Non-Hispanic White	77.5321	Bronchus	2.53123	1	8.48515
CCF6489	Male	Non-Hispanic White	64.4284	Bronchus	0.690335	1	2.8973
CCF6490	Male	Non-Hispanic White	66.1122	Bronchus	6.08153	1	9.36364
CCF6491	Male	Non-Hispanic White	55.459	Bronchus	1.38067	1	2.12903
CCF6492	Male	Non-Hispanic White	67.7687	Bronchus	0.657462	1	3.67532
CCF6493	Male	Non-Hispanic White	55.073	Bronchus	1.18343	1	8.61798
CCF6494	Male	Non-Hispanic White	58.8404	Bronchus	0.657462	1	10.2648
CCF6495	Female	Non-Hispanic White	55.4645	Bronchus	0.690335	1	3.44848
CCF6496	Female	Non-Hispanic White	65.77	Bronchus	0.690335	1	2.732
CCF6497	Female	Non-Hispanic Black	64.2861	Bronchus	1.15056	1	2.85253
CCF6498	Female	Non-Hispanic White	67.5387	Bronchus	2.07101	1	2.65405
CCF6499	Female	Non-Hispanic White	60.672	Bronchus	34.977	1	4.04965
CCF6500	Female	Non-Hispanic White	66.4408	Bronchus	2.76134	1	0.688755
CCF6501	Female	Non-Hispanic White	65.2142	Bronchus	2.00526	1	6.13415
CCF6502	Female	Unknown	69.0308	Bronchus	3.28731	1	2.16225
CCF6503	Female	Non-Hispanic White	53.0743	Bronchus	8.05391	1	1.56877
CCF6504	Male	Non-Hispanic Black	65.2005	Bronchus	2.07101	1	5.16854
CCF6505	Male	Non-Hispanic Black	72.0206	Bronchus	5.06246	1	2.24828
CCF6506	Female	Non-Hispanic White	72.9269	Bronchus	2.53123	1	3.12687
CCF6507	Male	Unknown	64.9295	Bronchus	0.723208	1	16.0303
CCF6508	Male	Non-Hispanic White	68.026	Bronchus	1.97239	1	3.86813
CCF6509	Female	Non-Hispanic White	56.9101	Bronchus	1.38067	1	17.6526
CCF6510	Male	Non-Hispanic White	42.005	Bronchus	0.690335	1	2.02703
CCF6511	Male	Non-Hispanic White	76.9735	Bronchus	0.690335	1	1.42969
CCF6512	Male	Non-Hispanic White	72.7489	Bronchus	3.18869	1	2.6343
CCF6513	Female	Non-Hispanic White	59.4947	Bronchus	0.788955	1	4.16935
CCF6514	Male	Non-Hispanic White	70.4874	Bronchus	0.887574	1	4.50407
CCF6515	Female	Non-Hispanic White	60.108	Bronchus	59.9934	1	2.27673
CCF6516	Female	Non-Hispanic White	69.0993	Bronchus	1.47929	1	4.25984
CCF6517	Female	Non-Hispanic White	50.5883	Bronchus	13.1821	1	3.75
CCF6518	Female	Non-Hispanic White	73.4444	Bronchus	0.690335	1	2.14894
CCF6519	Male	Non-Hispanic White	59.0512	Bronchus	0.690335	1	2.30366
CCF6520	Female	Non-Hispanic Black	67.818	Bronchus	6.27876	1	3.77559
CCF6521	Male	Non-Hispanic White	68.0589	Bronchus	0.690335	1	3.59387
CCF6522	Male	Non-Hispanic White	71.2759	Bronchus	5.75279	1	1.375
CCF6523	Female	Non-Hispanic White	74.3479	Bronchus	4.2735	1	10.2105
CCF6524	Male	Non-Hispanic White	74.4957	Bronchus	0.131492	1	3.79899
CCF6525	Male	Non-Hispanic White	61.0416	Bronchus	1.01907	1	1.35613
CCF6526	Female	Non-Hispanic Black	56.0148	Bronchus	32.7087	1	9.26506
CCF6527	Male	Non-Hispanic White	56.7596	Bronchus	2.85996	1	4.8069
CCF6528	Female	Non-Hispanic White	63.8945	Bronchus	130.309	1	4.10469
CCF6529	Female	Non-Hispanic White	71.0186	Bronchus	1.77515	1	10.8958
CCF6530	Female	Non-Hispanic White	55.3441	Bronchus	6.50888	1	5.59375
CCF6531	Female	Non-Hispanic White	70.0192	Bronchus	0.854701	1	3.55385
CCF6532	Female	Non-Hispanic White	70.2684	Bronchus	1.87377	1	2.77907
CCF6533	Male	Unknown	77.3404	Bronchus	1.54504	1	5.89423
CCF6534	Female	Non-Hispanic White	70.2903	Bronchus	34.2209	1	3.50962
CCF6535	Male	Non-Hispanic White	69.3731	Bronchus	4.73373	1	11.0278
CCF6536	Male	Non-Hispanic White	69.228	Bronchus	1.61078	1	4.70229
CCF6537	Female	Non-Hispanic White	65.8877	Bronchus	14.7929	1	7.63504
CCF6538	Male	Non-Hispanic White	57.7534	Bronchus	3.48455	1	9.85246
CCF6539	Male	Non-Hispanic White	67.3826	Bronchus	52.7942	1	3.0359
CCF6540	Female	Non-Hispanic Black	78.0167	Bronchus	0.690335	1	3.66901
CCF6541	Female	Non-Hispanic White	65.0527	Bronchus	2.85996	1	7.11321
CCF6542	Female	Non-Hispanic White	50.6923	Bronchus	8.28402	1	1.64211
CCF6543	Male	Non-Hispanic Black	79.8921	Bronchus	44.1157	1	3.15301
CCF6544	Female	Non-Hispanic White	64.1765	Bronchus	4.83235	1	7.41667
CCF6545	Male	Non-Hispanic White	81.3323	Bronchus	0.690335	1	1.92593
CCF6546	Male	Non-Hispanic White	69.6715	Bronchus	0.197239	1	45.5385
CCF6547	Female	Non-Hispanic White	66.9281	Bronchus	96.7456	1	5.60204
CCF6548	Male	Non-Hispanic Black	60.8117	Bronchus	0.657462	1	1.8806
CCF6549	Female	Non-Hispanic White	80.7956	Bronchus	0.197239	1	6.11921
CCF6550	Male	Non-Hispanic Black	65.4962	Bronchus	0.690335	1	0.987097
CCF6551	Male	Non-Hispanic White	67.7605	Bronchus	4.07627	1	5.70588
CCF6552	Male	Non-Hispanic White	56.4967	Bronchus	8.74425	1	3.53289
CCF6553	Female	Non-Hispanic White	57.0635	Bronchus	233.103	1	3.40376
CCF6554	Female	Non-Hispanic Black	63.5386	Bronchus	3.9119	1	8.7807
CCF6555	Male	Non-Hispanic White	71.5032	Bronchus	0.690335	1	8.09314
CCF6556	Female	Non-Hispanic White	59.0046	Bronchus	7.13346	1	4.7931
CCF6557	Female	Non-Hispanic Black	61.9972	Bronchus	35.7002	1	2.6
CCF6558	Female	Non-Hispanic Black	63.618	Bronchus	1.93951	1	1.78613
CCF6559	Male	Non-Hispanic White	79.235	Bronchus	15.549	1	2.05185
CCF6560	Female	Non-Hispanic White	76.3164	Bronchus	3.09007	1	2.5
CCF6561	Female	Non-Hispanic White	66.6899	Bronchus	82.643	1	4.03906
CCF6562	Male	Non-Hispanic White	77.6169	Bronchus	0.690335	1	11.1538
CCF6563	Male	Non-Hispanic White	63.3031	Bronchus	2.33399	1	2.67033
CCF6564	Male	Non-Hispanic White	78.7997	Bronchus	4.20776	1	1.98438
CCF6565	Male	Non-Hispanic White	55.7027	Bronchus	11.9658	1	3.28889
CCF6566	Male	Non-Hispanic White	65.9233	Bronchus	0.723208	1	5.45588
CCF6567	Female	Non-Hispanic White	71.3553	Bronchus	0.690335	1	3.6729
CCF6568	Female	Non-Hispanic White	54.1229	Bronchus	0.690335	1	3.21333
CCF6569	Male	Non-Hispanic White	73.3677	Bronchus	14.2669	1	1.40533
CCF6570	Male	Non-Hispanic White	52.6992	Bronchus	0.690335	1	9.08989
CCF6571	Female	Non-Hispanic White	52.5295	Bronchus	108.317	1	1.93885
CCF6572	Female	Non-Hispanic White	76.4971	Bronchus	0.690335	1	6.90164
CCF6573	Male	Non-Hispanic Black	59.2812	Bronchus	2.36686	1	0.767313
CCF6574	Male	Non-Hispanic White	78.4383	Bronchus	5.06246	1	4.94118
CCF6575	Female	Non-Hispanic Black	70.0302	Bronchus	0.690335	1	0.862745
CCF6576	Male	Non-Hispanic White	59.6754	Bronchus	0.690335	1	2.50926
CCF6577	Female	Non-Hispanic White	45.7559	Bronchus	10.7824	1	5.0458
CCF6578	Male	Non-Hispanic White	84.6698	Bronchus	2.07101	1	32.4405
CCF6579	Male	Non-Hispanic White	46.4376	Bronchus	4.50362	1	3.61677
CCF6580	Male	Non-Hispanic Black	57.9889	Bronchus	2.99145	1	8.92381
CCF6581	Male	Non-Hispanic White	66.3148	Bronchus	0.690335	1	8.22314
CCF6582	Male	Non-Hispanic White	64.1327	Bronchus	4.37212	1	2.41494
CCF6583	Male	Non-Hispanic Black	60.2559	Bronchus	15.7791	1	0.862245
CCF6584	Male	Non-Hispanic White	72.8174	Bronchus	2.76134	1	2.58993
CCF6585	Female	Non-Hispanic Black	56.4858	Bronchus	0.723208	1	1.16242
CCF6586	Female	Non-Hispanic White	52.6828	Bronchus	28.5339	1	5.2067
CCF6587	Female	Non-Hispanic White	38.421	Bronchus	150.526	1	0.886986
CCF6588	Female	Non-Hispanic White	53.8902	Bronchus	0.690335	1	6.73723
CCF6589	Female	Non-Hispanic Black	40.866	Bronchus	150.756	1	3.02116
CCF6590	Male	Non-Hispanic White	70.3889	Bronchus	2.16963	1	3.68485
CCF6591	Female	Non-Hispanic White	65.7399	Bronchus	0.690335	1	2.40609
CCF6592	Male	Non-Hispanic White	66.4134	Bronchus	2.5641	1	7.68675
CCF6593	Female	Non-Hispanic White	74.6572	Bronchus	0.723208	1	2.90446
CCF6594	Male	Non-Hispanic White	65.5674	Bronchus	0.690335	1	5.81111
CCF6595	Male	Non-Hispanic White	67.2457	Bronchus	0.690335	1	1.30263
CCF6596	Female	Non-Hispanic White	63.3031	Bronchus	0.690335	1	0.956522
CCF6597	Male	Non-Hispanic White	79.9743	Bronchus	1.80802	1	26.4688
CCF6598	Female	Non-Hispanic White	56.932	Bronchus	5.29257	1	14.9333
CCF6599	Female	Non-Hispanic White	73.083	Bronchus	0.690335	1	6.136
CCF6600	Female	Non-Hispanic Black	61.5536	Bronchus	8.11966	1	0.856269
CCF6601	Male	Non-Hispanic White	79.0078	Bronchus	3.25444	1	2.05
CCF6602	Female	Non-Hispanic Black	57.7014	Bronchus	1.3478	1	2.26613
CCF6603	Female	Non-Hispanic White	67.9028	Bronchus	3.02433	1	3.45312
CCF6604	Female	Non-Hispanic White	83.6595	Bronchus	0.0986193	1	1.52041
CCF6605	Female	Non-Hispanic Black	54.4734	Bronchus	81.5253	1	2.1028
CCF6606	Male	Non-Hispanic White	70.6873	Bronchus	0.657462	1	11.7857
CCF6607	Female	Non-Hispanic White	67.7742	Bronchus	96.1538	1	1.81818
CCF6608	Male	Non-Hispanic White	81.4746	Bronchus	1.38067	1	10.8487
CCF6609	Female	Non-Hispanic White	62.0191	Bronchus	3.94477	1	1.93258
CCF6610	Female	Non-Hispanic White	53.9012	Bronchus	1.18343	1	2.30769
CCF6611	Male	Non-Hispanic White	66.5394	Bronchus	7.62656	1	5.39024
CCF6612	Male	Non-Hispanic Black	44.48	Bronchus	0.295858	1	2.37241
CCF6613	Female	Non-Hispanic White	59.3743	Bronchus	9.89481	1	1.01304
CCF6614	Male	Non-Hispanic Black	85.7485	Bronchus	2.66272	1	5.63043
CCF6615	Male	Non-Hispanic White	69.3786	Bronchus	3.68179	1	4.28481
CCF6616	Male	Non-Hispanic Black	53.4357	Bronchus	0.690335	1	8.36
CCF6617	Male	Non-Hispanic White	59.3989	Bronchus	6.44313	1	6.90179
CCF6618	Female	Non-Hispanic Black	70.4217	Bronchus	4.89809	1	5.09375
CCF6619	Male	Non-Hispanic White	71.8235	Bronchus	3.35306	1	9.22353
CCF6620	Male	Non-Hispanic White	61.926	Bronchus	0.0328731	1	6.41259
CCF6621	Male	Non-Hispanic White	66.8789	Bronchus	0.690335	1	46.4091
CCF6622	Female	Non-Hispanic Black	68.4751	Bronchus	13.6423	1	1.75879
CCF6623	Female	Non-Hispanic White	55.1551	Bronchus	0.657462	1	13.573
CCF6624	Female	Non-Hispanic White	39.4204	Bronchus	27.4819	1	6.67391
CCF6625	Male	Other	71.4922	Bronchus	2.99145	1	3.64912
CCF6626	Female	Non-Hispanic White	76.2671	Bronchus	1.31492	1	2.71111
CCF6627	Male	Non-Hispanic White	71.0733	Bronchus	24.0631	1	7.14851
CCF6628	Male	Non-Hispanic White	52.1955	Bronchus	48.9481	1	3.47619
CCF6629	Female	Non-Hispanic Black	44.8442	Bronchus	0.690335	1	2.87732
CCF6630	Female	Other	62.2217	Bronchus	0.690335	1	3.16561
CCF6631	Male	Non-Hispanic White	68.3245	Bronchus	0.920447	1	3.85714
CCF6632	Female	Non-Hispanic White	74.8626	Bronchus	0.756082	1	2.03125
CCF6633	Female	Non-Hispanic White	64.6064	Bronchus	0.723208	1	7.50345
CCF6634	Female	Non-Hispanic White	66.3285	Bronchus	4.17488	1	4.68372
CCF6635	Female	Non-Hispanic White	70.3095	Bronchus	7.19921	1	9.76471
CCF6636	Female	Non-Hispanic White	80.8915	Bronchus	0.690335	1	6.35514
CCF6637	Male	Non-Hispanic Black	72.6066	Bronchus	0.690335	1	3.64972
CCF6638	Female	Non-Hispanic White	67.5633	Bronchus	38.4944	1	2.6229
CCF6639	Female	Non-Hispanic White	47.478	Bronchus	7.16634	1	3.36434
CCF6640	Female	Non-Hispanic White	63.2155	Bronchus	1.61078	1	1.09565
CCF6641	Female	Non-Hispanic Black	71.7633	Bronchus	11.9658	1	1.02532
CCF6642	Male	Non-Hispanic White	71.4621	Bronchus	0.986193	1	6.375
CCF6643	Female	Non-Hispanic Black	64.5818	Bronchus	3.97765	1	4.04274
CCF6644	Female	Hispanic	75.3746	Bronchus	3.25444	1	5.30769
CCF6645	Male	Non-Hispanic White	61.6111	Bronchus	0.723208	1	9.21374
CCF6646	Male	Non-Hispanic White	80.0537	Bronchus	3.74753	1	1.80822
CCF6647	Female	Non-Hispanic White	67.4127	Bronchus	0.690335	1	3.45205
CCF6648	Female	Non-Hispanic White	70.7612	Bronchus	24.1617	1	1.36054
CCF6649	Male	Non-Hispanic White	84.2947	Bronchus	0.0328731	1	7.48182
CCF6650	Female	Non-Hispanic White	58.4981	Bronchus	0.821828	1	2.7193
CCF6651	Male	Non-Hispanic White	68.1082	Bronchus	0.0328731	1	7.41081
CCF6652	Male	Non-Hispanic White	77.8469	Bronchus	3.09007	1	4.40367
CCF6653	Female	Non-Hispanic White	82.6218	Bronchus	2.82709	1	2.74172
CCF6654	Female	Non-Hispanic White	73.7893	Bronchus	3.51742	1	13.8529
CCF6655	Male	Non-Hispanic White	87.8211	Bronchus	3.0572	1	4.74375
CCF6656	Female	Non-Hispanic White	79.0215	Bronchus	7.16634	1	5.36
CCF6657	Female	Non-Hispanic White	71.328	Bronchus	39.1519	1	2.72727
CCF6658	Female	Non-Hispanic Black	76.0399	Bronchus	11.0782	1	10.8293
CCF6659	Female	Non-Hispanic White	72.8393	Bronchus	2.82709	1	5.25581
CCF6660	Female	Non-Hispanic White	45.7641	Bronchus	127.712	1	1.94089
CCF6661	Female	Non-Hispanic White	79.81	Bronchus	1.84089	1	2.71028
CCF6662	Male	Non-Hispanic Black	47.9873	Bronchus	14.2669	1	1.48108
CCF6663	Female	Non-Hispanic Black	64.078	Bronchus	1.90664	1	5.63774
CCF6664	Male	Non-Hispanic White	68.5353	Bronchus	5.65417	1	4.74453
CCF6665	Female	Non-Hispanic White	64.9377	Bronchus	3.12295	1	2.79204
CCF6666	Male	Non-Hispanic White	59.9328	Bronchus	0.690335	1	3.78571
CCF6667	Male	Non-Hispanic White	71.6839	Bronchus	4.70085	1	91.25
CCF6668	Male	Unknown	44.6799	Bronchus	16.7653	1	2.5977
CCF6669	Female	Non-Hispanic Black	59.3907	Bronchus	7.03485	1	1.45714
CCF6670	Male	Non-Hispanic White	65.1704	Bronchus	8.05391	1	3.19388
CCF6671	Female	Non-Hispanic White	53.8492	Bronchus	11.3741	1	4.56489
CCF6672	Male	Non-Hispanic White	58.1477	Bronchus	2.30112	1	6.02564
CCF6673	Male	Non-Hispanic White	58.5775	Bronchus	2.79421	1	5.36957
CCF6674	Male	Non-Hispanic White	70.5887	Bronchus	52.3669	1	12.5902
CCF6675	Female	Non-Hispanic Black	72.6038	Bronchus	5.32544	1	2.32584
CCF6676	Male	Non-Hispanic White	53.7533	Bronchus	1.38067	1	8.7037
CCF6677	Male	Non-Hispanic Black	61.9944	Bronchus	4.37212	1	2.41727
CCF6678	Female	Hispanic	64.8309	Bronchus	20.0855	1	3.89441
CCF6679	Male	Non-Hispanic Black	56.2804	Bronchus	1.84089	1	2.33735
CCF6680	Female	Non-Hispanic Black	57.4057	Bronchus	0.854701	1	5.40351
CCF6681	Male	Non-Hispanic White	64.0177	Bronchus	6.24589	1	10.7386
CCF6682	Female	Non-Hispanic White	56.0696	Bronchus	0.986193	1	2.34807
CCF6683	Female	Non-Hispanic White	55.0374	Bronchus	1.38067	1	2.63569
CCF6684	Male	Non-Hispanic White	61.288	Bronchus	1.44642	1	4.87898
CCF6685	Male	Non-Hispanic White	64.4832	Bronchus	12.2288	1	4.54622
CCF6686	Female	Non-Hispanic White	66.835	Bronchus	27.8764	1	1.46473
CCF6687	Female	Non-Hispanic White	79.8292	Bronchus	7.59369	1	5.97802
CCF6688	Male	Non-Hispanic White	72.5491	Bronchus	3.51742	1	1.24206
CCF6689	Male	Non-Hispanic White	71.2924	Bronchus	15.6805	1	4.61475
CCF6690	Female	Non-Hispanic Black	58.0135	Bronchus	0.690335	1	2.95122
CCF6691	Male	Non-Hispanic White	72.2287	Bronchus	2.39974	1	2.88199
CCF6692	Female	Non-Hispanic White	62.8706	Bronchus	0.690335	1	6.77778
CCF6693	Male	Other	53.8108	Bronchus	1.38067	1	5.5102
CCF6694	Male	Non-Hispanic White	70.9611	Bronchus	0.95332	1	2.72483
CCF6695	Female	Non-Hispanic White	69.4799	Bronchus	2.43261	1	1.79638
CCF6696	Female	Non-Hispanic White	59.6371	Bronchus	3.74753	1	1.29594
CCF6697	Male	Non-Hispanic Black	89.7349	Bronchus	4.56936	1	3.45085
CCF6698	Male	Non-Hispanic White	80.6861	Bronchus	0.690335	1	3.43939
CCF6699	Male	Non-Hispanic White	64.7186	Bronchus	2.76134	1	5.25843
CCF6700	Female	Non-Hispanic White	81.4883	Bronchus	2.30112	1	6.49315
CCF6701	Male	Non-Hispanic Black	73.5484	Bronchus	5.2597	1	3.104
CCF6702	Male	Non-Hispanic White	78.619	Bronchus	2.66272	1	3.70667
CCF6703	Female	Non-Hispanic White	76.3219	Bronchus	0.690335	1	1.46405
CCF6704	Male	Non-Hispanic White	69.4908	Bronchus	2.10388	1	2.43478
CCF6705	Male	Non-Hispanic White	71.7058	Bronchus	4.04339	1	4.84694
CCF6706	Female	Non-Hispanic Black	52.7074	Bronchus	5.52268	1	2.04678
CCF6707	Female	Non-Hispanic White	65.1266	Bronchus	3.25444	1	6.22727
CCF6708	Male	Non-Hispanic White	70.0384	Bronchus	0.723208	1	2.15247
CCF6709	Female	Non-Hispanic White	61.1813	Bronchus	8.61275	1	2.96117
CCF6710	Male	Non-Hispanic White	58.0874	Bronchus	0.690335	1	4.58427
CCF6711	Female	Non-Hispanic White	61.6604	Bronchus	0.723208	1	12.1228
CCF6712	Female	Non-Hispanic White	48.2447	Bronchus	0.920447	1	4.59627
CCF6713	Male	Non-Hispanic White	66.731	Bronchus	8.1854	1	5.20126
CCF6714	Female	Non-Hispanic White	79.7224	Bronchus	0.690335	1	1.62951
CCF6715	Male	Non-Hispanic White	65.9972	Bronchus	0.690335	1	4.97059
CCF6716	Female	Non-Hispanic White	69.0801	Bronchus	0.690335	1	2.1784
CCF6717	Male	Non-Hispanic White	76.2781	Bronchus	6.67324	1	4.17692
CCF6718	Female	Non-Hispanic Black	77.5512	Bronchus	2.39974	1	2.33824
CCF6719	Male	Non-Hispanic White	67.0568	Bronchus	0.690335	1	7.02532
CCF6720	Male	Non-Hispanic White	71.1062	Bronchus	0.887574	1	6.11382
CCF6721	Male	Non-Hispanic White	72.2506	Bronchus	0.690335	1	2.13706
CCF6722	Female	Non-Hispanic White	62.1067	Bronchus	0.788955	1	4.11811
CCF6723	Male	Non-Hispanic White	77.8223	Bronchus	13.6752	1	2.62963
CCF6724	Male	Non-Hispanic White	51.9244	Bronchus	0.657462	1	22.74
CCF6725	Male	Non-Hispanic White	61.0334	Bronchus	4.33925	1	5.1875
CCF6726	Female	Non-Hispanic White	64.3983	Bronchus	0.723208	1	3.3843
CCF6727	Male	Non-Hispanic Black	53.6685	Bronchus	0.690335	1	3.80749
CCF6728	Male	Non-Hispanic White	58.9882	Bronchus	3.78041	1	6.82963
CCF6729	Male	Non-Hispanic White	60.9924	Bronchus	0.690335	1	11.5068
CCF6730	Female	Non-Hispanic White	79.5252	Bronchus	0.690335	1	5.17544
CCF6731	Male	Non-Hispanic White	69.1896	Bronchus	1.18343	1	5.92063
CCF6732	Male	Non-Hispanic White	65.5893	Bronchus	0.690335	1	1.65957
CCF6733	Male	Non-Hispanic White	74.8626	Bronchus	3.12295	1	10.1026
CCF6734	Female	Non-Hispanic White	89.5268	Bronchus	0.821828	1	22.2545
CCF6735	Female	Non-Hispanic White	84.4261	Bronchus	2.53123	1	2.31579
CCF6736	Male	Non-Hispanic White	70.1014	Bronchus	0.690335	1	2.71429
CCF6737	Male	Non-Hispanic White	50.8128	Bronchus	17.62	1	1.79377
CCF6738	Female	Non-Hispanic White	66.1889	Bronchus	41.0914	1	1.47549
CCF6739	Female	Non-Hispanic White	71.9741	Bronchus	1.87377	1	8.8932
CCF6740	Female	Non-Hispanic White	77.0666	Bronchus	3.9119	1	3.51095
CCF6741	Male	Non-Hispanic Black	67.1061	Bronchus	0.690335	1	19.26
CCF6742	Male	Non-Hispanic White	67.6537	Bronchus	6.34451	1	16.617
CCF6743	Female	Non-Hispanic White	68.1219	Bronchus	0.657462	1	1.40107
CCF6744	Male	Non-Hispanic White	90.2195	Bronchus	2.07101	1	3.80142
CCF6745	Female	Non-Hispanic Black	52.1188	Bronchus	2.30112	1	1.76358
CCF6746	Female	Non-Hispanic White	57.1949	Bronchus	140.5	1	0.576271
CCF6747	Male	Non-Hispanic Black	63.1088	Bronchus	0.95332	1	6.68864
CCF6748	Female	Non-Hispanic White	60.0177	Bronchus	3.25444	1	2.976
CCF6749	Female	Non-Hispanic White	56.8116	Bronchus	2.23537	1	9.15966
CCF6750	Female	Non-Hispanic White	71.5442	Bronchus	1.67653	1	3.08876
CCF6751	Female	Non-Hispanic White	80.4452	Bronchus	5.09533	1	5.08271
CCF6752	Female	Non-Hispanic White	63.4209	Bronchus	0.690335	1	21.1765
CCF6753	Male	Non-Hispanic White	64.5489	Bronchus	3.4188	1	2.78882
CCF6754	Female	Non-Hispanic Black	67.3224	Bronchus	0.756082	1	5.77914
CCF6755	Male	Non-Hispanic White	77.3021	Bronchus	12.1631	1	5.44444
CCF6756	Female	Non-Hispanic White	71.1363	Bronchus	0.657462	1	3.70874
CCF6757	Male	Non-Hispanic White	54.2462	Bronchus	0.690335	1	2.7956
CCF6758	Male	Non-Hispanic White	82.0003	Bronchus	0.690335	1	5.18447
CCF6759	Male	Non-Hispanic White	56.0148	Bronchus	5.95003	1	7.32
CCF6760	Female	Non-Hispanic White	58.2024	Bronchus	0.690335	1	11.7846
CCF6761	Male	Non-Hispanic White	67.358	Bronchus	0.690335	1	2.46429
CCF6762	Female	Non-Hispanic White	83.9826	Bronchus	2.30112	1	1.16598
CCF6763	Female	Non-Hispanic White	81.3377	Bronchus	1.51216	1	2.74638
CCF6764	Female	Non-Hispanic Black	83.257	Bronchus	0.690335	1	1.72539
CCF6765	Female	Non-Hispanic White	64.5516	Bronchus	13.3136	1	2.11284
CCF6766	Female	Non-Hispanic White	76.1604	Bronchus	4.30638	1	3.66234
CCF6767	Female	Non-Hispanic White	69.7126	Bronchus	15.1545	1	4.74336
CCF6768	Male	Non-Hispanic White	76.0563	Bronchus	0.690335	1	17.4474
CCF6769	Male	Non-Hispanic White	69.8248	Bronchus	0.690335	1	18.88
CCF6770	Female	Non-Hispanic White	73.5703	Bronchus	1.15056	1	1.30539
CCF6771	Female	Non-Hispanic White	65.551	Bronchus	9.04011	1	4.17105
CCF6772	Female	Non-Hispanic White	73.9481	Bronchus	8.21828	1	8.93333
CCF6773	Male	Non-Hispanic White	81.272	Bronchus	0.690335	1	7.48148
CCF6774	Female	Non-Hispanic White	70.2355	Bronchus	4.73373	1	3.4964
CCF6775	Female	Non-Hispanic Black	67.9959	Bronchus	0.723208	1	2.03636
CCF6776	Male	Non-Hispanic White	75.0652	Bronchus	0.690335	1	2.56872
CCF6777	Female	Unknown	77.9592	Bronchus	3.45168	1	1.1525
CCF6778	Female	Non-Hispanic White	82.6985	Bronchus	4.14201	1	0.0117477
CCF6779	Female	Non-Hispanic White	62.8213	Bronchus	1.38067	1	3.54762
CCF6780	Male	Non-Hispanic White	69.5155	Bronchus	2.76134	1	1.55709
CCF6781	Female	Non-Hispanic White	54.7965	Bronchus	0.0328731	1	1.78947
CCF6782	Male	Non-Hispanic White	60.4174	Bronchus	0.788955	1	4.55769
CCF6783	Female	Non-Hispanic White	50.4733	Bronchus	2.00526	1	7.82222
CCF6784	Female	Non-Hispanic White	73.5703	Bronchus	2.5641	1	4.34783
CCF6785	Female	Non-Hispanic Black	66.0547	Bronchus	2.59698	1	3.97849
CCF6786	Male	Other	56.2393	Bronchus	10.2235	1	2.99177
CCF6787	Male	Non-Hispanic White	73.0912	Bronchus	0.723208	1	4.27451
CCF6788	Male	Non-Hispanic White	55.648	Bronchus	2.13675	1	3.14615
CCF6789	Male	Non-Hispanic Black	60.6364	Bronchus	49.8685	1	1.933
CCF6790	Male	Non-Hispanic White	68.4285	Bronchus	10.2235	1	4.85714
CCF6791	Female	Non-Hispanic White	68.2916	Bronchus	8.11966	1	2.70681
CCF6792	Male	Non-Hispanic White	83.947	Bronchus	0.690335	1	5.04202
CCF6793	Male	Non-Hispanic White	83.2351	Bronchus	11.4727	1	6.7381
CCF6794	Female	Non-Hispanic White	77.1624	Bronchus	2.53123	1	7.51515
CCF6795	Male	Non-Hispanic White	56.0669	Bronchus	7.65943	1	3.62308
CCF6796	Female	Hispanic	48.2967	Bronchus	24.2604	1	1.71277
CCF6797	Male	Non-Hispanic White	59.8424	Bronchus	0.657462	1	7.93296
CCF6798	Female	Non-Hispanic Black	53.548	Bronchus	27.1532	1	1.86498
CCF6799	Female	Non-Hispanic White	43.5218	Bronchus	1.3478	1	2.43345
CCF6800	Male	Non-Hispanic White	75.9194	Bronchus	3.74753	1	5.33858
CCF6801	Male	Non-Hispanic White	64.4421	Bronchus	52.4655	1	2.83704
CCF6802	Female	Non-Hispanic Black	70.2875	Bronchus	2.07101	1	9.80822
CCF6803	Male	Non-Hispanic Black	65.0226	Bronchus	0.690335	1	8.31579
CCF6804	Male	Non-Hispanic White	76.2671	Bronchus	2.99145	1	2.49727
CCF6805	Male	Other	73.4307	Bronchus	4.405	1	3.47727
CCF6806	Male	Non-Hispanic Black	76.5081	Bronchus	0.657462	1	2.5848
CCF6807	Male	Non-Hispanic White	68.6585	Bronchus	1.84089	1	3.90994
CCF6808	Male	Non-Hispanic White	62.1861	Bronchus	0.723208	1	7.0625
CCF6809	Male	Non-Hispanic White	72.1438	Bronchus	25.1151	1	2.80357
CCF6810	Male	Non-Hispanic White	74.9393	Bronchus	5.29257	1	5.3956
CCF6811	Female	Non-Hispanic White	69.3265	Bronchus	20.8087	1	1.40588
CCF6812	Female	Non-Hispanic White	73.1733	Bronchus	48.3563	1	4.75
CCF6813	Male	Non-Hispanic White	82.2385	Bronchus	2.99145	1	3.92398
CCF6814	Male	Non-Hispanic White	59.0813	Bronchus	0.690335	1	5.18243
CCF6815	Male	Non-Hispanic White	69.0528	Bronchus	42.5049	1	2.79739
CCF6816	Male	Non-Hispanic Black	75.4376	Bronchus	1.11769	1	16.2
CCF6817	Female	Non-Hispanic Black	69.9042	Bronchus	4.37212	1	1.1661
CCF6818	Female	Non-Hispanic Black	62.0026	Bronchus	0.690335	1	18.4565
CCF6819	Female	Non-Hispanic Black	84.8258	Bronchus	0.690335	1	12.3448
CCF6820	Female	Non-Hispanic Black	71.1637	Bronchus	3.45168	1	1.79654
CCF6821	Male	Non-Hispanic Black	66.2437	Bronchus	1.84089	1	0.925134
CCF6822	Female	Non-Hispanic Black	59.941	Bronchus	0.690335	1	4.1005
CCF6823	Male	Non-Hispanic Black	67.0021	Bronchus	0.657462	1	3.84549
CCF6824	Male	Non-Hispanic Black	72.4724	Bronchus	2.13675	1	10.7374
CCF6825	Female	Non-Hispanic White	57.6767	Bronchus	0.690335	1	3.63755
CCF6826	Male	Non-Hispanic Black	65.4469	Bronchus	4.70085	1	6.59864
CCF6827	Female	Non-Hispanic Black	60.0697	Bronchus	3.9119	1	3.97468
CCF6828	Male	Non-Hispanic Black	71.5497	Bronchus	2.30112	1	7.93519
CCF6829	Male	Non-Hispanic Black	64.5051	Bronchus	1.18343	1	3.74194
CCF6830	Female	Non-Hispanic Black	64.6529	Bronchus	2.03813	1	2.16162
CCF6831	Male	Non-Hispanic Black	61.9999	Bronchus	2.53123	1	1.02222
CCF6832	Male	Non-Hispanic Black	59.9848	Bronchus	0.690335	1	2.1369
CCF6833	Female	Non-Hispanic Black	58.7664	Bronchus	3.22156	1	0.73913
CCF6834	Female	Non-Hispanic Black	66.6845	Bronchus	0.854701	1	1.58357
CCF6835	Female	Non-Hispanic Black	71.7715	Bronchus	0.690335	1	1.09593
CCF6836	Female	Non-Hispanic White	60.6501	Bronchus	0.690335	1	5.125
CCF6837	Female	Non-Hispanic White	56.932	Bronchus	2.16963	1	2.78519
CCF6838	Male	Other	53.6219	Bronchus	3.38593	1	1.89522
CCF6839	Female	Non-Hispanic White	63.9493	Bronchus	4.37212	1	3.82857
CCF6840	Male	Non-Hispanic Black	62.1368	Bronchus	0.690335	1	2.9403
CCF6841	Male	Non-Hispanic Black	69.5456	Bronchus	0.690335	1	15.551
CCF6842	Male	Non-Hispanic Black	65.3155	Bronchus	2.79421	1	9.89744
CCF6843	Female	Non-Hispanic Black	32.8494	Bronchus	10.618	1	1.54286
CCF6844	Male	Non-Hispanic White	66.0657	Bronchus	0.690335	1	4.88189
CCF6845	Male	Non-Hispanic Black	57.6056	Bronchus	4.2735	1	4.59471
CCF6846	Male	Non-Hispanic Black	81.8634	Bronchus	0.690335	1	5.51639
CCF6847	Male	Non-Hispanic White	77.4773	Bronchus	5.55556	1	0.116229
CCF6848	Male	Non-Hispanic White	66.898	Bronchus	0.690335	1	8.22222
CCF6849	Male	Non-Hispanic White	60.9869	Bronchus	0.690335	1	1.15319
CCF6850	Female	Non-Hispanic White	71.1609	Bronchus	15.3517	1	1.6484
CCF6851	Female	Non-Hispanic White	69.5483	Bronchus	0.690335	1	1.67623
CCF6852	Male	Non-Hispanic White	72.6011	Bronchus	2.99145	1	5.13333
CCF6853	Male	Non-Hispanic White	63.4428	Bronchus	0.690335	1	7.54422
CCF6854	Female	Non-Hispanic White	68.434	Bronchus	17.5542	1	2.42286
CCF6855	Female	Non-Hispanic White	74.1206	Bronchus	20.1841	1	3.56566
CCF6856	Female	Non-Hispanic White	69.4443	Bronchus	6.9691	1	2.82963
CCF6857	Male	Non-Hispanic White	68.4093	Bronchus	5.06246	1	12.4333
CCF6858	Female	Non-Hispanic White	54.6486	Bronchus	9.76331	1	7.91061
CCF6859	Female	Non-Hispanic White	80.5876	Bronchus	5.6213	1	1.97297
CCF6860	Female	Non-Hispanic White	74.6682	Bronchus	0.690335	1	2.49462
CCF6861	Female	Non-Hispanic White	60.8774	Bronchus	159.237	1	2.15
CCF6862	Female	Non-Hispanic White	71.0788	Bronchus	1.61078	1	6.08955
CCF6863	Male	Non-Hispanic White	65.8768	Bronchus	0.690335	1	22.7903
CCF6864	Male	Non-Hispanic White	65.4606	Bronchus	0.361604	1	3.31746
CCF6865	Male	Non-Hispanic White	49.8874	Bronchus	5.06246	1	7.17647
CCF6866	Female	Non-Hispanic White	66.5257	Bronchus	3.97765	1	5.76027
CCF6867	Male	Non-Hispanic White	58.7089	Bronchus	7.8238	1	1.7907
CCF6868	Female	Non-Hispanic White	53.9833	Bronchus	1.11769	1	4.71429
CCF6869	Female	Non-Hispanic White	70.2081	Bronchus	1.18343	1	7.26506
CCF6870	Female	Non-Hispanic White	67.5469	Bronchus	9.20447	1	1.35081
CCF6871	Female	Non-Hispanic White	56.0888	Bronchus	0.690335	1	1.60656
CCF6872	Male	Non-Hispanic White	69.8029	Bronchus	1.18343	1	0.852459
CCF6873	Female	Non-Hispanic White	52.3269	Bronchus	2.2025	1	2.68939
CCF6874	Female	Non-Hispanic White	63.399	Bronchus	46.6469	1	18.4356
CCF6875	Female	Non-Hispanic White	55.7876	Bronchus	0.690335	1	2.32195
CCF6876	Male	Non-Hispanic Black	73.5238	Bronchus	0.690335	1	1.83051
CCF6877	Male	Non-Hispanic White	66.1971	Bronchus	3.09007	1	3.16019
CCF6878	Female	Non-Hispanic White	67.8919	Bronchus	2.99145	1	1.36111
CCF6879	Male	Non-Hispanic White	55.8314	Bronchus	12.1959	1	9.35185
CCF6880	Female	Non-Hispanic White	80.2891	Bronchus	7.36358	1	3.55238
CCF6881	Male	Non-Hispanic Black	77.888	Bronchus	2.95858	1	0.805147
CCF6882	Female	Non-Hispanic Black	61.3757	Bronchus	1.84089	1	1.70248
CCF6883	Male	Non-Hispanic White	77.4691	Bronchus	4.43787	1	4.32461
CCF6884	Male	Non-Hispanic White	68.5818	Bronchus	0.690335	1	2.0757
CCF6885	Male	Non-Hispanic White	56.0805	Bronchus	0.690335	1	5.61538
CCF6886	Male	Non-Hispanic Black	53.6137	Bronchus	2.03813	1	2.34831
CCF6887	Male	Non-Hispanic White	77.3678	Bronchus	1.41354	1	12.1364
CCF6888	Female	Non-Hispanic White	63.4565	Bronchus	119.461	1	2.83803
CCF6889	Male	Non-Hispanic White	62.7693	Bronchus	2.66272	1	6.82456
CCF6890	Female	Non-Hispanic Black	57.7781	Bronchus	2.33399	1	22.617
CCF6891	Female	Non-Hispanic White	58.4899	Bronchus	22.9783	1	5.94624
CCF6892	Male	Non-Hispanic Black	61.4304	Bronchus	10.2235	1	1.91603
CCF6893	Female	Non-Hispanic White	64.3271	Bronchus	0.690335	1	1.87218
CCF6894	Male	Non-Hispanic White	64.694	Bronchus	0.723208	1	9.64286
CCF6895	Female	Non-Hispanic White	79.6704	Bronchus	7.85667	1	3.6214
CCF6896	Female	Non-Hispanic White	68.9241	Bronchus	0.690335	1	1.84615
CCF6897	Female	Non-Hispanic White	66.1889	Bronchus	0.920447	1	1.379
CCF6898	Male	Non-Hispanic White	60.3216	Bronchus	0.690335	1	99.5385
CCF6899	Female	Non-Hispanic White	68.0972	Bronchus	0.690335	1	2.43046
CCF6900	Female	Non-Hispanic Black	87.1229	Bronchus	1.38067	1	9.22807
CCF6901	Male	Non-Hispanic White	71.9303	Bronchus	0.657462	1	7.82022
CCF6902	Male	Non-Hispanic White	75.4348	Bronchus	0.657462	1	2.89565
CCF6903	Female	Non-Hispanic Black	73.1925	Bronchus	4.10914	1	2.0458
CCF6904	Male	Non-Hispanic White	64.2505	Bronchus	0.95332	1	10.8039
CCF6905	Male	Non-Hispanic White	64.4257	Bronchus	12.3932	1	3.48052
CCF6906	Female	Non-Hispanic White	68.8392	Bronchus	2.72847	1	2.05752
CCF6907	Female	Non-Hispanic White	73.0583	Bronchus	1.90664	1	7.67717
CCF6908	Male	Non-Hispanic Black	62.9144	Bronchus	4.14201	1	1.44144
CCF6909	Female	Non-Hispanic White	74.3917	Bronchus	13.1821	1	4.8982
CCF6910	Female	Non-Hispanic White	65.8959	Bronchus	21.6305	1	3.23741
CCF6911	Male	Non-Hispanic Black	72.0179	Bronchus	1.84089	1	1.52381
CCF6912	Male	Non-Hispanic White	81.1543	Bronchus	0.690335	1	6.8785
CCF6913	Female	Non-Hispanic White	70.638	Bronchus	2.16963	1	1.39512
CCF6914	Female	Non-Hispanic White	82.9449	Bronchus	5.6213	1	4.5461
CCF6915	Male	Non-Hispanic Black	66.3395	Bronchus	0.887574	1	1.40909
CCF6916	Male	Non-Hispanic White	66.1862	Bronchus	2.13675	1	7.16176
CCF6917	Male	Non-Hispanic White	51.5301	Bronchus	1.38067	1	2.5261
CCF6918	Male	Non-Hispanic White	90.4002	Bronchus	3.48455	1	9.27083
CCF6919	Male	Non-Hispanic Black	67.5332	Bronchus	14.5299	1	1.22335
CCF6920	Female	Non-Hispanic White	74.534	Bronchus	12.4918	1	3.94845
CCF6921	Female	Non-Hispanic White	59.7384	Bronchus	0.723208	1	3.11111
CCF6922	Male	Non-Hispanic Black	71.4785	Bronchus	0.690335	1	5.30392
CCF6923	Male	Non-Hispanic White	77.1186	Bronchus	0.690335	1	2.01951
CCF6924	Female	Non-Hispanic White	63.4866	Bronchus	5.81854	1	5.16129
CCF6925	Female	Non-Hispanic White	75.7688	Bronchus	12.6561	1	7.53
CCF6926	Female	Non-Hispanic White	71.9549	Bronchus	57.3964	1	2.67593
CCF6927	Female	Non-Hispanic White	75.5471	Bronchus	9.00723	1	1.83721
CCF6928	Female	Non-Hispanic White	62.7966	Bronchus	0.690335	1	2.85612
CCF6929	Female	Non-Hispanic White	53.3262	Bronchus	0.756082	1	1.74603
CCF6930	Female	Non-Hispanic Black	67.4921	Bronchus	0.690335	1	2.39655
CCF6931	Female	Non-Hispanic Black	55.188	Bronchus	0.690335	1	2.48667
CCF6932	Male	Non-Hispanic White	70.6024	Bronchus	0.52597	1	7.42308
CCF6933	Male	Non-Hispanic White	77.5978	Bronchus	0.690335	1	9.2809
CCF6934	Female	Non-Hispanic Black	69.7235	Bronchus	98.6851	1	5.65865
CCF6935	Male	Non-Hispanic White	66.8323	Bronchus	2.76134	1	2.10784
CCF6936	Male	Non-Hispanic White	57.2277	Bronchus	3.0572	1	6.58065
CCF6937	Male	Non-Hispanic White	51.6068	Bronchus	0.690335	1	3.99595
CCF6938	Male	Non-Hispanic White	64.0862	Bronchus	20.7101	1	4.82439
CCF6939	Female	Non-Hispanic White	63.7741	Bronchus	49.9343	1	3.84932
CCF6940	Female	Non-Hispanic White	74.7394	Bronchus	8.84287	1	19.2121
CCF6941	Female	Non-Hispanic White	65.3511	Bronchus	4.37212	1	2.41485
CCF6942	Male	Non-Hispanic White	73.02	Bronchus	2.2025	1	16.7455
CCF6943	Female	Non-Hispanic White	75.2158	Bronchus	0.920447	1	2.2663
CCF6944	Female	Non-Hispanic Black	61.4934	Bronchus	85.2728	1	0.987013
CCF6945	Female	Non-Hispanic White	50.1393	Bronchus	0.690335	1	3.55288
CCF6946	Male	Non-Hispanic White	65.8686	Bronchus	2.82709	1	6.87755
CCF6947	Male	Non-Hispanic Black	66.3669	Bronchus	0.690335	1	8.10714
CCF6948	Female	Non-Hispanic White	57.047	Bronchus	94.3458	1	2.95392
CCF6949	Female	Non-Hispanic White	62.4845	Bronchus	0.690335	1	2.01149
CCF6950	Female	Non-Hispanic White	66.0712	Bronchus	0.657462	1	1.62128
CCF6951	Male	Non-Hispanic White	71.1308	Bronchus	0.624589	1	1.77249
CCF6952	Female	Asian	67.9193	Bronchus	7.88955	1	1.63699
CCF6953	Female	Non-Hispanic White	63.8699	Bronchus	4.20776	1	1.62128
CCF6954	Female	Non-Hispanic White	73.9536	Bronchus	0.756082	1	4.74775
CCF6955	Male	Non-Hispanic White	74.1672	Bronchus	2.99145	1	6.58621
CCF6956	Female	Non-Hispanic Black	62.3996	Bronchus	3.9119	1	4.57047
CCF6957	Female	Non-Hispanic White	63.2676	Bronchus	0.690335	1	1.78472
CCF6958	Male	Non-Hispanic White	66.9227	Bronchus	6.67324	1	3.66061
CCF6959	Male	Non-Hispanic Black	71.1637	Bronchus	17.5871	1	5.78846
CCF6960	Female	Non-Hispanic White	66.1834	Bronchus	0.690335	1	10.6962
CCF6961	Male	Non-Hispanic White	59.6918	Bronchus	0.95332	1	10.3051
CCF6962	Female	Non-Hispanic White	58.7993	Bronchus	19.428	1	1.24904
CCF6963	Female	Non-Hispanic Black	64.6721	Bronchus	57.2978	1	3.0636
CCF6964	Female	Non-Hispanic White	65.4606	Bronchus	2.30112	1	3.67658
CCF6965	Male	Non-Hispanic White	67.4511	Bronchus	0.690335	1	6.36957
CCF6966	Female	Non-Hispanic White	77.8305	Bronchus	0.690335	1	2.83871
CCF6967	Female	Non-Hispanic Black	70.0466	Bronchus	0.690335	1	7.48864
CCF6968	Female	Non-Hispanic White	57.0635	Bronchus	1.41354	1	7.45833
CCF6969	Female	Non-Hispanic White	77.0666	Bronchus	85.5687	1	6.0463
CCF6970	Female	Non-Hispanic White	73.6114	Bronchus	3.18869	1	2.48739
CCF6971	Female	Non-Hispanic White	75.0816	Bronchus	0.657462	1	8.125
CCF6972	Male	Non-Hispanic White	64.5598	Bronchus	0.690335	1	2.104
CCF6973	Female	Non-Hispanic White	72.2232	Bronchus	0.723208	1	4.8871
CCF6974	Male	Non-Hispanic White	71.1171	Bronchus	23.0112	1	17.8033
CCF6975	Male	Non-Hispanic White	76.6833	Bronchus	2.59698	1	1.87762
CCF6976	Female	Non-Hispanic White	73.3157	Bronchus	7.79093	1	3.90728
CCF6977	Female	Non-Hispanic White	65.2772	Bronchus	41.2886	1	2.37209
CCF6978	Male	Non-Hispanic White	73.1213	Bronchus	2.5641	1	3.5
CCF6979	Male	Non-Hispanic White	68.8282	Bronchus	1.15056	1	4.28037
CCF6980	Male	Non-Hispanic White	65.5455	Bronchus	1.97239	1	12.2857
CCF6981	Male	Non-Hispanic White	58.1887	Bronchus	3.71466	1	6.12
CCF6982	Male	Non-Hispanic White	59.4783	Bronchus	0.723208	1	9.18841
CCF6983	Female	Non-Hispanic White	68.7488	Bronchus	0.723208	1	3.13333
CCF6984	Male	Non-Hispanic White	60.1737	Bronchus	1.41354	1	7.13559
CCF6985	Female	Non-Hispanic White	59.9027	Bronchus	2.95858	1	2.152
CCF6986	Male	Non-Hispanic White	61.1019	Bronchus	2.39974	1	3.54622
CCF6987	Male	Non-Hispanic White	65.1403	Bronchus	0.690335	1	4.54706
CCF6988	Female	Non-Hispanic White	66.6242	Bronchus	3.71466	1	2.82123
CCF6989	Female	Non-Hispanic Black	53.2112	Bronchus	17.0283	1	5.83333
CCF6990	Male	Non-Hispanic White	62.6461	Bronchus	0.690335	1	9.85437
CCF6991	Female	Asian	62.5721	Bronchus	0.723208	1	1.86441
CCF6992	Male	Non-Hispanic White	62.668	Bronchus	2.76134	1	3.79389
CCF6993	Male	Non-Hispanic White	70.4381	Bronchus	7.23208	1	13.6667
CCF6994	Female	Non-Hispanic White	53.9477	Bronchus	0.657462	1	3.23919
CCF6995	Female	Non-Hispanic Black	74.4601	Bronchus	6.50888	1	4.07512
CCF6996	Male	Non-Hispanic White	56.5241	Bronchus	0.690335	1	8.88889
CCF6997	Female	Non-Hispanic White	55.9053	Bronchus	1.87377	1	1.24731
CCF6998	Male	Non-Hispanic Black	65.4387	Bronchus	0.690335	1	4.54579
CCF6999	Female	Hispanic	53.9231	Bronchus	0.657462	1	29.0588
CCF7000	Female	Non-Hispanic White	47.5109	Bronchus	1.18343	1	4.33117
CCF7001	Male	Non-Hispanic White	62.6597	Bronchus	1.38067	1	3.42143
CCF7002	Female	Non-Hispanic White	69.5127	Bronchus	0.920447	1	18.6154
CCF7003	Female	Non-Hispanic Black	68.2478	Bronchus	2.99145	1	2.56395
CCF7004	Female	Non-Hispanic White	76.1713	Bronchus	1.41354	1	4.38462
CCF7005	Female	Non-Hispanic White	77.8989	Bronchus	0.690335	1	4.14423
CCF7006	Male	Non-Hispanic Black	54.4679	Bronchus	95.2991	1	0.927928
CCF7007	Male	Non-Hispanic White	69.2581	Bronchus	0.361604	1	8.08163
CCF7008	Male	Non-Hispanic White	58.2818	Bronchus	0.657462	1	2.86765
CCF7009	Male	Non-Hispanic White	67.1006	Bronchus	3.45168	1	27.2857
CCF7010	Male	Non-Hispanic White	84.0537	Bronchus	2.76134	1	5.12042
CCF7011	Female	Non-Hispanic White	85.7814	Bronchus	0.920447	1	6.40777
CCF7012	Male	Non-Hispanic White	67.1499	Bronchus	0.690335	1	3.27711
CCF7013	Female	Non-Hispanic White	75.213	Bronchus	6.01578	1	6.11811
CCF7014	Female	Non-Hispanic White	62.5913	Bronchus	8.87574	1	8.57759
CCF7015	Male	Other	60.5954	Bronchus	12.6233	1	1.60444
CCF7016	Female	Non-Hispanic White	60.5735	Bronchus	0.690335	1	10.0043
CCF7017	Male	Non-Hispanic Black	78.3726	Bronchus	0.690335	1	1.83893
CCF7018	Male	Non-Hispanic White	57.9341	Bronchus	14.4642	1	3.375
CCF7019	Male	Non-Hispanic Black	65.8494	Bronchus	5.6213	1	1.57627
CCF7020	Female	Non-Hispanic White	70.0055	Bronchus	1.41354	1	1.34483
CCF7021	Female	Non-Hispanic White	65.9425	Bronchus	3.78041	1	2.10784
CCF7022	Male	Non-Hispanic Black	72.2178	Bronchus	0.690335	1	3.20859
CCF7023	Male	Non-Hispanic Black	73.6387	Bronchus	2.53123	1	2.70874
CCF7024	Female	Non-Hispanic White	69.2116	Bronchus	0.690335	1	6.94118
CCF7025	Female	Non-Hispanic White	88.5138	Bronchus	0.230112	1	1.36364
CCF7026	Female	Non-Hispanic White	69.4114	Bronchus	0.723208	1	3.7402
CCF7027	Female	Non-Hispanic Black	79.7881	Bronchus	28.6654	1	17.3813
CCF7028	Male	Non-Hispanic Black	62.7693	Bronchus	14.0368	1	4.57042
CCF7029	Male	Non-Hispanic Black	70.753	Bronchus	17.4227	1	0.682868
CCF7030	Female	Non-Hispanic White	57.5563	Bronchus	3.32018	1	9.48031
CCF7031	Female	Non-Hispanic White	55.7383	Bronchus	0.690335	1	2.33138
CCF7032	Female	Non-Hispanic Black	43.8065	Bronchus	1.97239	1	2.19048
CCF7033	Female	Non-Hispanic White	57.9642	Bronchus	3.68179	1	1.23214
CCF7034	Female	Non-Hispanic White	77.0064	Bronchus	0.690335	1	3.31683
CCF7035	Male	Non-Hispanic Black	51.6013	Bronchus	15.1545	1	2.44371
CCF7036	Female	Non-Hispanic White	62.3859	Bronchus	6.476	1	18.9714
CCF7037	Male	Non-Hispanic White	59.0211	Bronchus	53.4845	1	4.55556
CCF7038	Female	Non-Hispanic White	66.5558	Bronchus	10.8481	1	1.60156
CCF7039	Female	Non-Hispanic White	70.2602	Bronchus	11.5713	1	1.65339
CCF7040	Male	Non-Hispanic White	72.4751	Bronchus	0.657462	1	12.8102
CCF7041	Female	Non-Hispanic Black	68.1137	Bronchus	0.690335	1	4.35135
CCF7042	Male	Non-Hispanic Black	70.1698	Bronchus	0.690335	1	0.91866
CCF7043	Male	Non-Hispanic White	73.176	Bronchus	27.3833	1	1.60744
CCF7044	Female	Non-Hispanic Black	55.3441	Bronchus	4.73373	1	1.4083
CCF7045	Female	Non-Hispanic Black	57.2496	Bronchus	0.262985	1	3.68273
CCF7046	Male	Non-Hispanic White	75.9003	Bronchus	0.690335	1	5.53913
CCF7047	Male	Non-Hispanic White	63.8097	Bronchus	2.89283	1	4.19048
CCF7048	Male	Non-Hispanic Black	79.2076	Bronchus	0.690335	1	2.23179
CCF7049	Female	Non-Hispanic White	76.1001	Bronchus	0.197239	1	8.85106
CCF7050	Female	Non-Hispanic Black	69.2335	Bronchus	0.690335	1	2.27636
CCF7051	Female	Non-Hispanic White	82.4247	Bronchus	2.79421	1	1.63898
CCF7052	Female	Non-Hispanic Black	63.2703	Bronchus	0.690335	1	7.75824
CCF7053	Male	Non-Hispanic Black	66.0684	Bronchus	4.86522	1	15.5522
CCF7054	Male	Non-Hispanic Black	57.8465	Bronchus	1.15056	1	3.83099
CCF7055	Female	Non-Hispanic White	69.3457	Bronchus	22.6496	1	3.47143
CCF7056	Male	Non-Hispanic White	67.2074	Bronchus	0.690335	1	3.75397
CCF7057	Female	Non-Hispanic White	50.5089	Bronchus	16.9625	1	27.5128
CCF7058	Male	Unknown	70.2246	Bronchus	0.690335	1	4.86
CCF7059	Male	Non-Hispanic White	67.0157	Bronchus	5.52268	1	7.7619
CCF7060	Male	Non-Hispanic White	69.7947	Bronchus	10.7495	1	3.56338
CCF7061	Female	Non-Hispanic White	69.4799	Bronchus	0.690335	1	4.35455
CCF7062	Male	Non-Hispanic White	65.0883	Bronchus	59.8619	1	2.20388
CCF7063	Male	Non-Hispanic White	76.7244	Bronchus	0.690335	1	3.83178
CCF7064	Male	Non-Hispanic White	77.0447	Bronchus	46.9428	1	3.14844
CCF7065	Female	Non-Hispanic White	78.441	Bronchus	12.8863	1	18.2647
CCF7066	Male	Non-Hispanic White	67.7851	Bronchus	2.53123	1	3.46923
CCF7067	Female	Non-Hispanic White	62.1888	Bronchus	2.07101	1	1.44086
CCF7068	Female	Non-Hispanic White	84.2043	Bronchus	13.4451	1	1.61111
CCF7069	Female	Non-Hispanic White	62.1122	Bronchus	4.60224	1	3.96392
CCF7070	Female	Non-Hispanic Black	69.2389	Bronchus	0.690335	1	1.17273
CCF7071	Female	Non-Hispanic White	65.1239	Bronchus	0.690335	1	3.76494
CCF7072	Male	Non-Hispanic Black	55.6042	Bronchus	3.68179	1	3.10383
CCF7073	Female	Non-Hispanic White	65.666	Bronchus	7.65943	1	3.5914
CCF7074	Female	Non-Hispanic White	47.1468	Bronchus	21.1045	1	1.66113
CCF7075	Female	Non-Hispanic White	63.336	Bronchus	3.68179	1	9.58065
CCF7076	Female	Non-Hispanic White	51.8861	Bronchus	0.788955	1	13.0952
CCF7077	Male	Non-Hispanic White	63.6372	Bronchus	162.492	1	10.9375
CCF7078	Female	Non-Hispanic Black	65.6769	Bronchus	6.14727	1	1.04737
CCF7079	Male	Non-Hispanic White	80.9161	Bronchus	2.59698	1	2.42405
CCF7080	Female	Non-Hispanic White	72.8776	Bronchus	46.2853	1	35.3143
CCF7081	Female	Non-Hispanic White	67.2019	Bronchus	35.8317	1	2.51786
CCF7082	Female	Non-Hispanic White	71.1007	Bronchus	0.920447	1	5.01863
CCF7083	Female	Non-Hispanic White	66.0876	Bronchus	5.2597	1	24.8571
CCF7084	Female	Non-Hispanic White	34.41	Bronchus	15.9763	1	9.04587
CCF7085	Female	Non-Hispanic White	45.2877	Bronchus	112.886	1	1.69595
CCF7086	Female	Non-Hispanic White	82.8628	Bronchus	2.36686	1	2.89583
CCF7087	Female	Non-Hispanic White	57.737	Bronchus	62.426	1	3.38265
CCF7088	Male	Non-Hispanic White	74.252	Bronchus	0.690335	1	7.05747
CCF7089	Female	Non-Hispanic White	83.0873	Bronchus	11.8672	1	9.59524
CCF7090	Male	Non-Hispanic Black	61.2744	Bronchus	26.1999	1	2.38462
CCF7091	Male	Non-Hispanic White	75.2432	Bronchus	64.8586	1	1.82838
CCF7092	Female	Non-Hispanic White	75.1063	Bronchus	5.58843	1	5.59259
CCF7093	Female	Non-Hispanic Black	46.5034	Bronchus	140.335	1	2.21811
CCF7094	Male	Non-Hispanic White	74.9995	Bronchus	13.1492	1	8.576
CCF7095	Female	Non-Hispanic White	63.5523	Bronchus	0.690335	1	1.73481
CCF7096	Female	Non-Hispanic White	73.2527	Bronchus	0.690335	1	1.38983
CCF7097	Female	Non-Hispanic White	76.0207	Bronchus	0.624589	1	6.59669
CCF7098	Male	Non-Hispanic Black	59.7192	Bronchus	0.624589	1	6.32857
CCF7099	Male	Non-Hispanic White	74.3917	Bronchus	0.821828	1	4.03465
CCF7100	Male	Non-Hispanic White	71.6045	Bronchus	0.690335	1	9.07143
CCF7101	Female	Non-Hispanic White	57.2852	Bronchus	2.07101	1	5.45306
CCF7102	Male	Non-Hispanic Black	80.708	Bronchus	27.7778	1	3.21831
CCF7103	Female	Non-Hispanic Black	66.9364	Bronchus	2.30112	1	8.40175
CCF7104	Female	Non-Hispanic Black	65.5811	Bronchus	4.96384	1	1.8069
CCF7105	Female	Non-Hispanic White	68.0233	Bronchus	3.58317	1	3.33846
CCF7106	Male	Non-Hispanic White	61.592	Bronchus	9.00723	1	97.9355
CCF7107	Male	Non-Hispanic White	56.0997	Bronchus	1.84089	1	3.71875
CCF7108	Female	Non-Hispanic White	60.1244	Bronchus	0.690335	1	2.56303
CCF7109	Male	Non-Hispanic White	57.7917	Bronchus	0.690335	1	5.25843
[truncated: 2,651 more rows]
